# Supplementary material for: Ribosomal MLST nucleotide identity (rMLST-NI), a rapid bacterial species identification method: application to Klebsiella and Raoultella genomic species validation
Source: Microb Genom. 2022 Sep 13;8(9):mgen000849. doi: 10.1099/mgen.0.000849 (PMC9676034; doi:10.1099/mgen.0.000849)
Supplement: Supplementary material 2 [file mgen-8-849-s002.xlsx]

## Sheet: FTP_Information
Isolate Identifier	NCBI Assembly Genbank Identifier	Genome Filename	FTP Link to Genome Sequence
1	GCA_000019565.1	GCA_000019565.1_ASM1956v1_genomic.fna	ftp://ftp.ncbi.nlm.nih.gov/genomes/all/GCA/000/019/565/GCA_000019565.1_ASM1956v1/GCA_000019565.1_ASM1956v1_genomic.fna.gz
2	GCA_000016305.1	GCA_000016305.1_ASM1630v1_genomic.fna	ftp://ftp.ncbi.nlm.nih.gov/genomes/all/GCA/000/016/305/GCA_000016305.1_ASM1630v1/GCA_000016305.1_ASM1630v1_genomic.fna.gz
3	GCA_000009885.1	GCA_000009885.1_ASM988v1_genomic.fna	ftp://ftp.ncbi.nlm.nih.gov/genomes/all/GCA/000/009/885/GCA_000009885.1_ASM988v1/GCA_000009885.1_ASM988v1_genomic.fna.gz
4	GCA_000025465.1	GCA_000025465.1_ASM2546v1_genomic.fna	ftp://ftp.ncbi.nlm.nih.gov/genomes/all/GCA/000/025/465/GCA_000025465.1_ASM2546v1/GCA_000025465.1_ASM2546v1_genomic.fna.gz
5	GCA_000281255.1	GCA_000281255.1_KPNIH2_1_genomic.fna	ftp://ftp.ncbi.nlm.nih.gov/genomes/all/GCA/000/281/255/GCA_000281255.1_KPNIH2_1/GCA_000281255.1_KPNIH2_1_genomic.fna.gz
6	GCA_000281395.1	GCA_000281395.1_KPNIH4_1_genomic.fna	ftp://ftp.ncbi.nlm.nih.gov/genomes/all/GCA/000/281/395/GCA_000281395.1_KPNIH4_1/GCA_000281395.1_KPNIH4_1_genomic.fna.gz
7	GCA_000281275.1	GCA_000281275.1_KPNIH5_1_genomic.fna	ftp://ftp.ncbi.nlm.nih.gov/genomes/all/GCA/000/281/275/GCA_000281275.1_KPNIH5_1/GCA_000281275.1_KPNIH5_1_genomic.fna.gz
8	GCA_000281295.1	GCA_000281295.1_KPNIH6_1_genomic.fna	ftp://ftp.ncbi.nlm.nih.gov/genomes/all/GCA/000/281/295/GCA_000281295.1_KPNIH6_1/GCA_000281295.1_KPNIH6_1_genomic.fna.gz
9	GCA_000281415.1	GCA_000281415.1_KPNIH7_1_genomic.fna	ftp://ftp.ncbi.nlm.nih.gov/genomes/all/GCA/000/281/415/GCA_000281415.1_KPNIH7_1/GCA_000281415.1_KPNIH7_1_genomic.fna.gz
10	GCA_000281555.1	GCA_000281555.1_KPNIH8_1_genomic.fna	ftp://ftp.ncbi.nlm.nih.gov/genomes/all/GCA/000/281/555/GCA_000281555.1_KPNIH8_1/GCA_000281555.1_KPNIH8_1_genomic.fna.gz
11	GCA_000281315.1	GCA_000281315.1_KPNIH9_1_genomic.fna	ftp://ftp.ncbi.nlm.nih.gov/genomes/all/GCA/000/281/315/GCA_000281315.1_KPNIH9_1/GCA_000281315.1_KPNIH9_1_genomic.fna.gz
12	GCA_000281575.1	GCA_000281575.1_KPNIH11_1_genomic.fna	ftp://ftp.ncbi.nlm.nih.gov/genomes/all/GCA/000/281/575/GCA_000281575.1_KPNIH11_1/GCA_000281575.1_KPNIH11_1_genomic.fna.gz
13	GCA_000281335.1	GCA_000281335.1_KPNIH12_1_genomic.fna	ftp://ftp.ncbi.nlm.nih.gov/genomes/all/GCA/000/281/335/GCA_000281335.1_KPNIH12_1/GCA_000281335.1_KPNIH12_1_genomic.fna.gz
14	GCA_000281455.1	GCA_000281455.1_KPNIH14_1_genomic.fna	ftp://ftp.ncbi.nlm.nih.gov/genomes/all/GCA/000/281/455/GCA_000281455.1_KPNIH14_1/GCA_000281455.1_KPNIH14_1_genomic.fna.gz
15	GCA_000281595.1	GCA_000281595.1_KPNIH16_1_genomic.fna	ftp://ftp.ncbi.nlm.nih.gov/genomes/all/GCA/000/281/595/GCA_000281595.1_KPNIH16_1/GCA_000281595.1_KPNIH16_1_genomic.fna.gz
16	GCA_000281355.1	GCA_000281355.1_KPNIH17_1_genomic.fna	ftp://ftp.ncbi.nlm.nih.gov/genomes/all/GCA/000/281/355/GCA_000281355.1_KPNIH17_1/GCA_000281355.1_KPNIH17_1_genomic.fna.gz
17	GCA_000281475.1	GCA_000281475.1_KPNIH18_1_genomic.fna	ftp://ftp.ncbi.nlm.nih.gov/genomes/all/GCA/000/281/475/GCA_000281475.1_KPNIH18_1/GCA_000281475.1_KPNIH18_1_genomic.fna.gz
19	GCA_000281375.1	GCA_000281375.1_KPNIH20_1_genomic.fna	ftp://ftp.ncbi.nlm.nih.gov/genomes/all/GCA/000/281/375/GCA_000281375.1_KPNIH20_1/GCA_000281375.1_KPNIH20_1_genomic.fna.gz
20	GCA_000281495.1	GCA_000281495.1_KPNIH21_1_genomic.fna	ftp://ftp.ncbi.nlm.nih.gov/genomes/all/GCA/000/281/495/GCA_000281495.1_KPNIH21_1/GCA_000281495.1_KPNIH21_1_genomic.fna.gz
21	GCA_000281515.1	GCA_000281515.1_KPNIH22_1_genomic.fna	ftp://ftp.ncbi.nlm.nih.gov/genomes/all/GCA/000/281/515/GCA_000281515.1_KPNIH22_1/GCA_000281515.1_KPNIH22_1_genomic.fna.gz
22	GCA_000281635.1	GCA_000281635.1_KPNIH23_1_genomic.fna	ftp://ftp.ncbi.nlm.nih.gov/genomes/all/GCA/000/281/635/GCA_000281635.1_KPNIH23_1/GCA_000281635.1_KPNIH23_1_genomic.fna.gz
23	GCA_000215745.1	GCA_000215745.1_ASM21574v1_genomic.fna	ftp://ftp.ncbi.nlm.nih.gov/genomes/all/GCA/000/215/745/GCA_000215745.1_ASM21574v1/GCA_000215745.1_ASM21574v1_genomic.fna.gz
24	GCA_000334515.1	GCA_000334515.1_ASM33451v1_genomic.fna	ftp://ftp.ncbi.nlm.nih.gov/genomes/all/GCA/000/334/515/GCA_000334515.1_ASM33451v1/GCA_000334515.1_ASM33451v1_genomic.fna.gz
25	GCA_000240325.1	GCA_000240325.1_ASM24032v1_genomic.fna	ftp://ftp.ncbi.nlm.nih.gov/genomes/all/GCA/000/240/325/GCA_000240325.1_ASM24032v1/GCA_000240325.1_ASM24032v1_genomic.fna.gz
26	GCA_000367425.1	GCA_000367425.1_ASM36742v1_genomic.fna	ftp://ftp.ncbi.nlm.nih.gov/genomes/all/GCA/000/367/425/GCA_000367425.1_ASM36742v1/GCA_000367425.1_ASM36742v1_genomic.fna.gz
27	GCA_000276705.2	GCA_000276705.2_ASM27670v2_genomic.fna	ftp://ftp.ncbi.nlm.nih.gov/genomes/all/GCA/000/276/705/GCA_000276705.2_ASM27670v2/GCA_000276705.2_ASM27670v2_genomic.fna.gz
28	GCA_000163075.1	GCA_000163075.1_ASM16307v1_genomic.fna	ftp://ftp.ncbi.nlm.nih.gov/genomes/all/GCA/000/163/075/GCA_000163075.1_ASM16307v1/GCA_000163075.1_ASM16307v1_genomic.fna.gz
33	GCA_000474015.1	GCA_000474015.1_ASM47401v1_genomic.fna	ftp://ftp.ncbi.nlm.nih.gov/genomes/all/GCA/000/474/015/GCA_000474015.1_ASM47401v1/GCA_000474015.1_ASM47401v1_genomic.fna.gz
35	GCA_000220485.1	GCA_000220485.1_ASM22048v1_genomic.fna	ftp://ftp.ncbi.nlm.nih.gov/genomes/all/GCA/000/220/485/GCA_000220485.1_ASM22048v1/GCA_000220485.1_ASM22048v1_genomic.fna.gz
36	GCA_000294365.1	GCA_000294365.1_ASM29436v1_genomic.fna	ftp://ftp.ncbi.nlm.nih.gov/genomes/all/GCA/000/294/365/GCA_000294365.1_ASM29436v1/GCA_000294365.1_ASM29436v1_genomic.fna.gz
37	GCA_000240185.2	GCA_000240185.2_ASM24018v2_genomic.fna	ftp://ftp.ncbi.nlm.nih.gov/genomes/all/GCA/000/240/185/GCA_000240185.2_ASM24018v2/GCA_000240185.2_ASM24018v2_genomic.fna.gz
38	GCA_000967845.1	GCA_000967845.1_ASM96784v1_genomic.fna	ftp://ftp.ncbi.nlm.nih.gov/genomes/all/GCA/000/967/845/GCA_000967845.1_ASM96784v1/GCA_000967845.1_ASM96784v1_genomic.fna.gz
40	GCA_000383335.1	GCA_000383335.1_ASM38333v1_genomic.fna	ftp://ftp.ncbi.nlm.nih.gov/genomes/all/GCA/000/383/335/GCA_000383335.1_ASM38333v1/GCA_000383335.1_ASM38333v1_genomic.fna.gz
41	GCA_000521985.1	GCA_000521985.1_Hafn_alve_BIDMC_31_V1_genomic.fna	ftp://ftp.ncbi.nlm.nih.gov/genomes/all/GCA/000/521/985/GCA_000521985.1_Hafn_alve_BIDMC_31_V1/GCA_000521985.1_Hafn_alve_BIDMC_31_V1_genomic.fna.gz
42	GCA_000247835.1	GCA_000247835.1_Kleb_oxyt_10-5242_V1_genomic.fna	ftp://ftp.ncbi.nlm.nih.gov/genomes/all/GCA/000/247/835/GCA_000247835.1_Kleb_oxyt_10-5242_V1/GCA_000247835.1_Kleb_oxyt_10-5242_V1_genomic.fna.gz
43	GCA_000247855.1	GCA_000247855.1_Kleb_oxyt_10-5243_V1_genomic.fna	ftp://ftp.ncbi.nlm.nih.gov/genomes/all/GCA/000/247/855/GCA_000247855.1_Kleb_oxyt_10-5243_V1/GCA_000247855.1_Kleb_oxyt_10-5243_V1_genomic.fna.gz
44	GCA_000247875.1	GCA_000247875.1_Kleb_oxyt_10-5245_V1_genomic.fna	ftp://ftp.ncbi.nlm.nih.gov/genomes/all/GCA/000/247/875/GCA_000247875.1_Kleb_oxyt_10-5245_V1/GCA_000247875.1_Kleb_oxyt_10-5245_V1_genomic.fna.gz
45	GCA_000247895.1	GCA_000247895.1_Kleb_oxyt_10-5246_V1_genomic.fna	ftp://ftp.ncbi.nlm.nih.gov/genomes/all/GCA/000/247/895/GCA_000247895.1_Kleb_oxyt_10-5246_V1/GCA_000247895.1_Kleb_oxyt_10-5246_V1_genomic.fna.gz
46	GCA_000269585.1	GCA_000269585.1_PB_Kleb_oxyt_10-5248_V1_genomic.fna	ftp://ftp.ncbi.nlm.nih.gov/genomes/all/GCA/000/269/585/GCA_000269585.1_PB_Kleb_oxyt_10-5248_V1/GCA_000269585.1_PB_Kleb_oxyt_10-5248_V1_genomic.fna.gz
47	GCA_000247915.1	GCA_000247915.1_Kleb_oxyt_10-5250_V1_genomic.fna	ftp://ftp.ncbi.nlm.nih.gov/genomes/all/GCA/000/247/915/GCA_000247915.1_Kleb_oxyt_10-5250_V1/GCA_000247915.1_Kleb_oxyt_10-5250_V1_genomic.fna.gz
48	GCA_000252915.2	GCA_000252915.2_Ko11492-1_1.0_genomic.fna	ftp://ftp.ncbi.nlm.nih.gov/genomes/all/GCA/000/252/915/GCA_000252915.2_Ko11492-1_1.0/GCA_000252915.2_Ko11492-1_1.0_genomic.fna.gz
49	GCA_000527215.1	GCA_000527215.1_KoxKA2v1.0_genomic.fna	ftp://ftp.ncbi.nlm.nih.gov/genomes/all/GCA/000/527/215/GCA_000527215.1_KoxKA2v1.0/GCA_000527215.1_KoxKA2v1.0_genomic.fna.gz
51	GCA_000527235.1	GCA_000527235.1_KoxOK1v1.0_genomic.fna	ftp://ftp.ncbi.nlm.nih.gov/genomes/all/GCA/000/527/235/GCA_000527235.1_KoxOK1v1.0/GCA_000527235.1_KoxOK1v1.0_genomic.fna.gz
52	GCA_000427015.1	GCA_000427015.1_kleoxysa2_genomic.fna	ftp://ftp.ncbi.nlm.nih.gov/genomes/all/GCA/000/427/015/GCA_000427015.1_kleoxysa2/GCA_000427015.1_kleoxysa2_genomic.fna.gz
53	GCA_000219965.2	GCA_000219965.2_ASM21996v2_genomic.fna	ftp://ftp.ncbi.nlm.nih.gov/genomes/all/GCA/000/219/965/GCA_000219965.2_ASM21996v2/GCA_000219965.2_ASM21996v2_genomic.fna.gz
55	GCA_000417385.1	GCA_000417385.1_gkp51v01_genomic.fna	ftp://ftp.ncbi.nlm.nih.gov/genomes/all/GCA/000/417/385/GCA_000417385.1_gkp51v01/GCA_000417385.1_gkp51v01_genomic.fna.gz
56	GCA_000417405.1	GCA_000417405.1_gkp49v01_genomic.fna	ftp://ftp.ncbi.nlm.nih.gov/genomes/all/GCA/000/417/405/GCA_000417405.1_gkp49v01/GCA_000417405.1_gkp49v01_genomic.fna.gz
57	GCA_000417365.1	GCA_000417365.1_gkp50v01_genomic.fna	ftp://ftp.ncbi.nlm.nih.gov/genomes/all/GCA/000/417/365/GCA_000417365.1_gkp50v01/GCA_000417365.1_gkp50v01_genomic.fna.gz
58	GCA_000417425.1	GCA_000417425.1_gkp52v01_genomic.fna	ftp://ftp.ncbi.nlm.nih.gov/genomes/all/GCA/000/417/425/GCA_000417425.1_gkp52v01/GCA_000417425.1_gkp52v01_genomic.fna.gz
59	GCA_000474635.1	GCA_000474635.1_Kp303K1.0_genomic.fna	ftp://ftp.ncbi.nlm.nih.gov/genomes/all/GCA/000/474/635/GCA_000474635.1_Kp303K1.0/GCA_000474635.1_Kp303K1.0_genomic.fna.gz
60	GCA_000406485.1	GCA_000406485.1_gkp53v01_genomic.fna	ftp://ftp.ncbi.nlm.nih.gov/genomes/all/GCA/000/406/485/GCA_000406485.1_gkp53v01/GCA_000406485.1_gkp53v01_genomic.fna.gz
61	GCA_000406745.1	GCA_000406745.1_gkp54v01_genomic.fna	ftp://ftp.ncbi.nlm.nih.gov/genomes/all/GCA/000/406/745/GCA_000406745.1_gkp54v01/GCA_000406745.1_gkp54v01_genomic.fna.gz
62	GCA_000406865.1	GCA_000406865.1_gkp56v01_genomic.fna	ftp://ftp.ncbi.nlm.nih.gov/genomes/all/GCA/000/406/865/GCA_000406865.1_gkp56v01/GCA_000406865.1_gkp56v01_genomic.fna.gz
63	GCA_000406885.1	GCA_000406885.1_gkp57v01_genomic.fna	ftp://ftp.ncbi.nlm.nih.gov/genomes/all/GCA/000/406/885/GCA_000406885.1_gkp57v01/GCA_000406885.1_gkp57v01_genomic.fna.gz
64	GCA_000349245.1	GCA_000349245.1_KP700603_01152013_genomic.fna	ftp://ftp.ncbi.nlm.nih.gov/genomes/all/GCA/000/349/245/GCA_000349245.1_KP700603_01152013/GCA_000349245.1_KP700603_01152013_genomic.fna.gz
65	GCA_000409715.1	GCA_000409715.1_Klebsiella_pneumoniae_ATCC_25955_Genome_sequencing_genomic.fna	ftp://ftp.ncbi.nlm.nih.gov/genomes/all/GCA/000/409/715/GCA_000409715.1_Klebsiella_pneumoniae_ATCC_25955_Genome_sequencing/GCA_000409715.1_Klebsiella_pneumoniae_ATCC_25955_Genome_sequencing_genomic.fna.gz
66	GCA_000349265.1	GCA_000349265.1_KPBAA1705_01152013_genomic.fna	ftp://ftp.ncbi.nlm.nih.gov/genomes/all/GCA/000/349/265/GCA_000349265.1_KPBAA1705_01152013/GCA_000349265.1_KPBAA1705_01152013_genomic.fna.gz
67	GCA_000567505.1	GCA_000567505.1_Kleb_pneu_BIDMC_1_V2_genomic.fna	ftp://ftp.ncbi.nlm.nih.gov/genomes/all/GCA/000/567/505/GCA_000567505.1_Kleb_pneu_BIDMC_1_V2/GCA_000567505.1_Kleb_pneu_BIDMC_1_V2_genomic.fna.gz
68	GCA_000567405.1	GCA_000567405.1_Kleb_pneu_BIDMC_11_V2_genomic.fna	ftp://ftp.ncbi.nlm.nih.gov/genomes/all/GCA/000/567/405/GCA_000567405.1_Kleb_pneu_BIDMC_11_V2/GCA_000567405.1_Kleb_pneu_BIDMC_11_V2_genomic.fna.gz
69	GCA_000567385.1	GCA_000567385.1_Kleb_pneu_BIDMC_12A_V2_genomic.fna	ftp://ftp.ncbi.nlm.nih.gov/genomes/all/GCA/000/567/385/GCA_000567385.1_Kleb_pneu_BIDMC_12A_V2/GCA_000567385.1_Kleb_pneu_BIDMC_12A_V2_genomic.fna.gz
70	GCA_000474885.1	GCA_000474885.1_Kleb_pneu_BIDMC_12C_V1_PacBio_genomic.fna	ftp://ftp.ncbi.nlm.nih.gov/genomes/all/GCA/000/474/885/GCA_000474885.1_Kleb_pneu_BIDMC_12C_V1_PacBio/GCA_000474885.1_Kleb_pneu_BIDMC_12C_V1_PacBio_genomic.fna.gz
71	GCA_000567325.1	GCA_000567325.1_Kleb_pneu_BIDMC_14_V2_genomic.fna	ftp://ftp.ncbi.nlm.nih.gov/genomes/all/GCA/000/567/325/GCA_000567325.1_Kleb_pneu_BIDMC_14_V2/GCA_000567325.1_Kleb_pneu_BIDMC_14_V2_genomic.fna.gz
72	GCA_000474905.1	GCA_000474905.1_Kleb_pneu_BIDMC_16_V1_PacBio_genomic.fna	ftp://ftp.ncbi.nlm.nih.gov/genomes/all/GCA/000/474/905/GCA_000474905.1_Kleb_pneu_BIDMC_16_V1_PacBio/GCA_000474905.1_Kleb_pneu_BIDMC_16_V1_PacBio_genomic.fna.gz
73	GCA_000567305.1	GCA_000567305.1_Kleb_pneu_BIDMC_18A_V2_genomic.fna	ftp://ftp.ncbi.nlm.nih.gov/genomes/all/GCA/000/567/305/GCA_000567305.1_Kleb_pneu_BIDMC_18A_V2/GCA_000567305.1_Kleb_pneu_BIDMC_18A_V2_genomic.fna.gz
74	GCA_000567485.1	GCA_000567485.1_Kleb_pneu_BIDMC_2A_V2_genomic.fna	ftp://ftp.ncbi.nlm.nih.gov/genomes/all/GCA/000/567/485/GCA_000567485.1_Kleb_pneu_BIDMC_2A_V2/GCA_000567485.1_Kleb_pneu_BIDMC_2A_V2_genomic.fna.gz
75	GCA_000567445.1	GCA_000567445.1_Kleb_pneu_BIDMC_5_V2_genomic.fna	ftp://ftp.ncbi.nlm.nih.gov/genomes/all/GCA/000/567/445/GCA_000567445.1_Kleb_pneu_BIDMC_5_V2/GCA_000567445.1_Kleb_pneu_BIDMC_5_V2_genomic.fna.gz
76	GCA_000567825.1	GCA_000567825.1_Kleb_pneu_BIDMC_7A_V2_genomic.fna	ftp://ftp.ncbi.nlm.nih.gov/genomes/all/GCA/000/567/825/GCA_000567825.1_Kleb_pneu_BIDMC_7A_V2/GCA_000567825.1_Kleb_pneu_BIDMC_7A_V2_genomic.fna.gz
77	GCA_000567425.1	GCA_000567425.1_Kleb_pneu_BIDMC_7B_V2_genomic.fna	ftp://ftp.ncbi.nlm.nih.gov/genomes/all/GCA/000/567/425/GCA_000567425.1_Kleb_pneu_BIDMC_7B_V2/GCA_000567425.1_Kleb_pneu_BIDMC_7B_V2_genomic.fna.gz
78	GCA_000567605.1	GCA_000567605.1_Kleb_pneu_BWH_15_V2_genomic.fna	ftp://ftp.ncbi.nlm.nih.gov/genomes/all/GCA/000/567/605/GCA_000567605.1_Kleb_pneu_BWH_15_V2/GCA_000567605.1_Kleb_pneu_BWH_15_V2_genomic.fna.gz
79	GCA_000567585.1	GCA_000567585.1_Kleb_pneu_BWH_22_V2_genomic.fna	ftp://ftp.ncbi.nlm.nih.gov/genomes/all/GCA/000/567/585/GCA_000567585.1_Kleb_pneu_BWH_22_V2/GCA_000567585.1_Kleb_pneu_BWH_22_V2_genomic.fna.gz
80	GCA_000567545.1	GCA_000567545.1_Kleb_pneu_BWH_41_V1_genomic.fna	ftp://ftp.ncbi.nlm.nih.gov/genomes/all/GCA/000/567/545/GCA_000567545.1_Kleb_pneu_BWH_41_V1/GCA_000567545.1_Kleb_pneu_BWH_41_V1_genomic.fna.gz
81	GCA_000409065.1	GCA_000409065.1_gkp10v01_genomic.fna	ftp://ftp.ncbi.nlm.nih.gov/genomes/all/GCA/000/409/065/GCA_000409065.1_gkp10v01/GCA_000409065.1_gkp10v01_genomic.fna.gz
82	GCA_000417485.1	GCA_000417485.1_gkp11v01_genomic.fna	ftp://ftp.ncbi.nlm.nih.gov/genomes/all/GCA/000/417/485/GCA_000417485.1_gkp11v01/GCA_000417485.1_gkp11v01_genomic.fna.gz
83	GCA_000417205.1	GCA_000417205.1_gkp13v01_genomic.fna	ftp://ftp.ncbi.nlm.nih.gov/genomes/all/GCA/000/417/205/GCA_000417205.1_gkp13v01/GCA_000417205.1_gkp13v01_genomic.fna.gz
84	GCA_000444855.2	GCA_000444855.2_GS_De_Novo_Assembly_genomic.fna	ftp://ftp.ncbi.nlm.nih.gov/genomes/all/GCA/000/444/855/GCA_000444855.2_GS_De_Novo_Assembly/GCA_000444855.2_GS_De_Novo_Assembly_genomic.fna.gz
85	GCA_000409735.1	GCA_000409735.1_Klebsiella_pneumonia_G5-2_Genome_sequencing_genomic.fna	ftp://ftp.ncbi.nlm.nih.gov/genomes/all/GCA/000/409/735/GCA_000409735.1_Klebsiella_pneumonia_G5-2_Genome_sequencing/GCA_000409735.1_Klebsiella_pneumonia_G5-2_Genome_sequencing_genomic.fna.gz
87	GCA_000338255.1	GCA_000338255.1_KP1_contigs_1-272_genomic.fna	ftp://ftp.ncbi.nlm.nih.gov/genomes/all/GCA/000/338/255/GCA_000338255.1_KP1_contigs_1-272/GCA_000338255.1_KP1_contigs_1-272_genomic.fna.gz
96	GCA_000219945.2	GCA_000219945.2_ASM21994v2_genomic.fna	ftp://ftp.ncbi.nlm.nih.gov/genomes/all/GCA/000/219/945/GCA_000219945.2_ASM21994v2/GCA_000219945.2_ASM21994v2_genomic.fna.gz
97	GCA_000316265.2	GCA_000316265.2_MTE1_ImprovedAssembly_genomic.fna	ftp://ftp.ncbi.nlm.nih.gov/genomes/all/GCA/000/316/265/GCA_000316265.2_MTE1_ImprovedAssembly/GCA_000316265.2_MTE1_ImprovedAssembly_genomic.fna.gz
98	GCA_000406505.1	GCA_000406505.1_gkp48v01_genomic.fna	ftp://ftp.ncbi.nlm.nih.gov/genomes/all/GCA/000/406/505/GCA_000406505.1_gkp48v01/GCA_000406505.1_gkp48v01_genomic.fna.gz
99	GCA_000585955.1	GCA_000585955.1_KP1-I_genomic.fna	ftp://ftp.ncbi.nlm.nih.gov/genomes/all/GCA/000/585/955/GCA_000585955.1_KP1-I/GCA_000585955.1_KP1-I_genomic.fna.gz
100	GCA_000585915.1	GCA_000585915.1_KP2-R_genomic.fna	ftp://ftp.ncbi.nlm.nih.gov/genomes/all/GCA/000/585/915/GCA_000585915.1_KP2-R/GCA_000585915.1_KP2-R_genomic.fna.gz
101	GCA_000585875.1	GCA_000585875.1_Kpn3159065_genomic.fna	ftp://ftp.ncbi.nlm.nih.gov/genomes/all/GCA/000/585/875/GCA_000585875.1_Kpn3159065/GCA_000585875.1_Kpn3159065_genomic.fna.gz
102	GCA_000585895.1	GCA_000585895.1_KP4-R_genomic.fna	ftp://ftp.ncbi.nlm.nih.gov/genomes/all/GCA/000/585/895/GCA_000585895.1_KP4-R/GCA_000585895.1_KP4-R_genomic.fna.gz
103	GCA_000585935.1	GCA_000585935.1_KP5-R_genomic.fna	ftp://ftp.ncbi.nlm.nih.gov/genomes/all/GCA/000/585/935/GCA_000585935.1_KP5-R/GCA_000585935.1_KP5-R_genomic.fna.gz
104	GCA_000406385.1	GCA_000406385.1_gkp47v01_genomic.fna	ftp://ftp.ncbi.nlm.nih.gov/genomes/all/GCA/000/406/385/GCA_000406385.1_gkp47v01/GCA_000406385.1_gkp47v01_genomic.fna.gz
105	GCA_000498775.1	GCA_000498775.1_LAU-EC1_genomic.fna	ftp://ftp.ncbi.nlm.nih.gov/genomes/all/GCA/000/498/775/GCA_000498775.1_LAU-EC1/GCA_000498775.1_LAU-EC1_genomic.fna.gz
106	GCA_000441835.1	GCA_000441835.1_LCT-KP182_for_vertion_2.04_of_Klebsiella_pneumoniae_genome_genomic.fna	ftp://ftp.ncbi.nlm.nih.gov/genomes/all/GCA/000/441/835/GCA_000441835.1_LCT-KP182_for_vertion_2.04_of_Klebsiella_pneumoniae_genome/GCA_000441835.1_LCT-KP182_for_vertion_2.04_of_Klebsiella_pneumoniae_genome_genomic.fna.gz
107	GCA_000441855.1	GCA_000441855.1_LCT-KP289_for_vertion_2.04_of_Klebsiella_pneumoniae_genome_genomic.fna	ftp://ftp.ncbi.nlm.nih.gov/genomes/all/GCA/000/441/855/GCA_000441855.1_LCT-KP289_for_vertion_2.04_of_Klebsiella_pneumoniae_genome/GCA_000441855.1_LCT-KP289_for_vertion_2.04_of_Klebsiella_pneumoniae_genome_genomic.fna.gz
108	GCA_000493095.1	GCA_000493095.1_Kleb_pneu_MGH_20_V1_genomic.fna	ftp://ftp.ncbi.nlm.nih.gov/genomes/all/GCA/000/493/095/GCA_000493095.1_Kleb_pneu_MGH_20_V1/GCA_000493095.1_Kleb_pneu_MGH_20_V1_genomic.fna.gz
109	GCA_000492835.1	GCA_000492835.1_Kleb_pneu_MGH_40_V1_genomic.fna	ftp://ftp.ncbi.nlm.nih.gov/genomes/all/GCA/000/492/835/GCA_000492835.1_Kleb_pneu_MGH_40_V1/GCA_000492835.1_Kleb_pneu_MGH_40_V1_genomic.fna.gz
110	GCA_000565135.1	GCA_000565135.1_Klebsiella_pneumoniae_Strain_NB60_whole-genome_sequencing_genomic.fna	ftp://ftp.ncbi.nlm.nih.gov/genomes/all/GCA/000/565/135/GCA_000565135.1_Klebsiella_pneumoniae_Strain_NB60_whole-genome_sequencing/GCA_000565135.1_Klebsiella_pneumoniae_Strain_NB60_whole-genome_sequencing_genomic.fna.gz
111	GCA_000372625.2	GCA_000372625.2_KP_version_2_genomic.fna	ftp://ftp.ncbi.nlm.nih.gov/genomes/all/GCA/000/372/625/GCA_000372625.2_KP_version_2/GCA_000372625.2_KP_version_2_genomic.fna.gz
114	GCA_000412575.1	GCA_000412575.1_B5055.1_genomic.fna	ftp://ftp.ncbi.nlm.nih.gov/genomes/all/GCA/000/412/575/GCA_000412575.1_B5055.1/GCA_000412575.1_B5055.1_genomic.fna.gz
115	GCA_000529705.1	GCA_000529705.1_LPSB6_2558_genomic.fna	ftp://ftp.ncbi.nlm.nih.gov/genomes/all/GCA/000/529/705/GCA_000529705.1_LPSB6_2558/GCA_000529705.1_LPSB6_2558_genomic.fna.gz
116	GCA_000281755.1	GCA_000281755.1_KlePneDSM30104_genomic.fna	ftp://ftp.ncbi.nlm.nih.gov/genomes/all/GCA/000/281/755/GCA_000281755.1_KlePneDSM30104/GCA_000281755.1_KlePneDSM30104_genomic.fna.gz
117	GCA_000315385.1	GCA_000315385.1_ASM31538v1_genomic.fna	ftp://ftp.ncbi.nlm.nih.gov/genomes/all/GCA/000/315/385/GCA_000315385.1_ASM31538v1/GCA_000315385.1_ASM31538v1_genomic.fna.gz
118	GCA_000495875.1	GCA_000495875.1_SeK50_genomic.fna	ftp://ftp.ncbi.nlm.nih.gov/genomes/all/GCA/000/495/875/GCA_000495875.1_SeK50/GCA_000495875.1_SeK50_genomic.fna.gz
119	GCA_000495895.1	GCA_000495895.1_SfK50_genomic.fna	ftp://ftp.ncbi.nlm.nih.gov/genomes/all/GCA/000/495/895/GCA_000495895.1_SfK50/GCA_000495895.1_SfK50_genomic.fna.gz
121	GCA_000499865.1	GCA_000499865.1_KpQ15_genomic.fna	ftp://ftp.ncbi.nlm.nih.gov/genomes/all/GCA/000/499/865/GCA_000499865.1_KpQ15/GCA_000499865.1_KpQ15_genomic.fna.gz
122	GCA_000499885.1	GCA_000499885.1_KpQ24_genomic.fna	ftp://ftp.ncbi.nlm.nih.gov/genomes/all/GCA/000/499/885/GCA_000499885.1_KpQ24/GCA_000499885.1_KpQ24_genomic.fna.gz
123	GCA_000300835.1	GCA_000300835.1_K1_1_genomic.fna	ftp://ftp.ncbi.nlm.nih.gov/genomes/all/GCA/000/300/835/GCA_000300835.1_K1_1/GCA_000300835.1_K1_1_genomic.fna.gz
124	GCA_000255975.2	GCA_000255975.2_ASM25597v2_genomic.fna	ftp://ftp.ncbi.nlm.nih.gov/genomes/all/GCA/000/255/975/GCA_000255975.2_ASM25597v2/GCA_000255975.2_ASM25597v2_genomic.fna.gz
125	GCA_000263095.1	GCA_000263095.1_Klebphe1.0_genomic.fna	ftp://ftp.ncbi.nlm.nih.gov/genomes/all/GCA/000/263/095/GCA_000263095.1_Klebphe1.0/GCA_000263095.1_Klebphe1.0_genomic.fna.gz
126	GCA_000439165.1	GCA_000439165.1_KKPNMP14_genomic.fna	ftp://ftp.ncbi.nlm.nih.gov/genomes/all/GCA/000/439/165/GCA_000439165.1_KKPNMP14/GCA_000439165.1_KKPNMP14_genomic.fna.gz
127	GCA_000529645.1	GCA_000529645.1_LPSB1_2557_genomic.fna	ftp://ftp.ncbi.nlm.nih.gov/genomes/all/GCA/000/529/645/GCA_000529645.1_LPSB1_2557/GCA_000529645.1_LPSB1_2557_genomic.fna.gz
128	GCA_000283455.1	GCA_000283455.1_KlebKpneumoniae_ST258_1.0_genomic.fna	ftp://ftp.ncbi.nlm.nih.gov/genomes/all/GCA/000/283/455/GCA_000283455.1_KlebKpneumoniae_ST258_1.0/GCA_000283455.1_KlebKpneumoniae_ST258_1.0_genomic.fna.gz
129	GCA_000313465.1	GCA_000313465.1_ASM31346v1_genomic.fna	ftp://ftp.ncbi.nlm.nih.gov/genomes/all/GCA/000/313/465/GCA_000313465.1_ASM31346v1/GCA_000313465.1_ASM31346v1_genomic.fna.gz
130	GCA_000313365.1	GCA_000313365.1_ASM31336v1_genomic.fna	ftp://ftp.ncbi.nlm.nih.gov/genomes/all/GCA/000/313/365/GCA_000313365.1_ASM31336v1/GCA_000313365.1_ASM31336v1_genomic.fna.gz
131	GCA_000309505.2	GCA_000309505.2_ASM30950v2_genomic.fna	ftp://ftp.ncbi.nlm.nih.gov/genomes/all/GCA/000/309/505/GCA_000309505.2_ASM30950v2/GCA_000309505.2_ASM30950v2_genomic.fna.gz
132	GCA_000529775.1	GCA_000529775.1_SB4536_2858_genomic.fna	ftp://ftp.ncbi.nlm.nih.gov/genomes/all/GCA/000/529/775/GCA_000529775.1_SB4536_2858/GCA_000529775.1_SB4536_2858_genomic.fna.gz
133	GCA_000439185.1	GCA_000439185.1_UKKV901664_genomic.fna	ftp://ftp.ncbi.nlm.nih.gov/genomes/all/GCA/000/439/185/GCA_000439185.1_UKKV901664/GCA_000439185.1_UKKV901664_genomic.fna.gz
134	GCA_000300655.1	GCA_000300655.1_Kleb_pneu_WGLW1_V1_genomic.fna	ftp://ftp.ncbi.nlm.nih.gov/genomes/all/GCA/000/300/655/GCA_000300655.1_Kleb_pneu_WGLW1_V1/GCA_000300655.1_Kleb_pneu_WGLW1_V1_genomic.fna.gz
135	GCA_000300675.1	GCA_000300675.1_Kleb_pneu_WGLW2_V1_genomic.fna	ftp://ftp.ncbi.nlm.nih.gov/genomes/all/GCA/000/300/675/GCA_000300675.1_Kleb_pneu_WGLW2_V1/GCA_000300675.1_Kleb_pneu_WGLW2_V1_genomic.fna.gz
136	GCA_000300935.1	GCA_000300935.1_Kleb_pneu_WGLW3_V1_genomic.fna	ftp://ftp.ncbi.nlm.nih.gov/genomes/all/GCA/000/300/935/GCA_000300935.1_Kleb_pneu_WGLW3_V1/GCA_000300935.1_Kleb_pneu_WGLW3_V1_genomic.fna.gz
137	GCA_000300955.1	GCA_000300955.1_Kleb_pneu_WGLW5_V1_genomic.fna	ftp://ftp.ncbi.nlm.nih.gov/genomes/all/GCA/000/300/955/GCA_000300955.1_Kleb_pneu_WGLW5_V1/GCA_000300955.1_Kleb_pneu_WGLW5_V1_genomic.fna.gz
138	GCA_000163455.1	GCA_000163455.1_ASM16345v1_genomic.fna	ftp://ftp.ncbi.nlm.nih.gov/genomes/all/GCA/000/163/455/GCA_000163455.1_ASM16345v1/GCA_000163455.1_ASM16345v1_genomic.fna.gz
139	GCA_000567005.1	GCA_000567005.1_Kleb_pneu_UCI_18_V1_genomic.fna	ftp://ftp.ncbi.nlm.nih.gov/genomes/all/GCA/000/567/005/GCA_000567005.1_Kleb_pneu_UCI_18_V1/GCA_000567005.1_Kleb_pneu_UCI_18_V1_genomic.fna.gz
140	GCA_000567525.1	GCA_000567525.1_Kleb_pneu_UCI_1_V1_genomic.fna	ftp://ftp.ncbi.nlm.nih.gov/genomes/all/GCA/000/567/525/GCA_000567525.1_Kleb_pneu_UCI_1_V1/GCA_000567525.1_Kleb_pneu_UCI_1_V1_genomic.fna.gz
141	GCA_000492475.1	GCA_000492475.1_Kleb_pneu_UCI_10_V1_genomic.fna	ftp://ftp.ncbi.nlm.nih.gov/genomes/all/GCA/000/492/475/GCA_000492475.1_Kleb_pneu_UCI_10_V1/GCA_000492475.1_Kleb_pneu_UCI_10_V1_genomic.fna.gz
142	GCA_000567845.1	GCA_000567845.1_Kleb_pneu_UCI_13_V1_genomic.fna	ftp://ftp.ncbi.nlm.nih.gov/genomes/all/GCA/000/567/845/GCA_000567845.1_Kleb_pneu_UCI_13_V1/GCA_000567845.1_Kleb_pneu_UCI_13_V1_genomic.fna.gz
143	GCA_000492415.1	GCA_000492415.1_Kleb_pneu_UCI_14_V1_genomic.fna	ftp://ftp.ncbi.nlm.nih.gov/genomes/all/GCA/000/492/415/GCA_000492415.1_Kleb_pneu_UCI_14_V1/GCA_000492415.1_Kleb_pneu_UCI_14_V1_genomic.fna.gz
144	GCA_000492635.1	GCA_000492635.1_Kleb_pneu_UCI_2_V1_genomic.fna	ftp://ftp.ncbi.nlm.nih.gov/genomes/all/GCA/000/492/635/GCA_000492635.1_Kleb_pneu_UCI_2_V1/GCA_000492635.1_Kleb_pneu_UCI_2_V1_genomic.fna.gz
145	GCA_000492595.1	GCA_000492595.1_Kleb_pneu_UCI_4_V1_genomic.fna	ftp://ftp.ncbi.nlm.nih.gov/genomes/all/GCA/000/492/595/GCA_000492595.1_Kleb_pneu_UCI_4_V1/GCA_000492595.1_Kleb_pneu_UCI_4_V1_genomic.fna.gz
146	GCA_000492555.1	GCA_000492555.1_Kleb_pneu_UCI_6_V1_genomic.fna	ftp://ftp.ncbi.nlm.nih.gov/genomes/all/GCA/000/492/555/GCA_000492555.1_Kleb_pneu_UCI_6_V1/GCA_000492555.1_Kleb_pneu_UCI_6_V1_genomic.fna.gz
147	GCA_000492535.1	GCA_000492535.1_Kleb_pneu_UCI_7_V1_genomic.fna	ftp://ftp.ncbi.nlm.nih.gov/genomes/all/GCA/000/492/535/GCA_000492535.1_Kleb_pneu_UCI_7_V1/GCA_000492535.1_Kleb_pneu_UCI_7_V1_genomic.fna.gz
148	GCA_000492515.1	GCA_000492515.1_Kleb_pneu_UCI_8_V1_genomic.fna	ftp://ftp.ncbi.nlm.nih.gov/genomes/all/GCA/000/492/515/GCA_000492515.1_Kleb_pneu_UCI_8_V1/GCA_000492515.1_Kleb_pneu_UCI_8_V1_genomic.fna.gz
149	GCA_000408985.1	GCA_000408985.1_gkp28v01_genomic.fna	ftp://ftp.ncbi.nlm.nih.gov/genomes/all/GCA/000/408/985/GCA_000408985.1_gkp28v01/GCA_000408985.1_gkp28v01_genomic.fna.gz
150	GCA_000406445.1	GCA_000406445.1_gkp25v01_genomic.fna	ftp://ftp.ncbi.nlm.nih.gov/genomes/all/GCA/000/406/445/GCA_000406445.1_gkp25v01/GCA_000406445.1_gkp25v01_genomic.fna.gz
151	GCA_000417145.1	GCA_000417145.1_gkp23v01_genomic.fna	ftp://ftp.ncbi.nlm.nih.gov/genomes/all/GCA/000/417/145/GCA_000417145.1_gkp23v01/GCA_000417145.1_gkp23v01_genomic.fna.gz
152	GCA_000406705.1	GCA_000406705.1_gkp37v01_genomic.fna	ftp://ftp.ncbi.nlm.nih.gov/genomes/all/GCA/000/406/705/GCA_000406705.1_gkp37v01/GCA_000406705.1_gkp37v01_genomic.fna.gz
153	GCA_000408965.1	GCA_000408965.1_gkp4v01_genomic.fna	ftp://ftp.ncbi.nlm.nih.gov/genomes/all/GCA/000/408/965/GCA_000408965.1_gkp4v01/GCA_000408965.1_gkp4v01_genomic.fna.gz
154	GCA_000417185.1	GCA_000417185.1_gkp22v01_genomic.fna	ftp://ftp.ncbi.nlm.nih.gov/genomes/all/GCA/000/417/185/GCA_000417185.1_gkp22v01/GCA_000417185.1_gkp22v01_genomic.fna.gz
155	GCA_000406425.1	GCA_000406425.1_gkp24v01_genomic.fna	ftp://ftp.ncbi.nlm.nih.gov/genomes/all/GCA/000/406/425/GCA_000406425.1_gkp24v01/GCA_000406425.1_gkp24v01_genomic.fna.gz
156	GCA_000417545.1	GCA_000417545.1_gkp19v01_genomic.fna	ftp://ftp.ncbi.nlm.nih.gov/genomes/all/GCA/000/417/545/GCA_000417545.1_gkp19v01/GCA_000417545.1_gkp19v01_genomic.fna.gz
157	GCA_000417465.1	GCA_000417465.1_gkp32v01_genomic.fna	ftp://ftp.ncbi.nlm.nih.gov/genomes/all/GCA/000/417/465/GCA_000417465.1_gkp32v01/GCA_000417465.1_gkp32v01_genomic.fna.gz
158	GCA_000417245.1	GCA_000417245.1_gkp20v01_genomic.fna	ftp://ftp.ncbi.nlm.nih.gov/genomes/all/GCA/000/417/245/GCA_000417245.1_gkp20v01/GCA_000417245.1_gkp20v01_genomic.fna.gz
159	GCA_000406685.1	GCA_000406685.1_gkp34v01_genomic.fna	ftp://ftp.ncbi.nlm.nih.gov/genomes/all/GCA/000/406/685/GCA_000406685.1_gkp34v01/GCA_000406685.1_gkp34v01_genomic.fna.gz
160	GCA_000401195.1	GCA_000401195.1_gkp2v01_genomic.fna	ftp://ftp.ncbi.nlm.nih.gov/genomes/all/GCA/000/401/195/GCA_000401195.1_gkp2v01/GCA_000401195.1_gkp2v01_genomic.fna.gz
161	GCA_000406605.1	GCA_000406605.1_gkp29v01_genomic.fna	ftp://ftp.ncbi.nlm.nih.gov/genomes/all/GCA/000/406/605/GCA_000406605.1_gkp29v01/GCA_000406605.1_gkp29v01_genomic.fna.gz
162	GCA_000406665.1	GCA_000406665.1_gkp30v01_genomic.fna	ftp://ftp.ncbi.nlm.nih.gov/genomes/all/GCA/000/406/665/GCA_000406665.1_gkp30v01/GCA_000406665.1_gkp30v01_genomic.fna.gz
163	GCA_000406465.1	GCA_000406465.1_gkp27v01_genomic.fna	ftp://ftp.ncbi.nlm.nih.gov/genomes/all/GCA/000/406/465/GCA_000406465.1_gkp27v01/GCA_000406465.1_gkp27v01_genomic.fna.gz
164	GCA_000417105.1	GCA_000417105.1_gkp3v01_genomic.fna	ftp://ftp.ncbi.nlm.nih.gov/genomes/all/GCA/000/417/105/GCA_000417105.1_gkp3v01/GCA_000417105.1_gkp3v01_genomic.fna.gz
165	GCA_000409045.1	GCA_000409045.1_gkp35v01_genomic.fna	ftp://ftp.ncbi.nlm.nih.gov/genomes/all/GCA/000/409/045/GCA_000409045.1_gkp35v01/GCA_000409045.1_gkp35v01_genomic.fna.gz
166	GCA_000417165.1	GCA_000417165.1_gkp21v01_genomic.fna	ftp://ftp.ncbi.nlm.nih.gov/genomes/all/GCA/000/417/165/GCA_000417165.1_gkp21v01/GCA_000417165.1_gkp21v01_genomic.fna.gz
167	GCA_000409105.1	GCA_000409105.1_gkp36v01_genomic.fna	ftp://ftp.ncbi.nlm.nih.gov/genomes/all/GCA/000/409/105/GCA_000409105.1_gkp36v01/GCA_000409105.1_gkp36v01_genomic.fna.gz
168	GCA_000406405.1	GCA_000406405.1_gkp1v01_genomic.fna	ftp://ftp.ncbi.nlm.nih.gov/genomes/all/GCA/000/406/405/GCA_000406405.1_gkp1v01/GCA_000406405.1_gkp1v01_genomic.fna.gz
169	GCA_000409005.1	GCA_000409005.1_gkp33v01_genomic.fna	ftp://ftp.ncbi.nlm.nih.gov/genomes/all/GCA/000/409/005/GCA_000409005.1_gkp33v01/GCA_000409005.1_gkp33v01_genomic.fna.gz
170	GCA_000417125.1	GCA_000417125.1_gkp5v01_genomic.fna	ftp://ftp.ncbi.nlm.nih.gov/genomes/all/GCA/000/417/125/GCA_000417125.1_gkp5v01/GCA_000417125.1_gkp5v01_genomic.fna.gz
171	GCA_000409085.1	GCA_000409085.1_gkp15v01_genomic.fna	ftp://ftp.ncbi.nlm.nih.gov/genomes/all/GCA/000/409/085/GCA_000409085.1_gkp15v01/GCA_000409085.1_gkp15v01_genomic.fna.gz
172	GCA_000409125.1	GCA_000409125.1_gkp31v01_genomic.fna	ftp://ftp.ncbi.nlm.nih.gov/genomes/all/GCA/000/409/125/GCA_000409125.1_gkp31v01/GCA_000409125.1_gkp31v01_genomic.fna.gz
173	GCA_000417045.1	GCA_000417045.1_gkp17v01_genomic.fna	ftp://ftp.ncbi.nlm.nih.gov/genomes/all/GCA/000/417/045/GCA_000417045.1_gkp17v01/GCA_000417045.1_gkp17v01_genomic.fna.gz
174	GCA_000417065.1	GCA_000417065.1_gkp14v01_genomic.fna	ftp://ftp.ncbi.nlm.nih.gov/genomes/all/GCA/000/417/065/GCA_000417065.1_gkp14v01/GCA_000417065.1_gkp14v01_genomic.fna.gz
175	GCA_000417445.1	GCA_000417445.1_gkp6v01_genomic.fna	ftp://ftp.ncbi.nlm.nih.gov/genomes/all/GCA/000/417/445/GCA_000417445.1_gkp6v01/GCA_000417445.1_gkp6v01_genomic.fna.gz
176	GCA_000417305.1	GCA_000417305.1_gkp7v01_genomic.fna	ftp://ftp.ncbi.nlm.nih.gov/genomes/all/GCA/000/417/305/GCA_000417305.1_gkp7v01/GCA_000417305.1_gkp7v01_genomic.fna.gz
177	GCA_000417325.1	GCA_000417325.1_gkp8v01_genomic.fna	ftp://ftp.ncbi.nlm.nih.gov/genomes/all/GCA/000/417/325/GCA_000417325.1_gkp8v01/GCA_000417325.1_gkp8v01_genomic.fna.gz
178	GCA_000406525.1	GCA_000406525.1_gkp26v01_genomic.fna	ftp://ftp.ncbi.nlm.nih.gov/genomes/all/GCA/000/406/525/GCA_000406525.1_gkp26v01/GCA_000406525.1_gkp26v01_genomic.fna.gz
179	GCA_000417345.1	GCA_000417345.1_gkp9v01_genomic.fna	ftp://ftp.ncbi.nlm.nih.gov/genomes/all/GCA/000/417/345/GCA_000417345.1_gkp9v01/GCA_000417345.1_gkp9v01_genomic.fna.gz
180	GCA_000316245.2	GCA_000316245.2_MTE2_ImprovedAssembly_genomic.fna	ftp://ftp.ncbi.nlm.nih.gov/genomes/all/GCA/000/316/245/GCA_000316245.2_MTE2_ImprovedAssembly/GCA_000316245.2_MTE2_ImprovedAssembly_genomic.fna.gz
181	GCA_000406725.1	GCA_000406725.1_gkp38v01_genomic.fna	ftp://ftp.ncbi.nlm.nih.gov/genomes/all/GCA/000/406/725/GCA_000406725.1_gkp38v01/GCA_000406725.1_gkp38v01_genomic.fna.gz
182	GCA_000406825.1	GCA_000406825.1_gkp39v01_genomic.fna	ftp://ftp.ncbi.nlm.nih.gov/genomes/all/GCA/000/406/825/GCA_000406825.1_gkp39v01/GCA_000406825.1_gkp39v01_genomic.fna.gz
183	GCA_000406845.1	GCA_000406845.1_gkp40v01_genomic.fna	ftp://ftp.ncbi.nlm.nih.gov/genomes/all/GCA/000/406/845/GCA_000406845.1_gkp40v01/GCA_000406845.1_gkp40v01_genomic.fna.gz
184	GCA_000406585.1	GCA_000406585.1_gkp43v01_genomic.fna	ftp://ftp.ncbi.nlm.nih.gov/genomes/all/GCA/000/406/585/GCA_000406585.1_gkp43v01/GCA_000406585.1_gkp43v01_genomic.fna.gz
185	GCA_000406625.1	GCA_000406625.1_gkp44v01_genomic.fna	ftp://ftp.ncbi.nlm.nih.gov/genomes/all/GCA/000/406/625/GCA_000406625.1_gkp44v01/GCA_000406625.1_gkp44v01_genomic.fna.gz
186	GCA_000409025.1	GCA_000409025.1_gkp41v01_genomic.fna	ftp://ftp.ncbi.nlm.nih.gov/genomes/all/GCA/000/409/025/GCA_000409025.1_gkp41v01/GCA_000409025.1_gkp41v01_genomic.fna.gz
187	GCA_000406565.1	GCA_000406565.1_gkp42v01_genomic.fna	ftp://ftp.ncbi.nlm.nih.gov/genomes/all/GCA/000/406/565/GCA_000406565.1_gkp42v01/GCA_000406565.1_gkp42v01_genomic.fna.gz
188	GCA_000406545.1	GCA_000406545.1_gkp45v01_genomic.fna	ftp://ftp.ncbi.nlm.nih.gov/genomes/all/GCA/000/406/545/GCA_000406545.1_gkp45v01/GCA_000406545.1_gkp45v01_genomic.fna.gz
189	GCA_000406645.1	GCA_000406645.1_gkp46v01_genomic.fna	ftp://ftp.ncbi.nlm.nih.gov/genomes/all/GCA/000/406/645/GCA_000406645.1_gkp46v01/GCA_000406645.1_gkp46v01_genomic.fna.gz
190	GCA_000534335.1	GCA_000534335.1_Ente_aero_UCI_15_V1_genomic.fna	ftp://ftp.ncbi.nlm.nih.gov/genomes/all/GCA/000/534/335/GCA_000534335.1_Ente_aero_UCI_15_V1/GCA_000534335.1_Ente_aero_UCI_15_V1_genomic.fna.gz
191	GCA_000534315.1	GCA_000534315.1_Ente_aero_UCI_16_V1_genomic.fna	ftp://ftp.ncbi.nlm.nih.gov/genomes/all/GCA/000/534/315/GCA_000534315.1_Ente_aero_UCI_16_V1/GCA_000534315.1_Ente_aero_UCI_16_V1_genomic.fna.gz
192	GCA_000534255.1	GCA_000534255.1_Ente_aero_UCI_27_V1_genomic.fna	ftp://ftp.ncbi.nlm.nih.gov/genomes/all/GCA/000/534/255/GCA_000534255.1_Ente_aero_UCI_27_V1/GCA_000534255.1_Ente_aero_UCI_27_V1_genomic.fna.gz
193	GCA_000534235.1	GCA_000534235.1_Ente_aero_UCI_28_V1_genomic.fna	ftp://ftp.ncbi.nlm.nih.gov/genomes/all/GCA/000/534/235/GCA_000534235.1_Ente_aero_UCI_28_V1/GCA_000534235.1_Ente_aero_UCI_28_V1_genomic.fna.gz
194	GCA_000534135.1	GCA_000534135.1_Ente_aero_UCI_45_V1_genomic.fna	ftp://ftp.ncbi.nlm.nih.gov/genomes/all/GCA/000/534/135/GCA_000534135.1_Ente_aero_UCI_45_V1/GCA_000534135.1_Ente_aero_UCI_45_V1_genomic.fna.gz
195	GCA_000534115.1	GCA_000534115.1_Ente_aero_UCI_46_V1_genomic.fna	ftp://ftp.ncbi.nlm.nih.gov/genomes/all/GCA/000/534/115/GCA_000534115.1_Ente_aero_UCI_46_V1/GCA_000534115.1_Ente_aero_UCI_46_V1_genomic.fna.gz
196	GCA_000534095.1	GCA_000534095.1_Ente_aero_UCI_47_V1_genomic.fna	ftp://ftp.ncbi.nlm.nih.gov/genomes/all/GCA/000/534/095/GCA_000534095.1_Ente_aero_UCI_47_V1/GCA_000534095.1_Ente_aero_UCI_47_V1_genomic.fna.gz
197	GCA_000534075.1	GCA_000534075.1_Ente_aero_UCI_48_V1_genomic.fna	ftp://ftp.ncbi.nlm.nih.gov/genomes/all/GCA/000/534/075/GCA_000534075.1_Ente_aero_UCI_48_V1/GCA_000534075.1_Ente_aero_UCI_48_V1_genomic.fna.gz
198	GCA_000485755.1	GCA_000485755.1_ASM48575v1_genomic.fna	ftp://ftp.ncbi.nlm.nih.gov/genomes/all/GCA/000/485/755/GCA_000485755.1_ASM48575v1/GCA_000485755.1_ASM48575v1_genomic.fna.gz
199	GCA_000567805.1	GCA_000567805.1_Kleb_oxyt_MGH_27_V1_genomic.fna	ftp://ftp.ncbi.nlm.nih.gov/genomes/all/GCA/000/567/805/GCA_000567805.1_Kleb_oxyt_MGH_27_V1/GCA_000567805.1_Kleb_oxyt_MGH_27_V1_genomic.fna.gz
200	GCA_000492955.1	GCA_000492955.1_Kleb_oxyt_MGH_28_V1_genomic.fna	ftp://ftp.ncbi.nlm.nih.gov/genomes/all/GCA/000/492/955/GCA_000492955.1_Kleb_oxyt_MGH_28_V1/GCA_000492955.1_Kleb_oxyt_MGH_28_V1_genomic.fna.gz
201	GCA_000567705.1	GCA_000567705.1_Kleb_oxyt_MGH_41_V1_genomic.fna	ftp://ftp.ncbi.nlm.nih.gov/genomes/all/GCA/000/567/705/GCA_000567705.1_Kleb_oxyt_MGH_41_V1/GCA_000567705.1_Kleb_oxyt_MGH_41_V1_genomic.fna.gz
202	GCA_000492815.1	GCA_000492815.1_Kleb_oxyt_MGH_42_V1_genomic.fna	ftp://ftp.ncbi.nlm.nih.gov/genomes/all/GCA/000/492/815/GCA_000492815.1_Kleb_oxyt_MGH_42_V1/GCA_000492815.1_Kleb_oxyt_MGH_42_V1_genomic.fna.gz
203	GCA_000349285.1	GCA_000349285.1_G000_12282012_genomic.fna	ftp://ftp.ncbi.nlm.nih.gov/genomes/all/GCA/000/349/285/GCA_000349285.1_G000_12282012/GCA_000349285.1_G000_12282012_genomic.fna.gz
204	GCA_000567365.1	GCA_000567365.1_Kleb_pneu_BIDMC_12B_V1_genomic.fna	ftp://ftp.ncbi.nlm.nih.gov/genomes/all/GCA/000/567/365/GCA_000567365.1_Kleb_pneu_BIDMC_12B_V1/GCA_000567365.1_Kleb_pneu_BIDMC_12B_V1_genomic.fna.gz
205	GCA_000567345.1	GCA_000567345.1_Kleb_pneu_BIDMC_13_V1_genomic.fna	ftp://ftp.ncbi.nlm.nih.gov/genomes/all/GCA/000/567/345/GCA_000567345.1_Kleb_pneu_BIDMC_13_V1/GCA_000567345.1_Kleb_pneu_BIDMC_13_V1_genomic.fna.gz
206	GCA_000474865.1	GCA_000474865.1_Kleb_pneu_BIDMC_18C_V1_PacBio_genomic.fna	ftp://ftp.ncbi.nlm.nih.gov/genomes/all/GCA/000/474/865/GCA_000474865.1_Kleb_pneu_BIDMC_18C_V1_PacBio/GCA_000474865.1_Kleb_pneu_BIDMC_18C_V1_PacBio_genomic.fna.gz
207	GCA_000567285.1	GCA_000567285.1_Kleb_pneu_BIDMC_18D_V2_genomic.fna	ftp://ftp.ncbi.nlm.nih.gov/genomes/all/GCA/000/567/285/GCA_000567285.1_Kleb_pneu_BIDMC_18D_V2/GCA_000567285.1_Kleb_pneu_BIDMC_18D_V2_genomic.fna.gz
208	GCA_000492395.1	GCA_000492395.1_Kleb_pneu_BIDMC_21_V1_genomic.fna	ftp://ftp.ncbi.nlm.nih.gov/genomes/all/GCA/000/492/395/GCA_000492395.1_Kleb_pneu_BIDMC_21_V1/GCA_000492395.1_Kleb_pneu_BIDMC_21_V1_genomic.fna.gz
209	GCA_000492375.1	GCA_000492375.1_Kleb_pneu_BIDMC_22_V1_genomic.fna	ftp://ftp.ncbi.nlm.nih.gov/genomes/all/GCA/000/492/375/GCA_000492375.1_Kleb_pneu_BIDMC_22_V1/GCA_000492375.1_Kleb_pneu_BIDMC_22_V1_genomic.fna.gz
210	GCA_000492355.1	GCA_000492355.1_Kleb_pneu_BIDMC_23_V1_genomic.fna	ftp://ftp.ncbi.nlm.nih.gov/genomes/all/GCA/000/492/355/GCA_000492355.1_Kleb_pneu_BIDMC_23_V1/GCA_000492355.1_Kleb_pneu_BIDMC_23_V1_genomic.fna.gz
211	GCA_000492335.1	GCA_000492335.1_Kleb_pneu_BIDMC_24_V1_genomic.fna	ftp://ftp.ncbi.nlm.nih.gov/genomes/all/GCA/000/492/335/GCA_000492335.1_Kleb_pneu_BIDMC_24_V1/GCA_000492335.1_Kleb_pneu_BIDMC_24_V1_genomic.fna.gz
212	GCA_000492315.1	GCA_000492315.1_Kleb_pneu_BIDMC_25_V1_genomic.fna	ftp://ftp.ncbi.nlm.nih.gov/genomes/all/GCA/000/492/315/GCA_000492315.1_Kleb_pneu_BIDMC_25_V1/GCA_000492315.1_Kleb_pneu_BIDMC_25_V1_genomic.fna.gz
213	GCA_000567265.1	GCA_000567265.1_Kleb_pneu_BIDMC_32_V1_genomic.fna	ftp://ftp.ncbi.nlm.nih.gov/genomes/all/GCA/000/567/265/GCA_000567265.1_Kleb_pneu_BIDMC_32_V1/GCA_000567265.1_Kleb_pneu_BIDMC_32_V1_genomic.fna.gz
214	GCA_000567245.1	GCA_000567245.1_Kleb_pneu_BIDMC_34_V1_genomic.fna	ftp://ftp.ncbi.nlm.nih.gov/genomes/all/GCA/000/567/245/GCA_000567245.1_Kleb_pneu_BIDMC_34_V1/GCA_000567245.1_Kleb_pneu_BIDMC_34_V1_genomic.fna.gz
215	GCA_000492295.1	GCA_000492295.1_Kleb_pneu_BIDMC_36_V1_genomic.fna	ftp://ftp.ncbi.nlm.nih.gov/genomes/all/GCA/000/492/295/GCA_000492295.1_Kleb_pneu_BIDMC_36_V1/GCA_000492295.1_Kleb_pneu_BIDMC_36_V1_genomic.fna.gz
216	GCA_000567465.1	GCA_000567465.1_Kleb_pneu_BIDMC_4_V2_genomic.fna	ftp://ftp.ncbi.nlm.nih.gov/genomes/all/GCA/000/567/465/GCA_000567465.1_Kleb_pneu_BIDMC_4_V2/GCA_000567465.1_Kleb_pneu_BIDMC_4_V2_genomic.fna.gz
217	GCA_000492215.1	GCA_000492215.1_Kleb_pneu_BIDMC_40_V1_genomic.fna	ftp://ftp.ncbi.nlm.nih.gov/genomes/all/GCA/000/492/215/GCA_000492215.1_Kleb_pneu_BIDMC_40_V1/GCA_000492215.1_Kleb_pneu_BIDMC_40_V1_genomic.fna.gz
218	GCA_000492195.1	GCA_000492195.1_Kleb_pneu_BIDMC_41_V1_genomic.fna	ftp://ftp.ncbi.nlm.nih.gov/genomes/all/GCA/000/492/195/GCA_000492195.1_Kleb_pneu_BIDMC_41_V1/GCA_000492195.1_Kleb_pneu_BIDMC_41_V1_genomic.fna.gz
219	GCA_000567205.1	GCA_000567205.1_Kleb_pneu_BIDMC_42a_V1_genomic.fna	ftp://ftp.ncbi.nlm.nih.gov/genomes/all/GCA/000/567/205/GCA_000567205.1_Kleb_pneu_BIDMC_42a_V1/GCA_000567205.1_Kleb_pneu_BIDMC_42a_V1_genomic.fna.gz
220	GCA_000567185.1	GCA_000567185.1_Kleb_pneu_BIDMC_42b_V1_genomic.fna	ftp://ftp.ncbi.nlm.nih.gov/genomes/all/GCA/000/567/185/GCA_000567185.1_Kleb_pneu_BIDMC_42b_V1/GCA_000567185.1_Kleb_pneu_BIDMC_42b_V1_genomic.fna.gz
221	GCA_000567025.1	GCA_000567025.1_Kleb_pneu_BIDMC_45_V1_genomic.fna	ftp://ftp.ncbi.nlm.nih.gov/genomes/all/GCA/000/567/025/GCA_000567025.1_Kleb_pneu_BIDMC_45_V1/GCA_000567025.1_Kleb_pneu_BIDMC_45_V1_genomic.fna.gz
222	GCA_000567165.1	GCA_000567165.1_Kleb_pneu_BIDMC_46a_V1_genomic.fna	ftp://ftp.ncbi.nlm.nih.gov/genomes/all/GCA/000/567/165/GCA_000567165.1_Kleb_pneu_BIDMC_46a_V1/GCA_000567165.1_Kleb_pneu_BIDMC_46a_V1_genomic.fna.gz
223	GCA_000567145.1	GCA_000567145.1_Kleb_pneu_BIDMC_46b_V1_genomic.fna	ftp://ftp.ncbi.nlm.nih.gov/genomes/all/GCA/000/567/145/GCA_000567145.1_Kleb_pneu_BIDMC_46b_V1/GCA_000567145.1_Kleb_pneu_BIDMC_46b_V1_genomic.fna.gz
224	GCA_000567125.1	GCA_000567125.1_Kleb_pneu_BIDMC_47_V1_genomic.fna	ftp://ftp.ncbi.nlm.nih.gov/genomes/all/GCA/000/567/125/GCA_000567125.1_Kleb_pneu_BIDMC_47_V1/GCA_000567125.1_Kleb_pneu_BIDMC_47_V1_genomic.fna.gz
225	GCA_000567105.1	GCA_000567105.1_Kleb_pneu_BIDMC_48_V1_genomic.fna	ftp://ftp.ncbi.nlm.nih.gov/genomes/all/GCA/000/567/105/GCA_000567105.1_Kleb_pneu_BIDMC_48_V1/GCA_000567105.1_Kleb_pneu_BIDMC_48_V1_genomic.fna.gz
226	GCA_000567085.1	GCA_000567085.1_Kleb_pneu_BIDMC_51_V1_genomic.fna	ftp://ftp.ncbi.nlm.nih.gov/genomes/all/GCA/000/567/085/GCA_000567085.1_Kleb_pneu_BIDMC_51_V1/GCA_000567085.1_Kleb_pneu_BIDMC_51_V1_genomic.fna.gz
227	GCA_000567065.1	GCA_000567065.1_Kleb_pneu_BIDMC_52_V1_genomic.fna	ftp://ftp.ncbi.nlm.nih.gov/genomes/all/GCA/000/567/065/GCA_000567065.1_Kleb_pneu_BIDMC_52_V1/GCA_000567065.1_Kleb_pneu_BIDMC_52_V1_genomic.fna.gz
228	GCA_000567045.1	GCA_000567045.1_Kleb_pneu_BIDMC_53_V1_genomic.fna	ftp://ftp.ncbi.nlm.nih.gov/genomes/all/GCA/000/567/045/GCA_000567045.1_Kleb_pneu_BIDMC_53_V1/GCA_000567045.1_Kleb_pneu_BIDMC_53_V1_genomic.fna.gz
229	GCA_000567625.1	GCA_000567625.1_Kleb_pneu_BWH_2_V2_genomic.fna	ftp://ftp.ncbi.nlm.nih.gov/genomes/all/GCA/000/567/625/GCA_000567625.1_Kleb_pneu_BWH_2_V2/GCA_000567625.1_Kleb_pneu_BWH_2_V2_genomic.fna.gz
230	GCA_000492735.1	GCA_000492735.1_Kleb_pneu_BWH_28_V1_genomic.fna	ftp://ftp.ncbi.nlm.nih.gov/genomes/all/GCA/000/492/735/GCA_000492735.1_Kleb_pneu_BWH_28_V1/GCA_000492735.1_Kleb_pneu_BWH_28_V1_genomic.fna.gz
231	GCA_000492695.1	GCA_000492695.1_Kleb_pneu_BWH_30_V1_genomic.fna	ftp://ftp.ncbi.nlm.nih.gov/genomes/all/GCA/000/492/695/GCA_000492695.1_Kleb_pneu_BWH_30_V1/GCA_000492695.1_Kleb_pneu_BWH_30_V1_genomic.fna.gz
232	GCA_000567565.1	GCA_000567565.1_Kleb_pneu_BWH_36_V1_genomic.fna	ftp://ftp.ncbi.nlm.nih.gov/genomes/all/GCA/000/567/565/GCA_000567565.1_Kleb_pneu_BWH_36_V1/GCA_000567565.1_Kleb_pneu_BWH_36_V1_genomic.fna.gz
233	GCA_000493155.1	GCA_000493155.1_Kleb_pneu_MGH_17_V1_genomic.fna	ftp://ftp.ncbi.nlm.nih.gov/genomes/all/GCA/000/493/155/GCA_000493155.1_Kleb_pneu_MGH_17_V1/GCA_000493155.1_Kleb_pneu_MGH_17_V1_genomic.fna.gz
234	GCA_000493135.1	GCA_000493135.1_Kleb_pneu_MGH_18_V1_genomic.fna	ftp://ftp.ncbi.nlm.nih.gov/genomes/all/GCA/000/493/135/GCA_000493135.1_Kleb_pneu_MGH_18_V1/GCA_000493135.1_Kleb_pneu_MGH_18_V1_genomic.fna.gz
235	GCA_000493115.1	GCA_000493115.1_Kleb_pneu_MGH_19_V1_genomic.fna	ftp://ftp.ncbi.nlm.nih.gov/genomes/all/GCA/000/493/115/GCA_000493115.1_Kleb_pneu_MGH_19_V1/GCA_000493115.1_Kleb_pneu_MGH_19_V1_genomic.fna.gz
236	GCA_000493075.1	GCA_000493075.1_Kleb_pneu_MGH_21_V1_genomic.fna	ftp://ftp.ncbi.nlm.nih.gov/genomes/all/GCA/000/493/075/GCA_000493075.1_Kleb_pneu_MGH_21_V1/GCA_000493075.1_Kleb_pneu_MGH_21_V1_genomic.fna.gz
237	GCA_000567785.1	GCA_000567785.1_Kleb_pneu_MGH_29_V1_genomic.fna	ftp://ftp.ncbi.nlm.nih.gov/genomes/all/GCA/000/567/785/GCA_000567785.1_Kleb_pneu_MGH_29_V1/GCA_000567785.1_Kleb_pneu_MGH_29_V1_genomic.fna.gz
238	GCA_000492935.1	GCA_000492935.1_Kleb_pneu_MGH_30_V1_genomic.fna	ftp://ftp.ncbi.nlm.nih.gov/genomes/all/GCA/000/492/935/GCA_000492935.1_Kleb_pneu_MGH_30_V1/GCA_000492935.1_Kleb_pneu_MGH_30_V1_genomic.fna.gz
239	GCA_000492915.1	GCA_000492915.1_Kleb_pneu_MGH_32_V1_genomic.fna	ftp://ftp.ncbi.nlm.nih.gov/genomes/all/GCA/000/492/915/GCA_000492915.1_Kleb_pneu_MGH_32_V1/GCA_000492915.1_Kleb_pneu_MGH_32_V1_genomic.fna.gz
240	GCA_000567745.1	GCA_000567745.1_Kleb_pneu_MGH_35_V1_genomic.fna	ftp://ftp.ncbi.nlm.nih.gov/genomes/all/GCA/000/567/745/GCA_000567745.1_Kleb_pneu_MGH_35_V1/GCA_000567745.1_Kleb_pneu_MGH_35_V1_genomic.fna.gz
241	GCA_000492875.1	GCA_000492875.1_Kleb_pneu_MGH_36_V1_genomic.fna	ftp://ftp.ncbi.nlm.nih.gov/genomes/all/GCA/000/492/875/GCA_000492875.1_Kleb_pneu_MGH_36_V1/GCA_000492875.1_Kleb_pneu_MGH_36_V1_genomic.fna.gz
242	GCA_000567725.1	GCA_000567725.1_Kleb_pneu_MGH_39_V1_genomic.fna	ftp://ftp.ncbi.nlm.nih.gov/genomes/all/GCA/000/567/725/GCA_000567725.1_Kleb_pneu_MGH_39_V1/GCA_000567725.1_Kleb_pneu_MGH_39_V1_genomic.fna.gz
243	GCA_000567685.1	GCA_000567685.1_Kleb_pneu_MGH_43_V1_genomic.fna	ftp://ftp.ncbi.nlm.nih.gov/genomes/all/GCA/000/567/685/GCA_000567685.1_Kleb_pneu_MGH_43_V1/GCA_000567685.1_Kleb_pneu_MGH_43_V1_genomic.fna.gz
244	GCA_000492795.1	GCA_000492795.1_Kleb_pneu_MGH_44_V1_genomic.fna	ftp://ftp.ncbi.nlm.nih.gov/genomes/all/GCA/000/492/795/GCA_000492795.1_Kleb_pneu_MGH_44_V1/GCA_000492795.1_Kleb_pneu_MGH_44_V1_genomic.fna.gz
245	GCA_000567665.1	GCA_000567665.1_Kleb_pneu_MGH_45_V1_genomic.fna	ftp://ftp.ncbi.nlm.nih.gov/genomes/all/GCA/000/567/665/GCA_000567665.1_Kleb_pneu_MGH_45_V1/GCA_000567665.1_Kleb_pneu_MGH_45_V1_genomic.fna.gz
246	GCA_000492775.1	GCA_000492775.1_Kleb_pneu_MGH_46_V1_genomic.fna	ftp://ftp.ncbi.nlm.nih.gov/genomes/all/GCA/000/492/775/GCA_000492775.1_Kleb_pneu_MGH_46_V1/GCA_000492775.1_Kleb_pneu_MGH_46_V1_genomic.fna.gz
247	GCA_000567645.1	GCA_000567645.1_Kleb_pneu_MGH_47_V1_genomic.fna	ftp://ftp.ncbi.nlm.nih.gov/genomes/all/GCA/000/567/645/GCA_000567645.1_Kleb_pneu_MGH_47_V1/GCA_000567645.1_Kleb_pneu_MGH_47_V1_genomic.fna.gz
248	GCA_000492755.1	GCA_000492755.1_Kleb_pneu_MGH_48_V1_genomic.fna	ftp://ftp.ncbi.nlm.nih.gov/genomes/all/GCA/000/492/755/GCA_000492755.1_Kleb_pneu_MGH_48_V1/GCA_000492755.1_Kleb_pneu_MGH_48_V1_genomic.fna.gz
249	GCA_000566985.1	GCA_000566985.1_Kleb_pneu_UCI_19_V1_genomic.fna	ftp://ftp.ncbi.nlm.nih.gov/genomes/all/GCA/000/566/985/GCA_000566985.1_Kleb_pneu_UCI_19_V1/GCA_000566985.1_Kleb_pneu_UCI_19_V1_genomic.fna.gz
250	GCA_000566965.1	GCA_000566965.1_Kleb_pneu_UCI_20_V1_genomic.fna	ftp://ftp.ncbi.nlm.nih.gov/genomes/all/GCA/000/566/965/GCA_000566965.1_Kleb_pneu_UCI_20_V1/GCA_000566965.1_Kleb_pneu_UCI_20_V1_genomic.fna.gz
251	GCA_000566945.1	GCA_000566945.1_Kleb_pneu_UCI_21_V1_genomic.fna	ftp://ftp.ncbi.nlm.nih.gov/genomes/all/GCA/000/566/945/GCA_000566945.1_Kleb_pneu_UCI_21_V1/GCA_000566945.1_Kleb_pneu_UCI_21_V1_genomic.fna.gz
252	GCA_000566925.1	GCA_000566925.1_Kleb_pneu_UCI_22_V1_genomic.fna	ftp://ftp.ncbi.nlm.nih.gov/genomes/all/GCA/000/566/925/GCA_000566925.1_Kleb_pneu_UCI_22_V1/GCA_000566925.1_Kleb_pneu_UCI_22_V1_genomic.fna.gz
253	GCA_000566905.1	GCA_000566905.1_Kleb_pneu_UCI_25_V1_genomic.fna	ftp://ftp.ncbi.nlm.nih.gov/genomes/all/GCA/000/566/905/GCA_000566905.1_Kleb_pneu_UCI_25_V1/GCA_000566905.1_Kleb_pneu_UCI_25_V1_genomic.fna.gz
254	GCA_000566885.1	GCA_000566885.1_Kleb_pneu_UCI_26_V1_genomic.fna	ftp://ftp.ncbi.nlm.nih.gov/genomes/all/GCA/000/566/885/GCA_000566885.1_Kleb_pneu_UCI_26_V1/GCA_000566885.1_Kleb_pneu_UCI_26_V1_genomic.fna.gz
255	GCA_000566865.1	GCA_000566865.1_Kleb_pneu_UCI_33_V1_genomic.fna	ftp://ftp.ncbi.nlm.nih.gov/genomes/all/GCA/000/566/865/GCA_000566865.1_Kleb_pneu_UCI_33_V1/GCA_000566865.1_Kleb_pneu_UCI_33_V1_genomic.fna.gz
256	GCA_000566845.1	GCA_000566845.1_Kleb_pneu_UCI_34_V1_genomic.fna	ftp://ftp.ncbi.nlm.nih.gov/genomes/all/GCA/000/566/845/GCA_000566845.1_Kleb_pneu_UCI_34_V1/GCA_000566845.1_Kleb_pneu_UCI_34_V1_genomic.fna.gz
257	GCA_000566825.1	GCA_000566825.1_Kleb_pneu_UCI_37_V1_genomic.fna	ftp://ftp.ncbi.nlm.nih.gov/genomes/all/GCA/000/566/825/GCA_000566825.1_Kleb_pneu_UCI_37_V1/GCA_000566825.1_Kleb_pneu_UCI_37_V1_genomic.fna.gz
258	GCA_000566805.1	GCA_000566805.1_Kleb_pneu_UCI_38_V1_genomic.fna	ftp://ftp.ncbi.nlm.nih.gov/genomes/all/GCA/000/566/805/GCA_000566805.1_Kleb_pneu_UCI_38_V1/GCA_000566805.1_Kleb_pneu_UCI_38_V1_genomic.fna.gz
259	GCA_000566785.1	GCA_000566785.1_Kleb_pneu_UCI_41_V1_genomic.fna	ftp://ftp.ncbi.nlm.nih.gov/genomes/all/GCA/000/566/785/GCA_000566785.1_Kleb_pneu_UCI_41_V1/GCA_000566785.1_Kleb_pneu_UCI_41_V1_genomic.fna.gz
260	GCA_000566765.1	GCA_000566765.1_Kleb_pneu_UCI_42_V1_genomic.fna	ftp://ftp.ncbi.nlm.nih.gov/genomes/all/GCA/000/566/765/GCA_000566765.1_Kleb_pneu_UCI_42_V1/GCA_000566765.1_Kleb_pneu_UCI_42_V1_genomic.fna.gz
261	GCA_000566745.1	GCA_000566745.1_Kleb_pneu_UCI_43_V1_genomic.fna	ftp://ftp.ncbi.nlm.nih.gov/genomes/all/GCA/000/566/745/GCA_000566745.1_Kleb_pneu_UCI_43_V1/GCA_000566745.1_Kleb_pneu_UCI_43_V1_genomic.fna.gz
262	GCA_000566725.1	GCA_000566725.1_Kleb_pneu_UCI_44_V1_genomic.fna	ftp://ftp.ncbi.nlm.nih.gov/genomes/all/GCA/000/566/725/GCA_000566725.1_Kleb_pneu_UCI_44_V1/GCA_000566725.1_Kleb_pneu_UCI_44_V1_genomic.fna.gz
265	GCA_000507385.1	GCA_000507385.1_ASM50738v1_genomic.fna	ftp://ftp.ncbi.nlm.nih.gov/genomes/all/GCA/000/507/385/GCA_000507385.1_ASM50738v1/GCA_000507385.1_ASM50738v1_genomic.fna.gz
266	GCA_000755545.1	GCA_000755545.1_ASM75554v1_genomic.fna	ftp://ftp.ncbi.nlm.nih.gov/genomes/all/GCA/000/755/545/GCA_000755545.1_ASM75554v1/GCA_000755545.1_ASM75554v1_genomic.fna.gz
267	GCA_000633235.1	GCA_000633235.1_ASM63323v1_genomic.fna	ftp://ftp.ncbi.nlm.nih.gov/genomes/all/GCA/000/633/235/GCA_000633235.1_ASM63323v1/GCA_000633235.1_ASM63323v1_genomic.fna.gz
268	GCA_000735215.1	GCA_000735215.1_ASM73521v1_genomic.fna	ftp://ftp.ncbi.nlm.nih.gov/genomes/all/GCA/000/735/215/GCA_000735215.1_ASM73521v1/GCA_000735215.1_ASM73521v1_genomic.fna.gz
269	GCA_000787995.1	GCA_000787995.1_ASM78799v1_genomic.fna	ftp://ftp.ncbi.nlm.nih.gov/genomes/all/GCA/000/787/995/GCA_000787995.1_ASM78799v1/GCA_000787995.1_ASM78799v1_genomic.fna.gz
270	GCA_000788005.1	GCA_000788005.1_ASM78800v1_genomic.fna	ftp://ftp.ncbi.nlm.nih.gov/genomes/all/GCA/000/788/005/GCA_000788005.1_ASM78800v1/GCA_000788005.1_ASM78800v1_genomic.fna.gz
271	GCA_000699345.1	GCA_000699345.1_11227-1_genomic.fna	ftp://ftp.ncbi.nlm.nih.gov/genomes/all/GCA/000/699/345/GCA_000699345.1_11227-1/GCA_000699345.1_11227-1_genomic.fna.gz
272	GCA_000699405.1	GCA_000699405.1_4006_genomic.fna	ftp://ftp.ncbi.nlm.nih.gov/genomes/all/GCA/000/699/405/GCA_000699405.1_4006/GCA_000699405.1_4006_genomic.fna.gz
273	GCA_000699325.1	GCA_000699325.1_4541-2_genomic.fna	ftp://ftp.ncbi.nlm.nih.gov/genomes/all/GCA/000/699/325/GCA_000699325.1_4541-2/GCA_000699325.1_4541-2_genomic.fna.gz
274	GCA_000699425.1	GCA_000699425.1_7699_genomic.fna	ftp://ftp.ncbi.nlm.nih.gov/genomes/all/GCA/000/699/425/GCA_000699425.1_7699/GCA_000699425.1_7699_genomic.fna.gz
275	GCA_000742135.1	GCA_000742135.1_ASM74213v1_genomic.fna	ftp://ftp.ncbi.nlm.nih.gov/genomes/all/GCA/000/742/135/GCA_000742135.1_ASM74213v1/GCA_000742135.1_ASM74213v1_genomic.fna.gz
276	GCA_000788015.1	GCA_000788015.1_ASM78801v1_genomic.fna	ftp://ftp.ncbi.nlm.nih.gov/genomes/all/GCA/000/788/015/GCA_000788015.1_ASM78801v1/GCA_000788015.1_ASM78801v1_genomic.fna.gz
277	GCA_000764635.1	GCA_000764635.1_ASM76463v1_genomic.fna	ftp://ftp.ncbi.nlm.nih.gov/genomes/all/GCA/000/764/635/GCA_000764635.1_ASM76463v1/GCA_000764635.1_ASM76463v1_genomic.fna.gz
278	GCA_000706605.1	GCA_000706605.1_Kleb_pneu_BIDMC_10_V2_genomic.fna	ftp://ftp.ncbi.nlm.nih.gov/genomes/all/GCA/000/706/605/GCA_000706605.1_Kleb_pneu_BIDMC_10_V2/GCA_000706605.1_Kleb_pneu_BIDMC_10_V2_genomic.fna.gz
279	GCA_000707985.1	GCA_000707985.1_Kleb_pneu_BIDMC_33B_V1_genomic.fna	ftp://ftp.ncbi.nlm.nih.gov/genomes/all/GCA/000/707/985/GCA_000707985.1_Kleb_pneu_BIDMC_33B_V1/GCA_000707985.1_Kleb_pneu_BIDMC_33B_V1_genomic.fna.gz
280	GCA_000693135.1	GCA_000693135.1_Kleb_pneu_CHS_02_V1_genomic.fna	ftp://ftp.ncbi.nlm.nih.gov/genomes/all/GCA/000/693/135/GCA_000693135.1_Kleb_pneu_CHS_02_V1/GCA_000693135.1_Kleb_pneu_CHS_02_V1_genomic.fna.gz
281	GCA_000693215.1	GCA_000693215.1_Kleb_pneu_CHS_07_V1_genomic.fna	ftp://ftp.ncbi.nlm.nih.gov/genomes/all/GCA/000/693/215/GCA_000693215.1_Kleb_pneu_CHS_07_V1/GCA_000693215.1_Kleb_pneu_CHS_07_V1_genomic.fna.gz
282	GCA_000688635.1	GCA_000688635.1_Kleb_pneu_CHS_08_V1_genomic.fna	ftp://ftp.ncbi.nlm.nih.gov/genomes/all/GCA/000/688/635/GCA_000688635.1_Kleb_pneu_CHS_08_V1/GCA_000688635.1_Kleb_pneu_CHS_08_V1_genomic.fna.gz
283	GCA_000693315.1	GCA_000693315.1_Kleb_pneu_CHS_14_V1_genomic.fna	ftp://ftp.ncbi.nlm.nih.gov/genomes/all/GCA/000/693/315/GCA_000693315.1_Kleb_pneu_CHS_14_V1/GCA_000693315.1_Kleb_pneu_CHS_14_V1_genomic.fna.gz
284	GCA_000688555.1	GCA_000688555.1_Kleb_pneu_CHS_16_V1_genomic.fna	ftp://ftp.ncbi.nlm.nih.gov/genomes/all/GCA/000/688/555/GCA_000688555.1_Kleb_pneu_CHS_16_V1/GCA_000688555.1_Kleb_pneu_CHS_16_V1_genomic.fna.gz
285	GCA_000688535.1	GCA_000688535.1_Kleb_pneu_CHS_21_V1_genomic.fna	ftp://ftp.ncbi.nlm.nih.gov/genomes/all/GCA/000/688/535/GCA_000688535.1_Kleb_pneu_CHS_21_V1/GCA_000688535.1_Kleb_pneu_CHS_21_V1_genomic.fna.gz
286	GCA_000693415.1	GCA_000693415.1_Kleb_pneu_CHS_22_V1_genomic.fna	ftp://ftp.ncbi.nlm.nih.gov/genomes/all/GCA/000/693/415/GCA_000693415.1_Kleb_pneu_CHS_22_V1/GCA_000693415.1_Kleb_pneu_CHS_22_V1_genomic.fna.gz
287	GCA_000693535.1	GCA_000693535.1_Kleb_pneu_CHS_28_V1_genomic.fna	ftp://ftp.ncbi.nlm.nih.gov/genomes/all/GCA/000/693/535/GCA_000693535.1_Kleb_pneu_CHS_28_V1/GCA_000693535.1_Kleb_pneu_CHS_28_V1_genomic.fna.gz
288	GCA_000693695.1	GCA_000693695.1_Kleb_pneu_CHS_36_V1_genomic.fna	ftp://ftp.ncbi.nlm.nih.gov/genomes/all/GCA/000/693/695/GCA_000693695.1_Kleb_pneu_CHS_36_V1/GCA_000693695.1_Kleb_pneu_CHS_36_V1_genomic.fna.gz
289	GCA_000693755.1	GCA_000693755.1_Kleb_pneu_CHS_39_V1_genomic.fna	ftp://ftp.ncbi.nlm.nih.gov/genomes/all/GCA/000/693/755/GCA_000693755.1_Kleb_pneu_CHS_39_V1/GCA_000693755.1_Kleb_pneu_CHS_39_V1_genomic.fna.gz
290	GCA_000633775.1	GCA_000633775.1_Kleb_pneu_CHS_42_V1_genomic.fna	ftp://ftp.ncbi.nlm.nih.gov/genomes/all/GCA/000/633/775/GCA_000633775.1_Kleb_pneu_CHS_42_V1/GCA_000633775.1_Kleb_pneu_CHS_42_V1_genomic.fna.gz
291	GCA_000633755.1	GCA_000633755.1_Kleb_pneu_CHS_47_V1_genomic.fna	ftp://ftp.ncbi.nlm.nih.gov/genomes/all/GCA/000/633/755/GCA_000633755.1_Kleb_pneu_CHS_47_V1/GCA_000633755.1_Kleb_pneu_CHS_47_V1_genomic.fna.gz
292	GCA_000694035.1	GCA_000694035.1_Kleb_pneu_CHS_55_V1_genomic.fna	ftp://ftp.ncbi.nlm.nih.gov/genomes/all/GCA/000/694/035/GCA_000694035.1_Kleb_pneu_CHS_55_V1/GCA_000694035.1_Kleb_pneu_CHS_55_V1_genomic.fna.gz
293	GCA_000694055.1	GCA_000694055.1_Kleb_pneu_CHS_56_V1_genomic.fna	ftp://ftp.ncbi.nlm.nih.gov/genomes/all/GCA/000/694/055/GCA_000694055.1_Kleb_pneu_CHS_56_V1/GCA_000694055.1_Kleb_pneu_CHS_56_V1_genomic.fna.gz
294	GCA_000694075.1	GCA_000694075.1_Kleb_pneu_CHS_57_V1_genomic.fna	ftp://ftp.ncbi.nlm.nih.gov/genomes/all/GCA/000/694/075/GCA_000694075.1_Kleb_pneu_CHS_57_V1/GCA_000694075.1_Kleb_pneu_CHS_57_V1_genomic.fna.gz
295	GCA_000633735.1	GCA_000633735.1_Kleb_pneu_CHS_60_V1_genomic.fna	ftp://ftp.ncbi.nlm.nih.gov/genomes/all/GCA/000/633/735/GCA_000633735.1_Kleb_pneu_CHS_60_V1/GCA_000633735.1_Kleb_pneu_CHS_60_V1_genomic.fna.gz
296	GCA_000694175.1	GCA_000694175.1_Kleb_pneu_CHS_63_V1_genomic.fna	ftp://ftp.ncbi.nlm.nih.gov/genomes/all/GCA/000/694/175/GCA_000694175.1_Kleb_pneu_CHS_63_V1/GCA_000694175.1_Kleb_pneu_CHS_63_V1_genomic.fna.gz
297	GCA_000694235.1	GCA_000694235.1_Kleb_pneu_CHS_66_V1_genomic.fna	ftp://ftp.ncbi.nlm.nih.gov/genomes/all/GCA/000/694/235/GCA_000694235.1_Kleb_pneu_CHS_66_V1/GCA_000694235.1_Kleb_pneu_CHS_66_V1_genomic.fna.gz
298	GCA_000694395.1	GCA_000694395.1_Kleb_pneu_CHS_76_V1_genomic.fna	ftp://ftp.ncbi.nlm.nih.gov/genomes/all/GCA/000/694/395/GCA_000694395.1_Kleb_pneu_CHS_76_V1/GCA_000694395.1_Kleb_pneu_CHS_76_V1_genomic.fna.gz
299	GCA_000735285.1	GCA_000735285.1_ASM73528v1_genomic.fna	ftp://ftp.ncbi.nlm.nih.gov/genomes/all/GCA/000/735/285/GCA_000735285.1_ASM73528v1/GCA_000735285.1_ASM73528v1_genomic.fna.gz
301	GCA_000599925.1	GCA_000599925.1_KPB_3_IHQD_genomic.fna	ftp://ftp.ncbi.nlm.nih.gov/genomes/all/GCA/000/599/925/GCA_000599925.1_KPB_3_IHQD/GCA_000599925.1_KPB_3_IHQD_genomic.fna.gz
302	GCA_000599905.1	GCA_000599905.1_KPB_4_IHQD_genomic.fna	ftp://ftp.ncbi.nlm.nih.gov/genomes/all/GCA/000/599/905/GCA_000599905.1_KPB_4_IHQD/GCA_000599905.1_KPB_4_IHQD_genomic.fna.gz
303	GCA_000710075.1	GCA_000710075.1_KlePne1.0_genomic.fna	ftp://ftp.ncbi.nlm.nih.gov/genomes/all/GCA/000/710/075/GCA_000710075.1_KlePne1.0/GCA_000710075.1_KlePne1.0_genomic.fna.gz
304	GCA_000722485.1	GCA_000722485.1_ASM72248v1_genomic.fna	ftp://ftp.ncbi.nlm.nih.gov/genomes/all/GCA/000/722/485/GCA_000722485.1_ASM72248v1/GCA_000722485.1_ASM72248v1_genomic.fna.gz
305	GCA_000695285.1	GCA_000695285.1_SaK60_genomic.fna	ftp://ftp.ncbi.nlm.nih.gov/genomes/all/GCA/000/695/285/GCA_000695285.1_SaK60/GCA_000695285.1_SaK60_genomic.fna.gz
306	GCA_000695305.1	GCA_000695305.1_SbK60_genomic.fna	ftp://ftp.ncbi.nlm.nih.gov/genomes/all/GCA/000/695/305/GCA_000695305.1_SbK60/GCA_000695305.1_SbK60_genomic.fna.gz
307	GCA_000755605.1	GCA_000755605.1_ASM75560v1_genomic.fna	ftp://ftp.ncbi.nlm.nih.gov/genomes/all/GCA/000/755/605/GCA_000755605.1_ASM75560v1/GCA_000755605.1_ASM75560v1_genomic.fna.gz
308	GCA_000694435.1	GCA_000694435.1_Kleb_pneu_MGH_51_V1_genomic.fna	ftp://ftp.ncbi.nlm.nih.gov/genomes/all/GCA/000/694/435/GCA_000694435.1_Kleb_pneu_MGH_51_V1/GCA_000694435.1_Kleb_pneu_MGH_51_V1_genomic.fna.gz
309	GCA_000694455.1	GCA_000694455.1_Kleb_pneu_MGH_52_V1_genomic.fna	ftp://ftp.ncbi.nlm.nih.gov/genomes/all/GCA/000/694/455/GCA_000694455.1_Kleb_pneu_MGH_52_V1/GCA_000694455.1_Kleb_pneu_MGH_52_V1_genomic.fna.gz
310	GCA_000694495.1	GCA_000694495.1_Kleb_pneu_MGH_60_V1_genomic.fna	ftp://ftp.ncbi.nlm.nih.gov/genomes/all/GCA/000/694/495/GCA_000694495.1_Kleb_pneu_MGH_60_V1/GCA_000694495.1_Kleb_pneu_MGH_60_V1_genomic.fna.gz
311	GCA_000688155.1	GCA_000688155.1_Kleb_pneu_MGH_63_V1_genomic.fna	ftp://ftp.ncbi.nlm.nih.gov/genomes/all/GCA/000/688/155/GCA_000688155.1_Kleb_pneu_MGH_63_V1/GCA_000688155.1_Kleb_pneu_MGH_63_V1_genomic.fna.gz
312	GCA_000694635.1	GCA_000694635.1_Kleb_pneu_MGH_70_V1_genomic.fna	ftp://ftp.ncbi.nlm.nih.gov/genomes/all/GCA/000/694/635/GCA_000694635.1_Kleb_pneu_MGH_70_V1/GCA_000694635.1_Kleb_pneu_MGH_70_V1_genomic.fna.gz
313	GCA_000688215.1	GCA_000688215.1_Kleb_pneu_MGH_75_V1_genomic.fna	ftp://ftp.ncbi.nlm.nih.gov/genomes/all/GCA/000/688/215/GCA_000688215.1_Kleb_pneu_MGH_75_V1/GCA_000688215.1_Kleb_pneu_MGH_75_V1_genomic.fna.gz
314	GCA_000773875.1	GCA_000773875.1_gdodcwi15_v01_genomic.fna	ftp://ftp.ncbi.nlm.nih.gov/genomes/all/GCA/000/773/875/GCA_000773875.1_gdodcwi15_v01/GCA_000773875.1_gdodcwi15_v01_genomic.fna.gz
315	GCA_000738875.1	GCA_000738875.1_ASM73887v1_genomic.fna	ftp://ftp.ncbi.nlm.nih.gov/genomes/all/GCA/000/738/875/GCA_000738875.1_ASM73887v1/GCA_000738875.1_ASM73887v1_genomic.fna.gz
316	GCA_000738865.1	GCA_000738865.1_ASM73886v1_genomic.fna	ftp://ftp.ncbi.nlm.nih.gov/genomes/all/GCA/000/738/865/GCA_000738865.1_ASM73886v1/GCA_000738865.1_ASM73886v1_genomic.fna.gz
317	GCA_000689275.1	GCA_000689275.1_AFX_PRJEB4159_v1_genomic.fna	ftp://ftp.ncbi.nlm.nih.gov/genomes/all/GCA/000/689/275/GCA_000689275.1_AFX_PRJEB4159_v1/GCA_000689275.1_AFX_PRJEB4159_v1_genomic.fna.gz
319	GCA_000747055.1	GCA_000747055.1_ASM74705v1_genomic.fna	ftp://ftp.ncbi.nlm.nih.gov/genomes/all/GCA/000/747/055/GCA_000747055.1_ASM74705v1/GCA_000747055.1_ASM74705v1_genomic.fna.gz
320	GCA_000766125.1	GCA_000766125.1_ASM76612v1_genomic.fna	ftp://ftp.ncbi.nlm.nih.gov/genomes/all/GCA/000/766/125/GCA_000766125.1_ASM76612v1/GCA_000766125.1_ASM76612v1_genomic.fna.gz
321	GCA_000788025.1	GCA_000788025.1_ASM78802v1_genomic.fna	ftp://ftp.ncbi.nlm.nih.gov/genomes/all/GCA/000/788/025/GCA_000788025.1_ASM78802v1/GCA_000788025.1_ASM78802v1_genomic.fna.gz
322	GCA_000710855.1	GCA_000710855.1_De_novo_Assembly_genomic.fna	ftp://ftp.ncbi.nlm.nih.gov/genomes/all/GCA/000/710/855/GCA_000710855.1_De_novo_Assembly/GCA_000710855.1_De_novo_Assembly_genomic.fna.gz
323	GCA_000710805.1	GCA_000710805.1_De_novo_Assembly_genomic.fna	ftp://ftp.ncbi.nlm.nih.gov/genomes/all/GCA/000/710/805/GCA_000710805.1_De_novo_Assembly/GCA_000710805.1_De_novo_Assembly_genomic.fna.gz
324	GCA_000710095.1	GCA_000710095.1_ASM71009v1_genomic.fna	ftp://ftp.ncbi.nlm.nih.gov/genomes/all/GCA/000/710/095/GCA_000710095.1_ASM71009v1/GCA_000710095.1_ASM71009v1_genomic.fna.gz
325	GCA_000706585.1	GCA_000706585.1_Kleb_pneu_UCI_17_V1_genomic.fna	ftp://ftp.ncbi.nlm.nih.gov/genomes/all/GCA/000/706/585/GCA_000706585.1_Kleb_pneu_UCI_17_V1/GCA_000706585.1_Kleb_pneu_UCI_17_V1_genomic.fna.gz
326	GCA_000688195.1	GCA_000688195.1_Kleb_pneu_UCI_60_V1_genomic.fna	ftp://ftp.ncbi.nlm.nih.gov/genomes/all/GCA/000/688/195/GCA_000688195.1_Kleb_pneu_UCI_60_V1/GCA_000688195.1_Kleb_pneu_UCI_60_V1_genomic.fna.gz
327	GCA_000694895.1	GCA_000694895.1_Kleb_pneu_UCI_63_V1_genomic.fna	ftp://ftp.ncbi.nlm.nih.gov/genomes/all/GCA/000/694/895/GCA_000694895.1_Kleb_pneu_UCI_63_V1/GCA_000694895.1_Kleb_pneu_UCI_63_V1_genomic.fna.gz
328	GCA_000688175.1	GCA_000688175.1_Kleb_pneu_UCI_64_V1_genomic.fna	ftp://ftp.ncbi.nlm.nih.gov/genomes/all/GCA/000/688/175/GCA_000688175.1_Kleb_pneu_UCI_64_V1/GCA_000688175.1_Kleb_pneu_UCI_64_V1_genomic.fna.gz
329	GCA_000785625.1	GCA_000785625.1_ASM78562v1_genomic.fna	ftp://ftp.ncbi.nlm.nih.gov/genomes/all/GCA/000/785/625/GCA_000785625.1_ASM78562v1/GCA_000785625.1_ASM78562v1_genomic.fna.gz
330	GCA_000812205.1	GCA_000812205.1_ASM81220v1_genomic.fna	ftp://ftp.ncbi.nlm.nih.gov/genomes/all/GCA/000/812/205/GCA_000812205.1_ASM81220v1/GCA_000812205.1_ASM81220v1_genomic.fna.gz
331	GCA_000828055.2	GCA_000828055.2_ASM82805v2_genomic.fna	ftp://ftp.ncbi.nlm.nih.gov/genomes/all/GCA/000/828/055/GCA_000828055.2_ASM82805v2/GCA_000828055.2_ASM82805v2_genomic.fna.gz
332	GCA_000742915.1	GCA_000742915.1_KvarBZ19_genomic.fna	ftp://ftp.ncbi.nlm.nih.gov/genomes/all/GCA/000/742/915/GCA_000742915.1_KvarBZ19/GCA_000742915.1_KvarBZ19_genomic.fna.gz
333	GCA_000826565.1	GCA_000826565.1_KVR801v1_PRJEB6019_wgs.embl.gzip_genomic.fna	ftp://ftp.ncbi.nlm.nih.gov/genomes/all/GCA/000/826/565/GCA_000826565.1_KVR801v1_PRJEB6019_wgs.embl.gzip/GCA_000826565.1_KVR801v1_PRJEB6019_wgs.embl.gzip_genomic.fna.gz
334	GCA_000942155.1	GCA_000942155.1_1f2B_assembly_genomic.fna	ftp://ftp.ncbi.nlm.nih.gov/genomes/all/GCA/000/942/155/GCA_000942155.1_1f2B_assembly/GCA_000942155.1_1f2B_assembly_genomic.fna.gz
335	GCA_000943135.1	GCA_000943135.1_2b2A_assembly_genomic.fna	ftp://ftp.ncbi.nlm.nih.gov/genomes/all/GCA/000/943/135/GCA_000943135.1_2b2A_assembly/GCA_000943135.1_2b2A_assembly_genomic.fna.gz
337	GCA_001060405.1	GCA_001060405.1_ASM106040v1_genomic.fna	ftp://ftp.ncbi.nlm.nih.gov/genomes/all/GCA/001/060/405/GCA_001060405.1_ASM106040v1/GCA_001060405.1_ASM106040v1_genomic.fna.gz
338	GCA_001076675.1	GCA_001076675.1_ASM107667v1_genomic.fna	ftp://ftp.ncbi.nlm.nih.gov/genomes/all/GCA/001/076/675/GCA_001076675.1_ASM107667v1/GCA_001076675.1_ASM107667v1_genomic.fna.gz
339	GCA_001076915.1	GCA_001076915.1_ASM107691v1_genomic.fna	ftp://ftp.ncbi.nlm.nih.gov/genomes/all/GCA/001/076/915/GCA_001076915.1_ASM107691v1/GCA_001076915.1_ASM107691v1_genomic.fna.gz
340	GCA_001067975.1	GCA_001067975.1_ASM106797v1_genomic.fna	ftp://ftp.ncbi.nlm.nih.gov/genomes/all/GCA/001/067/975/GCA_001067975.1_ASM106797v1/GCA_001067975.1_ASM106797v1_genomic.fna.gz
341	GCA_001068335.1	GCA_001068335.1_ASM106833v1_genomic.fna	ftp://ftp.ncbi.nlm.nih.gov/genomes/all/GCA/001/068/335/GCA_001068335.1_ASM106833v1/GCA_001068335.1_ASM106833v1_genomic.fna.gz
342	GCA_001052515.1	GCA_001052515.1_ASM105251v1_genomic.fna	ftp://ftp.ncbi.nlm.nih.gov/genomes/all/GCA/001/052/515/GCA_001052515.1_ASM105251v1/GCA_001052515.1_ASM105251v1_genomic.fna.gz
343	GCA_000957485.1	GCA_000957485.1_ASM95748v1_genomic.fna	ftp://ftp.ncbi.nlm.nih.gov/genomes/all/GCA/000/957/485/GCA_000957485.1_ASM95748v1/GCA_000957485.1_ASM95748v1_genomic.fna.gz
344	GCA_000957525.1	GCA_000957525.1_ASM95752v1_genomic.fna	ftp://ftp.ncbi.nlm.nih.gov/genomes/all/GCA/000/957/525/GCA_000957525.1_ASM95752v1/GCA_000957525.1_ASM95752v1_genomic.fna.gz
345	GCA_000956775.1	GCA_000956775.1_ASM95677v1_genomic.fna	ftp://ftp.ncbi.nlm.nih.gov/genomes/all/GCA/000/956/775/GCA_000956775.1_ASM95677v1/GCA_000956775.1_ASM95677v1_genomic.fna.gz
346	GCA_000957705.1	GCA_000957705.1_ASM95770v1_genomic.fna	ftp://ftp.ncbi.nlm.nih.gov/genomes/all/GCA/000/957/705/GCA_000957705.1_ASM95770v1/GCA_000957705.1_ASM95770v1_genomic.fna.gz
347	GCA_000957715.1	GCA_000957715.1_ASM95771v1_genomic.fna	ftp://ftp.ncbi.nlm.nih.gov/genomes/all/GCA/000/957/715/GCA_000957715.1_ASM95771v1/GCA_000957715.1_ASM95771v1_genomic.fna.gz
348	GCA_000957725.1	GCA_000957725.1_ASM95772v1_genomic.fna	ftp://ftp.ncbi.nlm.nih.gov/genomes/all/GCA/000/957/725/GCA_000957725.1_ASM95772v1/GCA_000957725.1_ASM95772v1_genomic.fna.gz
349	GCA_000956895.1	GCA_000956895.1_ASM95689v1_genomic.fna	ftp://ftp.ncbi.nlm.nih.gov/genomes/all/GCA/000/956/895/GCA_000956895.1_ASM95689v1/GCA_000956895.1_ASM95689v1_genomic.fna.gz
350	GCA_000958075.1	GCA_000958075.1_ASM95807v1_genomic.fna	ftp://ftp.ncbi.nlm.nih.gov/genomes/all/GCA/000/958/075/GCA_000958075.1_ASM95807v1/GCA_000958075.1_ASM95807v1_genomic.fna.gz
351	GCA_000957275.1	GCA_000957275.1_ASM95727v1_genomic.fna	ftp://ftp.ncbi.nlm.nih.gov/genomes/all/GCA/000/957/275/GCA_000957275.1_ASM95727v1/GCA_000957275.1_ASM95727v1_genomic.fna.gz
352	GCA_000958305.1	GCA_000958305.1_ASM95830v1_genomic.fna	ftp://ftp.ncbi.nlm.nih.gov/genomes/all/GCA/000/958/305/GCA_000958305.1_ASM95830v1/GCA_000958305.1_ASM95830v1_genomic.fna.gz
353	GCA_001053595.1	GCA_001053595.1_ASM105359v1_genomic.fna	ftp://ftp.ncbi.nlm.nih.gov/genomes/all/GCA/001/053/595/GCA_001053595.1_ASM105359v1/GCA_001053595.1_ASM105359v1_genomic.fna.gz
354	GCA_001052095.1	GCA_001052095.1_ASM105209v1_genomic.fna	ftp://ftp.ncbi.nlm.nih.gov/genomes/all/GCA/001/052/095/GCA_001052095.1_ASM105209v1/GCA_001052095.1_ASM105209v1_genomic.fna.gz
355	GCA_001052565.1	GCA_001052565.1_ASM105256v1_genomic.fna	ftp://ftp.ncbi.nlm.nih.gov/genomes/all/GCA/001/052/565/GCA_001052565.1_ASM105256v1/GCA_001052565.1_ASM105256v1_genomic.fna.gz
356	GCA_001054275.1	GCA_001054275.1_ASM105427v1_genomic.fna	ftp://ftp.ncbi.nlm.nih.gov/genomes/all/GCA/001/054/275/GCA_001054275.1_ASM105427v1/GCA_001054275.1_ASM105427v1_genomic.fna.gz
357	GCA_001054315.1	GCA_001054315.1_ASM105431v1_genomic.fna	ftp://ftp.ncbi.nlm.nih.gov/genomes/all/GCA/001/054/315/GCA_001054315.1_ASM105431v1/GCA_001054315.1_ASM105431v1_genomic.fna.gz
358	GCA_001053235.1	GCA_001053235.1_ASM105323v1_genomic.fna	ftp://ftp.ncbi.nlm.nih.gov/genomes/all/GCA/001/053/235/GCA_001053235.1_ASM105323v1/GCA_001053235.1_ASM105323v1_genomic.fna.gz
359	GCA_001054405.1	GCA_001054405.1_ASM105440v1_genomic.fna	ftp://ftp.ncbi.nlm.nih.gov/genomes/all/GCA/001/054/405/GCA_001054405.1_ASM105440v1/GCA_001054405.1_ASM105440v1_genomic.fna.gz
360	GCA_001055555.1	GCA_001055555.1_ASM105555v1_genomic.fna	ftp://ftp.ncbi.nlm.nih.gov/genomes/all/GCA/001/055/555/GCA_001055555.1_ASM105555v1/GCA_001055555.1_ASM105555v1_genomic.fna.gz
361	GCA_001071835.1	GCA_001071835.1_ASM107183v1_genomic.fna	ftp://ftp.ncbi.nlm.nih.gov/genomes/all/GCA/001/071/835/GCA_001071835.1_ASM107183v1/GCA_001071835.1_ASM107183v1_genomic.fna.gz
362	GCA_001057945.1	GCA_001057945.1_ASM105794v1_genomic.fna	ftp://ftp.ncbi.nlm.nih.gov/genomes/all/GCA/001/057/945/GCA_001057945.1_ASM105794v1/GCA_001057945.1_ASM105794v1_genomic.fna.gz
363	GCA_001058645.1	GCA_001058645.1_ASM105864v1_genomic.fna	ftp://ftp.ncbi.nlm.nih.gov/genomes/all/GCA/001/058/645/GCA_001058645.1_ASM105864v1/GCA_001058645.1_ASM105864v1_genomic.fna.gz
364	GCA_001059975.1	GCA_001059975.1_ASM105997v1_genomic.fna	ftp://ftp.ncbi.nlm.nih.gov/genomes/all/GCA/001/059/975/GCA_001059975.1_ASM105997v1/GCA_001059975.1_ASM105997v1_genomic.fna.gz
365	GCA_001006555.1	GCA_001006555.1_ASM100655v1_genomic.fna	ftp://ftp.ncbi.nlm.nih.gov/genomes/all/GCA/001/006/555/GCA_001006555.1_ASM100655v1/GCA_001006555.1_ASM100655v1_genomic.fna.gz
367	GCA_001011385.1	GCA_001011385.1_ASM101138v1_genomic.fna	ftp://ftp.ncbi.nlm.nih.gov/genomes/all/GCA/001/011/385/GCA_001011385.1_ASM101138v1/GCA_001011385.1_ASM101138v1_genomic.fna.gz
368	GCA_001011415.1	GCA_001011415.1_ASM101141v1_genomic.fna	ftp://ftp.ncbi.nlm.nih.gov/genomes/all/GCA/001/011/415/GCA_001011415.1_ASM101141v1/GCA_001011415.1_ASM101141v1_genomic.fna.gz
369	GCA_001011375.1	GCA_001011375.1_ASM101137v1_genomic.fna	ftp://ftp.ncbi.nlm.nih.gov/genomes/all/GCA/001/011/375/GCA_001011375.1_ASM101137v1/GCA_001011375.1_ASM101137v1_genomic.fna.gz
370	GCA_001011185.1	GCA_001011185.1_ASM101118v1_genomic.fna	ftp://ftp.ncbi.nlm.nih.gov/genomes/all/GCA/001/011/185/GCA_001011185.1_ASM101118v1/GCA_001011185.1_ASM101118v1_genomic.fna.gz
371	GCA_001011255.1	GCA_001011255.1_ASM101125v1_genomic.fna	ftp://ftp.ncbi.nlm.nih.gov/genomes/all/GCA/001/011/255/GCA_001011255.1_ASM101125v1/GCA_001011255.1_ASM101125v1_genomic.fna.gz
372	GCA_001011195.1	GCA_001011195.1_ASM101119v1_genomic.fna	ftp://ftp.ncbi.nlm.nih.gov/genomes/all/GCA/001/011/195/GCA_001011195.1_ASM101119v1/GCA_001011195.1_ASM101119v1_genomic.fna.gz
373	GCA_001011205.1	GCA_001011205.1_ASM101120v1_genomic.fna	ftp://ftp.ncbi.nlm.nih.gov/genomes/all/GCA/001/011/205/GCA_001011205.1_ASM101120v1/GCA_001011205.1_ASM101120v1_genomic.fna.gz
374	GCA_001011455.1	GCA_001011455.1_ASM101145v1_genomic.fna	ftp://ftp.ncbi.nlm.nih.gov/genomes/all/GCA/001/011/455/GCA_001011455.1_ASM101145v1/GCA_001011455.1_ASM101145v1_genomic.fna.gz
375	GCA_001011265.1	GCA_001011265.1_ASM101126v1_genomic.fna	ftp://ftp.ncbi.nlm.nih.gov/genomes/all/GCA/001/011/265/GCA_001011265.1_ASM101126v1/GCA_001011265.1_ASM101126v1_genomic.fna.gz
376	GCA_001011295.1	GCA_001011295.1_ASM101129v1_genomic.fna	ftp://ftp.ncbi.nlm.nih.gov/genomes/all/GCA/001/011/295/GCA_001011295.1_ASM101129v1/GCA_001011295.1_ASM101129v1_genomic.fna.gz
377	GCA_001011305.1	GCA_001011305.1_ASM101130v1_genomic.fna	ftp://ftp.ncbi.nlm.nih.gov/genomes/all/GCA/001/011/305/GCA_001011305.1_ASM101130v1/GCA_001011305.1_ASM101130v1_genomic.fna.gz
378	GCA_001011425.1	GCA_001011425.1_ASM101142v1_genomic.fna	ftp://ftp.ncbi.nlm.nih.gov/genomes/all/GCA/001/011/425/GCA_001011425.1_ASM101142v1/GCA_001011425.1_ASM101142v1_genomic.fna.gz
379	GCA_001011475.1	GCA_001011475.1_ASM101147v1_genomic.fna	ftp://ftp.ncbi.nlm.nih.gov/genomes/all/GCA/001/011/475/GCA_001011475.1_ASM101147v1/GCA_001011475.1_ASM101147v1_genomic.fna.gz
380	GCA_001011495.1	GCA_001011495.1_ASM101149v1_genomic.fna	ftp://ftp.ncbi.nlm.nih.gov/genomes/all/GCA/001/011/495/GCA_001011495.1_ASM101149v1/GCA_001011495.1_ASM101149v1_genomic.fna.gz
381	GCA_001011535.1	GCA_001011535.1_ASM101153v1_genomic.fna	ftp://ftp.ncbi.nlm.nih.gov/genomes/all/GCA/001/011/535/GCA_001011535.1_ASM101153v1/GCA_001011535.1_ASM101153v1_genomic.fna.gz
382	GCA_001011515.1	GCA_001011515.1_ASM101151v1_genomic.fna	ftp://ftp.ncbi.nlm.nih.gov/genomes/all/GCA/001/011/515/GCA_001011515.1_ASM101151v1/GCA_001011515.1_ASM101151v1_genomic.fna.gz
383	GCA_001011625.1	GCA_001011625.1_ASM101162v1_genomic.fna	ftp://ftp.ncbi.nlm.nih.gov/genomes/all/GCA/001/011/625/GCA_001011625.1_ASM101162v1/GCA_001011625.1_ASM101162v1_genomic.fna.gz
384	GCA_001011615.1	GCA_001011615.1_ASM101161v1_genomic.fna	ftp://ftp.ncbi.nlm.nih.gov/genomes/all/GCA/001/011/615/GCA_001011615.1_ASM101161v1/GCA_001011615.1_ASM101161v1_genomic.fna.gz
385	GCA_001011175.1	GCA_001011175.1_ASM101117v1_genomic.fna	ftp://ftp.ncbi.nlm.nih.gov/genomes/all/GCA/001/011/175/GCA_001011175.1_ASM101117v1/GCA_001011175.1_ASM101117v1_genomic.fna.gz
386	GCA_001011355.1	GCA_001011355.1_ASM101135v1_genomic.fna	ftp://ftp.ncbi.nlm.nih.gov/genomes/all/GCA/001/011/355/GCA_001011355.1_ASM101135v1/GCA_001011355.1_ASM101135v1_genomic.fna.gz
387	GCA_001011545.1	GCA_001011545.1_ASM101154v1_genomic.fna	ftp://ftp.ncbi.nlm.nih.gov/genomes/all/GCA/001/011/545/GCA_001011545.1_ASM101154v1/GCA_001011545.1_ASM101154v1_genomic.fna.gz
388	GCA_001011645.1	GCA_001011645.1_ASM101164v1_genomic.fna	ftp://ftp.ncbi.nlm.nih.gov/genomes/all/GCA/001/011/645/GCA_001011645.1_ASM101164v1/GCA_001011645.1_ASM101164v1_genomic.fna.gz
389	GCA_001011575.1	GCA_001011575.1_ASM101157v1_genomic.fna	ftp://ftp.ncbi.nlm.nih.gov/genomes/all/GCA/001/011/575/GCA_001011575.1_ASM101157v1/GCA_001011575.1_ASM101157v1_genomic.fna.gz
390	GCA_001011595.1	GCA_001011595.1_ASM101159v1_genomic.fna	ftp://ftp.ncbi.nlm.nih.gov/genomes/all/GCA/001/011/595/GCA_001011595.1_ASM101159v1/GCA_001011595.1_ASM101159v1_genomic.fna.gz
391	GCA_001011335.1	GCA_001011335.1_ASM101133v1_genomic.fna	ftp://ftp.ncbi.nlm.nih.gov/genomes/all/GCA/001/011/335/GCA_001011335.1_ASM101133v1/GCA_001011335.1_ASM101133v1_genomic.fna.gz
392	GCA_001011935.1	GCA_001011935.1_ASM101193v1_genomic.fna	ftp://ftp.ncbi.nlm.nih.gov/genomes/all/GCA/001/011/935/GCA_001011935.1_ASM101193v1/GCA_001011935.1_ASM101193v1_genomic.fna.gz
393	GCA_001011795.1	GCA_001011795.1_ASM101179v1_genomic.fna	ftp://ftp.ncbi.nlm.nih.gov/genomes/all/GCA/001/011/795/GCA_001011795.1_ASM101179v1/GCA_001011795.1_ASM101179v1_genomic.fna.gz
394	GCA_001011915.1	GCA_001011915.1_ASM101191v1_genomic.fna	ftp://ftp.ncbi.nlm.nih.gov/genomes/all/GCA/001/011/915/GCA_001011915.1_ASM101191v1/GCA_001011915.1_ASM101191v1_genomic.fna.gz
395	GCA_001011815.1	GCA_001011815.1_ASM101181v1_genomic.fna	ftp://ftp.ncbi.nlm.nih.gov/genomes/all/GCA/001/011/815/GCA_001011815.1_ASM101181v1/GCA_001011815.1_ASM101181v1_genomic.fna.gz
397	GCA_000802765.1	GCA_000802765.1_SPADES_assembly_of_Enterobacter_cloacae_ND17_genomic.fna	ftp://ftp.ncbi.nlm.nih.gov/genomes/all/GCA/000/802/765/GCA_000802765.1_SPADES_assembly_of_Enterobacter_cloacae_ND17/GCA_000802765.1_SPADES_assembly_of_Enterobacter_cloacae_ND17_genomic.fna.gz
398	GCA_001030125.1	GCA_001030125.1_Ente_aero_UCI89_V1_genomic.fna	ftp://ftp.ncbi.nlm.nih.gov/genomes/all/GCA/001/030/125/GCA_001030125.1_Ente_aero_UCI89_V1/GCA_001030125.1_Ente_aero_UCI89_V1_genomic.fna.gz
399	GCA_001030165.1	GCA_001030165.1_Ente_aero_UCI90_V1_genomic.fna	ftp://ftp.ncbi.nlm.nih.gov/genomes/all/GCA/001/030/165/GCA_001030165.1_Ente_aero_UCI90_V1/GCA_001030165.1_Ente_aero_UCI90_V1_genomic.fna.gz
400	GCA_001030185.1	GCA_001030185.1_Ente_aero_UCI97_V1_genomic.fna	ftp://ftp.ncbi.nlm.nih.gov/genomes/all/GCA/001/030/185/GCA_001030185.1_Ente_aero_UCI97_V1/GCA_001030185.1_Ente_aero_UCI97_V1_genomic.fna.gz
401	GCA_001030055.1	GCA_001030055.1_Ente_aero_UCI98_V1_genomic.fna	ftp://ftp.ncbi.nlm.nih.gov/genomes/all/GCA/001/030/055/GCA_001030055.1_Ente_aero_UCI98_V1/GCA_001030055.1_Ente_aero_UCI98_V1_genomic.fna.gz
402	GCA_001068855.1	GCA_001068855.1_ASM106885v1_genomic.fna	ftp://ftp.ncbi.nlm.nih.gov/genomes/all/GCA/001/068/855/GCA_001068855.1_ASM106885v1/GCA_001068855.1_ASM106885v1_genomic.fna.gz
403	GCA_001054225.1	GCA_001054225.1_ASM105422v1_genomic.fna	ftp://ftp.ncbi.nlm.nih.gov/genomes/all/GCA/001/054/225/GCA_001054225.1_ASM105422v1/GCA_001054225.1_ASM105422v1_genomic.fna.gz
404	GCA_001056485.1	GCA_001056485.1_ASM105648v1_genomic.fna	ftp://ftp.ncbi.nlm.nih.gov/genomes/all/GCA/001/056/485/GCA_001056485.1_ASM105648v1/GCA_001056485.1_ASM105648v1_genomic.fna.gz
405	GCA_001055015.1	GCA_001055015.1_ASM105501v1_genomic.fna	ftp://ftp.ncbi.nlm.nih.gov/genomes/all/GCA/001/055/015/GCA_001055015.1_ASM105501v1/GCA_001055015.1_ASM105501v1_genomic.fna.gz
406	GCA_001056525.1	GCA_001056525.1_ASM105652v1_genomic.fna	ftp://ftp.ncbi.nlm.nih.gov/genomes/all/GCA/001/056/525/GCA_001056525.1_ASM105652v1/GCA_001056525.1_ASM105652v1_genomic.fna.gz
407	GCA_001058365.1	GCA_001058365.1_ASM105836v1_genomic.fna	ftp://ftp.ncbi.nlm.nih.gov/genomes/all/GCA/001/058/365/GCA_001058365.1_ASM105836v1/GCA_001058365.1_ASM105836v1_genomic.fna.gz
408	GCA_001078195.1	GCA_001078195.1_Kleb_oxyt_10-5244_V1_genomic.fna	ftp://ftp.ncbi.nlm.nih.gov/genomes/all/GCA/001/078/195/GCA_001078195.1_Kleb_oxyt_10-5244_V1/GCA_001078195.1_Kleb_oxyt_10-5244_V1_genomic.fna.gz
409	GCA_001078235.1	GCA_001078235.1_Kleb_oxyt_10-5248_V1_genomic.fna	ftp://ftp.ncbi.nlm.nih.gov/genomes/all/GCA/001/078/235/GCA_001078235.1_Kleb_oxyt_10-5248_V1/GCA_001078235.1_Kleb_oxyt_10-5248_V1_genomic.fna.gz
410	GCA_001078255.1	GCA_001078255.1_Kleb_oxyt_10-5249_V1_genomic.fna	ftp://ftp.ncbi.nlm.nih.gov/genomes/all/GCA/001/078/255/GCA_001078255.1_Kleb_oxyt_10-5249_V1/GCA_001078255.1_Kleb_oxyt_10-5249_V1_genomic.fna.gz
411	GCA_001078175.1	GCA_001078175.1_Kleb_oxyt_09-7231_V1_genomic.fna	ftp://ftp.ncbi.nlm.nih.gov/genomes/all/GCA/001/078/175/GCA_001078175.1_Kleb_oxyt_09-7231_V1/GCA_001078175.1_Kleb_oxyt_09-7231_V1_genomic.fna.gz
412	GCA_001053665.1	GCA_001053665.1_ASM105366v1_genomic.fna	ftp://ftp.ncbi.nlm.nih.gov/genomes/all/GCA/001/053/665/GCA_001053665.1_ASM105366v1/GCA_001053665.1_ASM105366v1_genomic.fna.gz
413	GCA_001053715.1	GCA_001053715.1_ASM105371v1_genomic.fna	ftp://ftp.ncbi.nlm.nih.gov/genomes/all/GCA/001/053/715/GCA_001053715.1_ASM105371v1/GCA_001053715.1_ASM105371v1_genomic.fna.gz
414	GCA_001052035.1	GCA_001052035.1_ASM105203v1_genomic.fna	ftp://ftp.ncbi.nlm.nih.gov/genomes/all/GCA/001/052/035/GCA_001052035.1_ASM105203v1/GCA_001052035.1_ASM105203v1_genomic.fna.gz
415	GCA_001052045.1	GCA_001052045.1_ASM105204v1_genomic.fna	ftp://ftp.ncbi.nlm.nih.gov/genomes/all/GCA/001/052/045/GCA_001052045.1_ASM105204v1/GCA_001052045.1_ASM105204v1_genomic.fna.gz
416	GCA_001052785.1	GCA_001052785.1_ASM105278v1_genomic.fna	ftp://ftp.ncbi.nlm.nih.gov/genomes/all/GCA/001/052/785/GCA_001052785.1_ASM105278v1/GCA_001052785.1_ASM105278v1_genomic.fna.gz
417	GCA_001053845.1	GCA_001053845.1_ASM105384v1_genomic.fna	ftp://ftp.ncbi.nlm.nih.gov/genomes/all/GCA/001/053/845/GCA_001053845.1_ASM105384v1/GCA_001053845.1_ASM105384v1_genomic.fna.gz
418	GCA_001053875.1	GCA_001053875.1_ASM105387v1_genomic.fna	ftp://ftp.ncbi.nlm.nih.gov/genomes/all/GCA/001/053/875/GCA_001053875.1_ASM105387v1/GCA_001053875.1_ASM105387v1_genomic.fna.gz
420	GCA_001052235.1	GCA_001052235.1_ASM105223v1_genomic.fna	ftp://ftp.ncbi.nlm.nih.gov/genomes/all/GCA/001/052/235/GCA_001052235.1_ASM105223v1/GCA_001052235.1_ASM105223v1_genomic.fna.gz
421	GCA_001052825.1	GCA_001052825.1_ASM105282v1_genomic.fna	ftp://ftp.ncbi.nlm.nih.gov/genomes/all/GCA/001/052/825/GCA_001052825.1_ASM105282v1/GCA_001052825.1_ASM105282v1_genomic.fna.gz
422	GCA_001052475.1	GCA_001052475.1_ASM105247v1_genomic.fna	ftp://ftp.ncbi.nlm.nih.gov/genomes/all/GCA/001/052/475/GCA_001052475.1_ASM105247v1/GCA_001052475.1_ASM105247v1_genomic.fna.gz
423	GCA_001052525.1	GCA_001052525.1_ASM105252v1_genomic.fna	ftp://ftp.ncbi.nlm.nih.gov/genomes/all/GCA/001/052/525/GCA_001052525.1_ASM105252v1/GCA_001052525.1_ASM105252v1_genomic.fna.gz
424	GCA_001055635.1	GCA_001055635.1_ASM105563v1_genomic.fna	ftp://ftp.ncbi.nlm.nih.gov/genomes/all/GCA/001/055/635/GCA_001055635.1_ASM105563v1/GCA_001055635.1_ASM105563v1_genomic.fna.gz
425	GCA_001055795.1	GCA_001055795.1_ASM105579v1_genomic.fna	ftp://ftp.ncbi.nlm.nih.gov/genomes/all/GCA/001/055/795/GCA_001055795.1_ASM105579v1/GCA_001055795.1_ASM105579v1_genomic.fna.gz
426	GCA_001054575.1	GCA_001054575.1_ASM105457v1_genomic.fna	ftp://ftp.ncbi.nlm.nih.gov/genomes/all/GCA/001/054/575/GCA_001054575.1_ASM105457v1/GCA_001054575.1_ASM105457v1_genomic.fna.gz
427	GCA_001054755.1	GCA_001054755.1_ASM105475v1_genomic.fna	ftp://ftp.ncbi.nlm.nih.gov/genomes/all/GCA/001/054/755/GCA_001054755.1_ASM105475v1/GCA_001054755.1_ASM105475v1_genomic.fna.gz
428	GCA_001056405.1	GCA_001056405.1_ASM105640v1_genomic.fna	ftp://ftp.ncbi.nlm.nih.gov/genomes/all/GCA/001/056/405/GCA_001056405.1_ASM105640v1/GCA_001056405.1_ASM105640v1_genomic.fna.gz
429	GCA_001056445.1	GCA_001056445.1_ASM105644v1_genomic.fna	ftp://ftp.ncbi.nlm.nih.gov/genomes/all/GCA/001/056/445/GCA_001056445.1_ASM105644v1/GCA_001056445.1_ASM105644v1_genomic.fna.gz
430	GCA_001054935.1	GCA_001054935.1_ASM105493v1_genomic.fna	ftp://ftp.ncbi.nlm.nih.gov/genomes/all/GCA/001/054/935/GCA_001054935.1_ASM105493v1/GCA_001054935.1_ASM105493v1_genomic.fna.gz
431	GCA_001054995.1	GCA_001054995.1_ASM105499v1_genomic.fna	ftp://ftp.ncbi.nlm.nih.gov/genomes/all/GCA/001/054/995/GCA_001054995.1_ASM105499v1/GCA_001054995.1_ASM105499v1_genomic.fna.gz
432	GCA_001070955.1	GCA_001070955.1_ASM107095v1_genomic.fna	ftp://ftp.ncbi.nlm.nih.gov/genomes/all/GCA/001/070/955/GCA_001070955.1_ASM107095v1/GCA_001070955.1_ASM107095v1_genomic.fna.gz
433	GCA_001072735.1	GCA_001072735.1_ASM107273v1_genomic.fna	ftp://ftp.ncbi.nlm.nih.gov/genomes/all/GCA/001/072/735/GCA_001072735.1_ASM107273v1/GCA_001072735.1_ASM107273v1_genomic.fna.gz
434	GCA_001072835.1	GCA_001072835.1_ASM107283v1_genomic.fna	ftp://ftp.ncbi.nlm.nih.gov/genomes/all/GCA/001/072/835/GCA_001072835.1_ASM107283v1/GCA_001072835.1_ASM107283v1_genomic.fna.gz
435	GCA_001056765.1	GCA_001056765.1_ASM105676v1_genomic.fna	ftp://ftp.ncbi.nlm.nih.gov/genomes/all/GCA/001/056/765/GCA_001056765.1_ASM105676v1/GCA_001056765.1_ASM105676v1_genomic.fna.gz
436	GCA_001057405.1	GCA_001057405.1_ASM105740v1_genomic.fna	ftp://ftp.ncbi.nlm.nih.gov/genomes/all/GCA/001/057/405/GCA_001057405.1_ASM105740v1/GCA_001057405.1_ASM105740v1_genomic.fna.gz
437	GCA_001063775.1	GCA_001063775.1_ASM106377v1_genomic.fna	ftp://ftp.ncbi.nlm.nih.gov/genomes/all/GCA/001/063/775/GCA_001063775.1_ASM106377v1/GCA_001063775.1_ASM106377v1_genomic.fna.gz
438	GCA_001057685.1	GCA_001057685.1_ASM105768v1_genomic.fna	ftp://ftp.ncbi.nlm.nih.gov/genomes/all/GCA/001/057/685/GCA_001057685.1_ASM105768v1/GCA_001057685.1_ASM105768v1_genomic.fna.gz
439	GCA_001065705.1	GCA_001065705.1_ASM106570v1_genomic.fna	ftp://ftp.ncbi.nlm.nih.gov/genomes/all/GCA/001/065/705/GCA_001065705.1_ASM106570v1/GCA_001065705.1_ASM106570v1_genomic.fna.gz
440	GCA_001065715.1	GCA_001065715.1_ASM106571v1_genomic.fna	ftp://ftp.ncbi.nlm.nih.gov/genomes/all/GCA/001/065/715/GCA_001065715.1_ASM106571v1/GCA_001065715.1_ASM106571v1_genomic.fna.gz
441	GCA_001065765.1	GCA_001065765.1_ASM106576v1_genomic.fna	ftp://ftp.ncbi.nlm.nih.gov/genomes/all/GCA/001/065/765/GCA_001065765.1_ASM106576v1/GCA_001065765.1_ASM106576v1_genomic.fna.gz
442	GCA_001066775.1	GCA_001066775.1_ASM106677v1_genomic.fna	ftp://ftp.ncbi.nlm.nih.gov/genomes/all/GCA/001/066/775/GCA_001066775.1_ASM106677v1/GCA_001066775.1_ASM106677v1_genomic.fna.gz
443	GCA_001066805.1	GCA_001066805.1_ASM106680v1_genomic.fna	ftp://ftp.ncbi.nlm.nih.gov/genomes/all/GCA/001/066/805/GCA_001066805.1_ASM106680v1/GCA_001066805.1_ASM106680v1_genomic.fna.gz
444	GCA_001077175.1	GCA_001077175.1_ASM107717v1_genomic.fna	ftp://ftp.ncbi.nlm.nih.gov/genomes/all/GCA/001/077/175/GCA_001077175.1_ASM107717v1/GCA_001077175.1_ASM107717v1_genomic.fna.gz
445	GCA_001006545.1	GCA_001006545.1_ASM100654v1_genomic.fna	ftp://ftp.ncbi.nlm.nih.gov/genomes/all/GCA/001/006/545/GCA_001006545.1_ASM100654v1/GCA_001006545.1_ASM100654v1_genomic.fna.gz
446	GCA_001051455.1	GCA_001051455.1_ASM105145v1_genomic.fna	ftp://ftp.ncbi.nlm.nih.gov/genomes/all/GCA/001/051/455/GCA_001051455.1_ASM105145v1/GCA_001051455.1_ASM105145v1_genomic.fna.gz
447	GCA_001030705.1	GCA_001030705.1_Kleb_oxyt_CHS143_V1_genomic.fna	ftp://ftp.ncbi.nlm.nih.gov/genomes/all/GCA/001/030/705/GCA_001030705.1_Kleb_oxyt_CHS143_V1/GCA_001030705.1_Kleb_oxyt_CHS143_V1_genomic.fna.gz
448	GCA_001030715.1	GCA_001030715.1_Kleb_oxyt_CHS153_V1_genomic.fna	ftp://ftp.ncbi.nlm.nih.gov/genomes/all/GCA/001/030/715/GCA_001030715.1_Kleb_oxyt_CHS153_V1/GCA_001030715.1_Kleb_oxyt_CHS153_V1_genomic.fna.gz
449	GCA_001030745.1	GCA_001030745.1_Kleb_oxyt_CHS222_V1_genomic.fna	ftp://ftp.ncbi.nlm.nih.gov/genomes/all/GCA/001/030/745/GCA_001030745.1_Kleb_oxyt_CHS222_V1/GCA_001030745.1_Kleb_oxyt_CHS222_V1_genomic.fna.gz
450	GCA_001038305.1	GCA_001038305.1_ASM103830v1_genomic.fna	ftp://ftp.ncbi.nlm.nih.gov/genomes/all/GCA/001/038/305/GCA_001038305.1_ASM103830v1/GCA_001038305.1_ASM103830v1_genomic.fna.gz
451	GCA_001030755.1	GCA_001030755.1_Kleb_oxyt_MGH87_V1_genomic.fna	ftp://ftp.ncbi.nlm.nih.gov/genomes/all/GCA/001/030/755/GCA_001030755.1_Kleb_oxyt_MGH87_V1/GCA_001030755.1_Kleb_oxyt_MGH87_V1_genomic.fna.gz
452	GCA_001030775.1	GCA_001030775.1_Kleb_oxyt_MGH88_V1_genomic.fna	ftp://ftp.ncbi.nlm.nih.gov/genomes/all/GCA/001/030/775/GCA_001030775.1_Kleb_oxyt_MGH88_V1/GCA_001030775.1_Kleb_oxyt_MGH88_V1_genomic.fna.gz
453	GCA_001028885.1	GCA_001028885.1_ASM102888v1_genomic.fna	ftp://ftp.ncbi.nlm.nih.gov/genomes/all/GCA/001/028/885/GCA_001028885.1_ASM102888v1/GCA_001028885.1_ASM102888v1_genomic.fna.gz
454	GCA_001028875.1	GCA_001028875.1_ASM102887v1_genomic.fna	ftp://ftp.ncbi.nlm.nih.gov/genomes/all/GCA/001/028/875/GCA_001028875.1_ASM102887v1/GCA_001028875.1_ASM102887v1_genomic.fna.gz
455	GCA_000943155.1	GCA_000943155.1_NOVST_genomic.fna	ftp://ftp.ncbi.nlm.nih.gov/genomes/all/GCA/000/943/155/GCA_000943155.1_NOVST/GCA_000943155.1_NOVST_genomic.fna.gz
456	GCA_000807515.2	GCA_000807515.2_ASM80751v2_genomic.fna	ftp://ftp.ncbi.nlm.nih.gov/genomes/all/GCA/000/807/515/GCA_000807515.2_ASM80751v2/GCA_000807515.2_ASM80751v2_genomic.fna.gz
457	GCA_000807475.2	GCA_000807475.2_ASM80747v2_genomic.fna	ftp://ftp.ncbi.nlm.nih.gov/genomes/all/GCA/000/807/475/GCA_000807475.2_ASM80747v2/GCA_000807475.2_ASM80747v2_genomic.fna.gz
458	GCA_000807495.2	GCA_000807495.2_ASM80749v2_genomic.fna	ftp://ftp.ncbi.nlm.nih.gov/genomes/all/GCA/000/807/495/GCA_000807495.2_ASM80749v2/GCA_000807495.2_ASM80749v2_genomic.fna.gz
459	GCA_001061725.1	GCA_001061725.1_ASM106172v1_genomic.fna	ftp://ftp.ncbi.nlm.nih.gov/genomes/all/GCA/001/061/725/GCA_001061725.1_ASM106172v1/GCA_001061725.1_ASM106172v1_genomic.fna.gz
460	GCA_001060105.1	GCA_001060105.1_ASM106010v1_genomic.fna	ftp://ftp.ncbi.nlm.nih.gov/genomes/all/GCA/001/060/105/GCA_001060105.1_ASM106010v1/GCA_001060105.1_ASM106010v1_genomic.fna.gz
461	GCA_001061755.1	GCA_001061755.1_ASM106175v1_genomic.fna	ftp://ftp.ncbi.nlm.nih.gov/genomes/all/GCA/001/061/755/GCA_001061755.1_ASM106175v1/GCA_001061755.1_ASM106175v1_genomic.fna.gz
462	GCA_001060895.1	GCA_001060895.1_ASM106089v1_genomic.fna	ftp://ftp.ncbi.nlm.nih.gov/genomes/all/GCA/001/060/895/GCA_001060895.1_ASM106089v1/GCA_001060895.1_ASM106089v1_genomic.fna.gz
463	GCA_001060275.1	GCA_001060275.1_ASM106027v1_genomic.fna	ftp://ftp.ncbi.nlm.nih.gov/genomes/all/GCA/001/060/275/GCA_001060275.1_ASM106027v1/GCA_001060275.1_ASM106027v1_genomic.fna.gz
464	GCA_001060495.1	GCA_001060495.1_ASM106049v1_genomic.fna	ftp://ftp.ncbi.nlm.nih.gov/genomes/all/GCA/001/060/495/GCA_001060495.1_ASM106049v1/GCA_001060495.1_ASM106049v1_genomic.fna.gz
465	GCA_001061315.1	GCA_001061315.1_ASM106131v1_genomic.fna	ftp://ftp.ncbi.nlm.nih.gov/genomes/all/GCA/001/061/315/GCA_001061315.1_ASM106131v1/GCA_001061315.1_ASM106131v1_genomic.fna.gz
466	GCA_001062535.1	GCA_001062535.1_ASM106253v1_genomic.fna	ftp://ftp.ncbi.nlm.nih.gov/genomes/all/GCA/001/062/535/GCA_001062535.1_ASM106253v1/GCA_001062535.1_ASM106253v1_genomic.fna.gz
467	GCA_001060825.1	GCA_001060825.1_ASM106082v1_genomic.fna	ftp://ftp.ncbi.nlm.nih.gov/genomes/all/GCA/001/060/825/GCA_001060825.1_ASM106082v1/GCA_001060825.1_ASM106082v1_genomic.fna.gz
468	GCA_001061605.1	GCA_001061605.1_ASM106160v1_genomic.fna	ftp://ftp.ncbi.nlm.nih.gov/genomes/all/GCA/001/061/605/GCA_001061605.1_ASM106160v1/GCA_001061605.1_ASM106160v1_genomic.fna.gz
469	GCA_001076365.1	GCA_001076365.1_ASM107636v1_genomic.fna	ftp://ftp.ncbi.nlm.nih.gov/genomes/all/GCA/001/076/365/GCA_001076365.1_ASM107636v1/GCA_001076365.1_ASM107636v1_genomic.fna.gz
470	GCA_001063935.1	GCA_001063935.1_ASM106393v1_genomic.fna	ftp://ftp.ncbi.nlm.nih.gov/genomes/all/GCA/001/063/935/GCA_001063935.1_ASM106393v1/GCA_001063935.1_ASM106393v1_genomic.fna.gz
471	GCA_001062915.1	GCA_001062915.1_ASM106291v1_genomic.fna	ftp://ftp.ncbi.nlm.nih.gov/genomes/all/GCA/001/062/915/GCA_001062915.1_ASM106291v1/GCA_001062915.1_ASM106291v1_genomic.fna.gz
472	GCA_000827665.1	GCA_000827665.1_ASM82766v1_genomic.fna	ftp://ftp.ncbi.nlm.nih.gov/genomes/all/GCA/000/827/665/GCA_000827665.1_ASM82766v1/GCA_000827665.1_ASM82766v1_genomic.fna.gz
473	GCA_001064035.1	GCA_001064035.1_ASM106403v1_genomic.fna	ftp://ftp.ncbi.nlm.nih.gov/genomes/all/GCA/001/064/035/GCA_001064035.1_ASM106403v1/GCA_001064035.1_ASM106403v1_genomic.fna.gz
474	GCA_001064955.1	GCA_001064955.1_ASM106495v1_genomic.fna	ftp://ftp.ncbi.nlm.nih.gov/genomes/all/GCA/001/064/955/GCA_001064955.1_ASM106495v1/GCA_001064955.1_ASM106495v1_genomic.fna.gz
475	GCA_001373075.1	GCA_001373075.1_PRJEB8210_assembly_1_genomic.fna	ftp://ftp.ncbi.nlm.nih.gov/genomes/all/GCA/001/373/075/GCA_001373075.1_PRJEB8210_assembly_1/GCA_001373075.1_PRJEB8210_assembly_1_genomic.fna.gz
476	GCA_001063525.1	GCA_001063525.1_ASM106352v1_genomic.fna	ftp://ftp.ncbi.nlm.nih.gov/genomes/all/GCA/001/063/525/GCA_001063525.1_ASM106352v1/GCA_001063525.1_ASM106352v1_genomic.fna.gz
477	GCA_001065235.1	GCA_001065235.1_ASM106523v1_genomic.fna	ftp://ftp.ncbi.nlm.nih.gov/genomes/all/GCA/001/065/235/GCA_001065235.1_ASM106523v1/GCA_001065235.1_ASM106523v1_genomic.fna.gz
478	GCA_001063755.1	GCA_001063755.1_ASM106375v1_genomic.fna	ftp://ftp.ncbi.nlm.nih.gov/genomes/all/GCA/001/063/755/GCA_001063755.1_ASM106375v1/GCA_001063755.1_ASM106375v1_genomic.fna.gz
479	GCA_001065795.1	GCA_001065795.1_ASM106579v1_genomic.fna	ftp://ftp.ncbi.nlm.nih.gov/genomes/all/GCA/001/065/795/GCA_001065795.1_ASM106579v1/GCA_001065795.1_ASM106579v1_genomic.fna.gz
480	GCA_001066095.1	GCA_001066095.1_ASM106609v1_genomic.fna	ftp://ftp.ncbi.nlm.nih.gov/genomes/all/GCA/001/066/095/GCA_001066095.1_ASM106609v1/GCA_001066095.1_ASM106609v1_genomic.fna.gz
481	GCA_001066115.1	GCA_001066115.1_ASM106611v1_genomic.fna	ftp://ftp.ncbi.nlm.nih.gov/genomes/all/GCA/001/066/115/GCA_001066115.1_ASM106611v1/GCA_001066115.1_ASM106611v1_genomic.fna.gz
482	GCA_001066155.1	GCA_001066155.1_ASM106615v1_genomic.fna	ftp://ftp.ncbi.nlm.nih.gov/genomes/all/GCA/001/066/155/GCA_001066155.1_ASM106615v1/GCA_001066155.1_ASM106615v1_genomic.fna.gz
483	GCA_001066165.1	GCA_001066165.1_ASM106616v1_genomic.fna	ftp://ftp.ncbi.nlm.nih.gov/genomes/all/GCA/001/066/165/GCA_001066165.1_ASM106616v1/GCA_001066165.1_ASM106616v1_genomic.fna.gz
484	GCA_001067135.1	GCA_001067135.1_ASM106713v1_genomic.fna	ftp://ftp.ncbi.nlm.nih.gov/genomes/all/GCA/001/067/135/GCA_001067135.1_ASM106713v1/GCA_001067135.1_ASM106713v1_genomic.fna.gz
485	GCA_001067155.1	GCA_001067155.1_ASM106715v1_genomic.fna	ftp://ftp.ncbi.nlm.nih.gov/genomes/all/GCA/001/067/155/GCA_001067155.1_ASM106715v1/GCA_001067155.1_ASM106715v1_genomic.fna.gz
486	GCA_001066265.1	GCA_001066265.1_ASM106626v1_genomic.fna	ftp://ftp.ncbi.nlm.nih.gov/genomes/all/GCA/001/066/265/GCA_001066265.1_ASM106626v1/GCA_001066265.1_ASM106626v1_genomic.fna.gz
487	GCA_001066415.1	GCA_001066415.1_ASM106641v1_genomic.fna	ftp://ftp.ncbi.nlm.nih.gov/genomes/all/GCA/001/066/415/GCA_001066415.1_ASM106641v1/GCA_001066415.1_ASM106641v1_genomic.fna.gz
488	GCA_001066505.1	GCA_001066505.1_ASM106650v1_genomic.fna	ftp://ftp.ncbi.nlm.nih.gov/genomes/all/GCA/001/066/505/GCA_001066505.1_ASM106650v1/GCA_001066505.1_ASM106650v1_genomic.fna.gz
489	GCA_001067475.1	GCA_001067475.1_ASM106747v1_genomic.fna	ftp://ftp.ncbi.nlm.nih.gov/genomes/all/GCA/001/067/475/GCA_001067475.1_ASM106747v1/GCA_001067475.1_ASM106747v1_genomic.fna.gz
490	GCA_001066535.1	GCA_001066535.1_ASM106653v1_genomic.fna	ftp://ftp.ncbi.nlm.nih.gov/genomes/all/GCA/001/066/535/GCA_001066535.1_ASM106653v1/GCA_001066535.1_ASM106653v1_genomic.fna.gz
491	GCA_001066555.1	GCA_001066555.1_ASM106655v1_genomic.fna	ftp://ftp.ncbi.nlm.nih.gov/genomes/all/GCA/001/066/555/GCA_001066555.1_ASM106655v1/GCA_001066555.1_ASM106655v1_genomic.fna.gz
492	GCA_001067495.1	GCA_001067495.1_ASM106749v1_genomic.fna	ftp://ftp.ncbi.nlm.nih.gov/genomes/all/GCA/001/067/495/GCA_001067495.1_ASM106749v1/GCA_001067495.1_ASM106749v1_genomic.fna.gz
493	GCA_001066585.1	GCA_001066585.1_ASM106658v1_genomic.fna	ftp://ftp.ncbi.nlm.nih.gov/genomes/all/GCA/001/066/585/GCA_001066585.1_ASM106658v1/GCA_001066585.1_ASM106658v1_genomic.fna.gz
494	GCA_001067575.1	GCA_001067575.1_ASM106757v1_genomic.fna	ftp://ftp.ncbi.nlm.nih.gov/genomes/all/GCA/001/067/575/GCA_001067575.1_ASM106757v1/GCA_001067575.1_ASM106757v1_genomic.fna.gz
495	GCA_001067585.1	GCA_001067585.1_ASM106758v1_genomic.fna	ftp://ftp.ncbi.nlm.nih.gov/genomes/all/GCA/001/067/585/GCA_001067585.1_ASM106758v1/GCA_001067585.1_ASM106758v1_genomic.fna.gz
496	GCA_001066725.1	GCA_001066725.1_ASM106672v1_genomic.fna	ftp://ftp.ncbi.nlm.nih.gov/genomes/all/GCA/001/066/725/GCA_001066725.1_ASM106672v1/GCA_001066725.1_ASM106672v1_genomic.fna.gz
498	GCA_001077215.1	GCA_001077215.1_ASM107721v1_genomic.fna	ftp://ftp.ncbi.nlm.nih.gov/genomes/all/GCA/001/077/215/GCA_001077215.1_ASM107721v1/GCA_001077215.1_ASM107721v1_genomic.fna.gz
499	GCA_001067895.1	GCA_001067895.1_ASM106789v1_genomic.fna	ftp://ftp.ncbi.nlm.nih.gov/genomes/all/GCA/001/067/895/GCA_001067895.1_ASM106789v1/GCA_001067895.1_ASM106789v1_genomic.fna.gz
500	GCA_001067955.1	GCA_001067955.1_ASM106795v1_genomic.fna	ftp://ftp.ncbi.nlm.nih.gov/genomes/all/GCA/001/067/955/GCA_001067955.1_ASM106795v1/GCA_001067955.1_ASM106795v1_genomic.fna.gz
501	GCA_001068035.1	GCA_001068035.1_ASM106803v1_genomic.fna	ftp://ftp.ncbi.nlm.nih.gov/genomes/all/GCA/001/068/035/GCA_001068035.1_ASM106803v1/GCA_001068035.1_ASM106803v1_genomic.fna.gz
502	GCA_001006575.1	GCA_001006575.1_ASM100657v1_genomic.fna	ftp://ftp.ncbi.nlm.nih.gov/genomes/all/GCA/001/006/575/GCA_001006575.1_ASM100657v1/GCA_001006575.1_ASM100657v1_genomic.fna.gz
503	GCA_001441295.1	GCA_001441295.1_ASM144129v1_genomic.fna	ftp://ftp.ncbi.nlm.nih.gov/genomes/all/GCA/001/441/295/GCA_001441295.1_ASM144129v1/GCA_001441295.1_ASM144129v1_genomic.fna.gz
504	GCA_001441285.1	GCA_001441285.1_ASM144128v1_genomic.fna	ftp://ftp.ncbi.nlm.nih.gov/genomes/all/GCA/001/441/285/GCA_001441285.1_ASM144128v1/GCA_001441285.1_ASM144128v1_genomic.fna.gz
505	GCA_001033995.1	GCA_001033995.1_Kleb_pneu_BIDMC85_V1_genomic.fna	ftp://ftp.ncbi.nlm.nih.gov/genomes/all/GCA/001/033/995/GCA_001033995.1_Kleb_pneu_BIDMC85_V1/GCA_001033995.1_Kleb_pneu_BIDMC85_V1_genomic.fna.gz
506	GCA_001034005.1	GCA_001034005.1_Kleb_pneu_BIDMC86_V1_genomic.fna	ftp://ftp.ncbi.nlm.nih.gov/genomes/all/GCA/001/034/005/GCA_001034005.1_Kleb_pneu_BIDMC86_V1/GCA_001034005.1_Kleb_pneu_BIDMC86_V1_genomic.fna.gz
507	GCA_001034045.1	GCA_001034045.1_Kleb_pneu_BIDMC88_V1_genomic.fna	ftp://ftp.ncbi.nlm.nih.gov/genomes/all/GCA/001/034/045/GCA_001034045.1_Kleb_pneu_BIDMC88_V1/GCA_001034045.1_Kleb_pneu_BIDMC88_V1_genomic.fna.gz
508	GCA_001034055.1	GCA_001034055.1_Kleb_pneu_BIDMC89_V1_genomic.fna	ftp://ftp.ncbi.nlm.nih.gov/genomes/all/GCA/001/034/055/GCA_001034055.1_Kleb_pneu_BIDMC89_V1/GCA_001034055.1_Kleb_pneu_BIDMC89_V1_genomic.fna.gz
510	GCA_001034085.1	GCA_001034085.1_Kleb_pneu_BIDMC91_V1_genomic.fna	ftp://ftp.ncbi.nlm.nih.gov/genomes/all/GCA/001/034/085/GCA_001034085.1_Kleb_pneu_BIDMC91_V1/GCA_001034085.1_Kleb_pneu_BIDMC91_V1_genomic.fna.gz
511	GCA_001034125.1	GCA_001034125.1_Kleb_pneu_BIDMC95_V1_genomic.fna	ftp://ftp.ncbi.nlm.nih.gov/genomes/all/GCA/001/034/125/GCA_001034125.1_Kleb_pneu_BIDMC95_V1/GCA_001034125.1_Kleb_pneu_BIDMC95_V1_genomic.fna.gz
512	GCA_001034135.1	GCA_001034135.1_Kleb_pneu_BIDMC96_V1_genomic.fna	ftp://ftp.ncbi.nlm.nih.gov/genomes/all/GCA/001/034/135/GCA_001034135.1_Kleb_pneu_BIDMC96_V1/GCA_001034135.1_Kleb_pneu_BIDMC96_V1_genomic.fna.gz
513	GCA_001033385.1	GCA_001033385.1_Kleb_pneu_BWH53_V1_genomic.fna	ftp://ftp.ncbi.nlm.nih.gov/genomes/all/GCA/001/033/385/GCA_001033385.1_Kleb_pneu_BWH53_V1/GCA_001033385.1_Kleb_pneu_BWH53_V1_genomic.fna.gz
514	GCA_001033415.1	GCA_001033415.1_Kleb_pneu_BWH58_V1_genomic.fna	ftp://ftp.ncbi.nlm.nih.gov/genomes/all/GCA/001/033/415/GCA_001033415.1_Kleb_pneu_BWH58_V1/GCA_001033415.1_Kleb_pneu_BWH58_V1_genomic.fna.gz
515	GCA_001033445.1	GCA_001033445.1_Kleb_pneu_BWH62_V1_genomic.fna	ftp://ftp.ncbi.nlm.nih.gov/genomes/all/GCA/001/033/445/GCA_001033445.1_Kleb_pneu_BWH62_V1/GCA_001033445.1_Kleb_pneu_BWH62_V1_genomic.fna.gz
516	GCA_000805735.1	GCA_000805735.1_ASM80573v1_genomic.fna	ftp://ftp.ncbi.nlm.nih.gov/genomes/all/GCA/000/805/735/GCA_000805735.1_ASM80573v1/GCA_000805735.1_ASM80573v1_genomic.fna.gz
517	GCA_000956395.1	GCA_000956395.1_CDPH_3020-4_genomic.fna	ftp://ftp.ncbi.nlm.nih.gov/genomes/all/GCA/000/956/395/GCA_000956395.1_CDPH_3020-4/GCA_000956395.1_CDPH_3020-4_genomic.fna.gz
518	GCA_000958975.1	GCA_000958975.1_matepair01_genomic.fna	ftp://ftp.ncbi.nlm.nih.gov/genomes/all/GCA/000/958/975/GCA_000958975.1_matepair01/GCA_000958975.1_matepair01_genomic.fna.gz
519	GCA_000956385.1	GCA_000956385.1_CDPH3707-4_genomic.fna	ftp://ftp.ncbi.nlm.nih.gov/genomes/all/GCA/000/956/385/GCA_000956385.1_CDPH3707-4/GCA_000956385.1_CDPH3707-4_genomic.fna.gz
520	GCA_000958955.1	GCA_000958955.1_matepair02_genomic.fna	ftp://ftp.ncbi.nlm.nih.gov/genomes/all/GCA/000/958/955/GCA_000958955.1_matepair02/GCA_000958955.1_matepair02_genomic.fna.gz
521	GCA_000958945.1	GCA_000958945.1_matepair3_genomic.fna	ftp://ftp.ncbi.nlm.nih.gov/genomes/all/GCA/000/958/945/GCA_000958945.1_matepair3/GCA_000958945.1_matepair3_genomic.fna.gz
522	GCA_000958965.1	GCA_000958965.1_matepair4_genomic.fna	ftp://ftp.ncbi.nlm.nih.gov/genomes/all/GCA/000/958/965/GCA_000958965.1_matepair4/GCA_000958965.1_matepair4_genomic.fna.gz
523	GCA_001404095.1	GCA_001404095.1_CH1034_genomic.fna	ftp://ftp.ncbi.nlm.nih.gov/genomes/all/GCA/001/404/095/GCA_001404095.1_CH1034/GCA_001404095.1_CH1034_genomic.fna.gz
524	GCA_001006625.1	GCA_001006625.1_ASM100662v1_genomic.fna	ftp://ftp.ncbi.nlm.nih.gov/genomes/all/GCA/001/006/625/GCA_001006625.1_ASM100662v1/GCA_001006625.1_ASM100662v1_genomic.fna.gz
525	GCA_001031145.1	GCA_001031145.1_Kleb_pneu_CHS100_V1_genomic.fna	ftp://ftp.ncbi.nlm.nih.gov/genomes/all/GCA/001/031/145/GCA_001031145.1_Kleb_pneu_CHS100_V1/GCA_001031145.1_Kleb_pneu_CHS100_V1_genomic.fna.gz
526	GCA_001031155.1	GCA_001031155.1_Kleb_pneu_CHS101_V1_genomic.fna	ftp://ftp.ncbi.nlm.nih.gov/genomes/all/GCA/001/031/155/GCA_001031155.1_Kleb_pneu_CHS101_V1/GCA_001031155.1_Kleb_pneu_CHS101_V1_genomic.fna.gz
527	GCA_001031175.1	GCA_001031175.1_Kleb_pneu_CHS102_V1_genomic.fna	ftp://ftp.ncbi.nlm.nih.gov/genomes/all/GCA/001/031/175/GCA_001031175.1_Kleb_pneu_CHS102_V1/GCA_001031175.1_Kleb_pneu_CHS102_V1_genomic.fna.gz
528	GCA_001186025.1	GCA_001186025.1_Kleb_pneu_CHS103_V1_genomic.fna	ftp://ftp.ncbi.nlm.nih.gov/genomes/all/GCA/001/186/025/GCA_001186025.1_Kleb_pneu_CHS103_V1/GCA_001186025.1_Kleb_pneu_CHS103_V1_genomic.fna.gz
529	GCA_001031185.1	GCA_001031185.1_Kleb_pneu_CHS104_V1_genomic.fna	ftp://ftp.ncbi.nlm.nih.gov/genomes/all/GCA/001/031/185/GCA_001031185.1_Kleb_pneu_CHS104_V1/GCA_001031185.1_Kleb_pneu_CHS104_V1_genomic.fna.gz
530	GCA_001031225.1	GCA_001031225.1_Kleb_pneu_CHS105_V1_genomic.fna	ftp://ftp.ncbi.nlm.nih.gov/genomes/all/GCA/001/031/225/GCA_001031225.1_Kleb_pneu_CHS105_V1/GCA_001031225.1_Kleb_pneu_CHS105_V1_genomic.fna.gz
531	GCA_001031235.1	GCA_001031235.1_Kleb_pneu_CHS106_V1_genomic.fna	ftp://ftp.ncbi.nlm.nih.gov/genomes/all/GCA/001/031/235/GCA_001031235.1_Kleb_pneu_CHS106_V1/GCA_001031235.1_Kleb_pneu_CHS106_V1_genomic.fna.gz
532	GCA_001031245.1	GCA_001031245.1_Kleb_pneu_CHS107_V1_genomic.fna	ftp://ftp.ncbi.nlm.nih.gov/genomes/all/GCA/001/031/245/GCA_001031245.1_Kleb_pneu_CHS107_V1/GCA_001031245.1_Kleb_pneu_CHS107_V1_genomic.fna.gz
533	GCA_001186005.1	GCA_001186005.1_Kleb_pneu_CHS108_V1_genomic.fna	ftp://ftp.ncbi.nlm.nih.gov/genomes/all/GCA/001/186/005/GCA_001186005.1_Kleb_pneu_CHS108_V1/GCA_001186005.1_Kleb_pneu_CHS108_V1_genomic.fna.gz
534	GCA_001031265.1	GCA_001031265.1_Kleb_pneu_CHS109_V1_genomic.fna	ftp://ftp.ncbi.nlm.nih.gov/genomes/all/GCA/001/031/265/GCA_001031265.1_Kleb_pneu_CHS109_V1/GCA_001031265.1_Kleb_pneu_CHS109_V1_genomic.fna.gz
535	GCA_001031305.1	GCA_001031305.1_Kleb_pneu_CHS110_V1_genomic.fna	ftp://ftp.ncbi.nlm.nih.gov/genomes/all/GCA/001/031/305/GCA_001031305.1_Kleb_pneu_CHS110_V1/GCA_001031305.1_Kleb_pneu_CHS110_V1_genomic.fna.gz
536	GCA_001031315.1	GCA_001031315.1_Kleb_pneu_CHS111_V1_genomic.fna	ftp://ftp.ncbi.nlm.nih.gov/genomes/all/GCA/001/031/315/GCA_001031315.1_Kleb_pneu_CHS111_V1/GCA_001031315.1_Kleb_pneu_CHS111_V1_genomic.fna.gz
537	GCA_001031325.1	GCA_001031325.1_Kleb_pneu_CHS112_V1_genomic.fna	ftp://ftp.ncbi.nlm.nih.gov/genomes/all/GCA/001/031/325/GCA_001031325.1_Kleb_pneu_CHS112_V1/GCA_001031325.1_Kleb_pneu_CHS112_V1_genomic.fna.gz
538	GCA_001031345.1	GCA_001031345.1_Kleb_pneu_CHS113_V1_genomic.fna	ftp://ftp.ncbi.nlm.nih.gov/genomes/all/GCA/001/031/345/GCA_001031345.1_Kleb_pneu_CHS113_V1/GCA_001031345.1_Kleb_pneu_CHS113_V1_genomic.fna.gz
539	GCA_001031385.1	GCA_001031385.1_Kleb_pneu_CHS114_V1_genomic.fna	ftp://ftp.ncbi.nlm.nih.gov/genomes/all/GCA/001/031/385/GCA_001031385.1_Kleb_pneu_CHS114_V1/GCA_001031385.1_Kleb_pneu_CHS114_V1_genomic.fna.gz
540	GCA_001031395.1	GCA_001031395.1_Kleb_pneu_CHS115_V1_genomic.fna	ftp://ftp.ncbi.nlm.nih.gov/genomes/all/GCA/001/031/395/GCA_001031395.1_Kleb_pneu_CHS115_V1/GCA_001031395.1_Kleb_pneu_CHS115_V1_genomic.fna.gz
541	GCA_001031405.1	GCA_001031405.1_Kleb_pneu_CHS116_V1_genomic.fna	ftp://ftp.ncbi.nlm.nih.gov/genomes/all/GCA/001/031/405/GCA_001031405.1_Kleb_pneu_CHS116_V1/GCA_001031405.1_Kleb_pneu_CHS116_V1_genomic.fna.gz
542	GCA_001031415.1	GCA_001031415.1_Kleb_pneu_CHS117_V1_genomic.fna	ftp://ftp.ncbi.nlm.nih.gov/genomes/all/GCA/001/031/415/GCA_001031415.1_Kleb_pneu_CHS117_V1/GCA_001031415.1_Kleb_pneu_CHS117_V1_genomic.fna.gz
543	GCA_001031465.1	GCA_001031465.1_Kleb_pneu_CHS118_V1_genomic.fna	ftp://ftp.ncbi.nlm.nih.gov/genomes/all/GCA/001/031/465/GCA_001031465.1_Kleb_pneu_CHS118_V1/GCA_001031465.1_Kleb_pneu_CHS118_V1_genomic.fna.gz
544	GCA_001185985.1	GCA_001185985.1_Kleb_pneu_CHS119_V1_genomic.fna	ftp://ftp.ncbi.nlm.nih.gov/genomes/all/GCA/001/185/985/GCA_001185985.1_Kleb_pneu_CHS119_V1/GCA_001185985.1_Kleb_pneu_CHS119_V1_genomic.fna.gz
545	GCA_001185955.1	GCA_001185955.1_Kleb_pneu_CHS120_V1_genomic.fna	ftp://ftp.ncbi.nlm.nih.gov/genomes/all/GCA/001/185/955/GCA_001185955.1_Kleb_pneu_CHS120_V1/GCA_001185955.1_Kleb_pneu_CHS120_V1_genomic.fna.gz
546	GCA_001031475.1	GCA_001031475.1_Kleb_pneu_CHS121_V1_genomic.fna	ftp://ftp.ncbi.nlm.nih.gov/genomes/all/GCA/001/031/475/GCA_001031475.1_Kleb_pneu_CHS121_V1/GCA_001031475.1_Kleb_pneu_CHS121_V1_genomic.fna.gz
547	GCA_001031485.1	GCA_001031485.1_Kleb_pneu_CHS122_V1_genomic.fna	ftp://ftp.ncbi.nlm.nih.gov/genomes/all/GCA/001/031/485/GCA_001031485.1_Kleb_pneu_CHS122_V1/GCA_001031485.1_Kleb_pneu_CHS122_V1_genomic.fna.gz
548	GCA_001031515.1	GCA_001031515.1_Kleb_pneu_CHS123_V1_genomic.fna	ftp://ftp.ncbi.nlm.nih.gov/genomes/all/GCA/001/031/515/GCA_001031515.1_Kleb_pneu_CHS123_V1/GCA_001031515.1_Kleb_pneu_CHS123_V1_genomic.fna.gz
549	GCA_001185945.1	GCA_001185945.1_Kleb_pneu_CHS124_V1_genomic.fna	ftp://ftp.ncbi.nlm.nih.gov/genomes/all/GCA/001/185/945/GCA_001185945.1_Kleb_pneu_CHS124_V1/GCA_001185945.1_Kleb_pneu_CHS124_V1_genomic.fna.gz
550	GCA_001031555.1	GCA_001031555.1_Kleb_pneu_CHS125_V1_genomic.fna	ftp://ftp.ncbi.nlm.nih.gov/genomes/all/GCA/001/031/555/GCA_001031555.1_Kleb_pneu_CHS125_V1/GCA_001031555.1_Kleb_pneu_CHS125_V1_genomic.fna.gz
551	GCA_001031545.1	GCA_001031545.1_Kleb_pneu_CHS126_V1_genomic.fna	ftp://ftp.ncbi.nlm.nih.gov/genomes/all/GCA/001/031/545/GCA_001031545.1_Kleb_pneu_CHS126_V1/GCA_001031545.1_Kleb_pneu_CHS126_V1_genomic.fna.gz
552	GCA_001031565.1	GCA_001031565.1_Kleb_pneu_CHS127_V1_genomic.fna	ftp://ftp.ncbi.nlm.nih.gov/genomes/all/GCA/001/031/565/GCA_001031565.1_Kleb_pneu_CHS127_V1/GCA_001031565.1_Kleb_pneu_CHS127_V1_genomic.fna.gz
553	GCA_001031595.1	GCA_001031595.1_Kleb_pneu_CHS128_V1_genomic.fna	ftp://ftp.ncbi.nlm.nih.gov/genomes/all/GCA/001/031/595/GCA_001031595.1_Kleb_pneu_CHS128_V1/GCA_001031595.1_Kleb_pneu_CHS128_V1_genomic.fna.gz
554	GCA_001031625.1	GCA_001031625.1_Kleb_pneu_CHS129_V1_genomic.fna	ftp://ftp.ncbi.nlm.nih.gov/genomes/all/GCA/001/031/625/GCA_001031625.1_Kleb_pneu_CHS129_V1/GCA_001031625.1_Kleb_pneu_CHS129_V1_genomic.fna.gz
555	GCA_001185925.1	GCA_001185925.1_Kleb_pneu_CHS130_V1_genomic.fna	ftp://ftp.ncbi.nlm.nih.gov/genomes/all/GCA/001/185/925/GCA_001185925.1_Kleb_pneu_CHS130_V1/GCA_001185925.1_Kleb_pneu_CHS130_V1_genomic.fna.gz
556	GCA_001031635.1	GCA_001031635.1_Kleb_pneu_CHS131_V1_genomic.fna	ftp://ftp.ncbi.nlm.nih.gov/genomes/all/GCA/001/031/635/GCA_001031635.1_Kleb_pneu_CHS131_V1/GCA_001031635.1_Kleb_pneu_CHS131_V1_genomic.fna.gz
557	GCA_001031645.1	GCA_001031645.1_Kleb_pneu_CHS132_V1_genomic.fna	ftp://ftp.ncbi.nlm.nih.gov/genomes/all/GCA/001/031/645/GCA_001031645.1_Kleb_pneu_CHS132_V1/GCA_001031645.1_Kleb_pneu_CHS132_V1_genomic.fna.gz
558	GCA_001031675.1	GCA_001031675.1_Kleb_pneu_CHS133_V1_genomic.fna	ftp://ftp.ncbi.nlm.nih.gov/genomes/all/GCA/001/031/675/GCA_001031675.1_Kleb_pneu_CHS133_V1/GCA_001031675.1_Kleb_pneu_CHS133_V1_genomic.fna.gz
559	GCA_001031705.1	GCA_001031705.1_Kleb_pneu_CHS134_V1_genomic.fna	ftp://ftp.ncbi.nlm.nih.gov/genomes/all/GCA/001/031/705/GCA_001031705.1_Kleb_pneu_CHS134_V1/GCA_001031705.1_Kleb_pneu_CHS134_V1_genomic.fna.gz
560	GCA_001031715.1	GCA_001031715.1_Kleb_pneu_CHS135_V1_genomic.fna	ftp://ftp.ncbi.nlm.nih.gov/genomes/all/GCA/001/031/715/GCA_001031715.1_Kleb_pneu_CHS135_V1/GCA_001031715.1_Kleb_pneu_CHS135_V1_genomic.fna.gz
561	GCA_001185915.1	GCA_001185915.1_Kleb_pneu_CHS136_V1_genomic.fna	ftp://ftp.ncbi.nlm.nih.gov/genomes/all/GCA/001/185/915/GCA_001185915.1_Kleb_pneu_CHS136_V1/GCA_001185915.1_Kleb_pneu_CHS136_V1_genomic.fna.gz
562	GCA_001031725.1	GCA_001031725.1_Kleb_pneu_CHS137_V1_genomic.fna	ftp://ftp.ncbi.nlm.nih.gov/genomes/all/GCA/001/031/725/GCA_001031725.1_Kleb_pneu_CHS137_V1/GCA_001031725.1_Kleb_pneu_CHS137_V1_genomic.fna.gz
563	GCA_001031745.1	GCA_001031745.1_Kleb_pneu_CHS138_V1_genomic.fna	ftp://ftp.ncbi.nlm.nih.gov/genomes/all/GCA/001/031/745/GCA_001031745.1_Kleb_pneu_CHS138_V1/GCA_001031745.1_Kleb_pneu_CHS138_V1_genomic.fna.gz
564	GCA_001031785.1	GCA_001031785.1_Kleb_pneu_CHS139_V1_genomic.fna	ftp://ftp.ncbi.nlm.nih.gov/genomes/all/GCA/001/031/785/GCA_001031785.1_Kleb_pneu_CHS139_V1/GCA_001031785.1_Kleb_pneu_CHS139_V1_genomic.fna.gz
565	GCA_001031795.1	GCA_001031795.1_Kleb_pneu_CHS140_V1_genomic.fna	ftp://ftp.ncbi.nlm.nih.gov/genomes/all/GCA/001/031/795/GCA_001031795.1_Kleb_pneu_CHS140_V1/GCA_001031795.1_Kleb_pneu_CHS140_V1_genomic.fna.gz
566	GCA_001031805.1	GCA_001031805.1_Kleb_pneu_CHS141_V1_genomic.fna	ftp://ftp.ncbi.nlm.nih.gov/genomes/all/GCA/001/031/805/GCA_001031805.1_Kleb_pneu_CHS141_V1/GCA_001031805.1_Kleb_pneu_CHS141_V1_genomic.fna.gz
567	GCA_001031825.1	GCA_001031825.1_Kleb_pneu_CHS142_V1_genomic.fna	ftp://ftp.ncbi.nlm.nih.gov/genomes/all/GCA/001/031/825/GCA_001031825.1_Kleb_pneu_CHS142_V1/GCA_001031825.1_Kleb_pneu_CHS142_V1_genomic.fna.gz
568	GCA_001031865.1	GCA_001031865.1_Kleb_pneu_CHS144_V1_genomic.fna	ftp://ftp.ncbi.nlm.nih.gov/genomes/all/GCA/001/031/865/GCA_001031865.1_Kleb_pneu_CHS144_V1/GCA_001031865.1_Kleb_pneu_CHS144_V1_genomic.fna.gz
569	GCA_001031875.1	GCA_001031875.1_Kleb_pneu_CHS145_V1_genomic.fna	ftp://ftp.ncbi.nlm.nih.gov/genomes/all/GCA/001/031/875/GCA_001031875.1_Kleb_pneu_CHS145_V1/GCA_001031875.1_Kleb_pneu_CHS145_V1_genomic.fna.gz
570	GCA_001031895.1	GCA_001031895.1_Kleb_pneu_CHS146_V1_genomic.fna	ftp://ftp.ncbi.nlm.nih.gov/genomes/all/GCA/001/031/895/GCA_001031895.1_Kleb_pneu_CHS146_V1/GCA_001031895.1_Kleb_pneu_CHS146_V1_genomic.fna.gz
571	GCA_001031905.1	GCA_001031905.1_Kleb_pneu_CHS147_V1_genomic.fna	ftp://ftp.ncbi.nlm.nih.gov/genomes/all/GCA/001/031/905/GCA_001031905.1_Kleb_pneu_CHS147_V1/GCA_001031905.1_Kleb_pneu_CHS147_V1_genomic.fna.gz
572	GCA_001031945.1	GCA_001031945.1_Kleb_pneu_CHS148_V1_genomic.fna	ftp://ftp.ncbi.nlm.nih.gov/genomes/all/GCA/001/031/945/GCA_001031945.1_Kleb_pneu_CHS148_V1/GCA_001031945.1_Kleb_pneu_CHS148_V1_genomic.fna.gz
573	GCA_001031965.1	GCA_001031965.1_Kleb_pneu_CHS149_V1_genomic.fna	ftp://ftp.ncbi.nlm.nih.gov/genomes/all/GCA/001/031/965/GCA_001031965.1_Kleb_pneu_CHS149_V1/GCA_001031965.1_Kleb_pneu_CHS149_V1_genomic.fna.gz
574	GCA_001031955.1	GCA_001031955.1_Kleb_pneu_CHS150_V1_genomic.fna	ftp://ftp.ncbi.nlm.nih.gov/genomes/all/GCA/001/031/955/GCA_001031955.1_Kleb_pneu_CHS150_V1/GCA_001031955.1_Kleb_pneu_CHS150_V1_genomic.fna.gz
575	GCA_001031995.1	GCA_001031995.1_Kleb_pneu_CHS151_V1_genomic.fna	ftp://ftp.ncbi.nlm.nih.gov/genomes/all/GCA/001/031/995/GCA_001031995.1_Kleb_pneu_CHS151_V1/GCA_001031995.1_Kleb_pneu_CHS151_V1_genomic.fna.gz
576	GCA_001032025.1	GCA_001032025.1_Kleb_pneu_CHS152_V1_genomic.fna	ftp://ftp.ncbi.nlm.nih.gov/genomes/all/GCA/001/032/025/GCA_001032025.1_Kleb_pneu_CHS152_V1/GCA_001032025.1_Kleb_pneu_CHS152_V1_genomic.fna.gz
577	GCA_001032035.1	GCA_001032035.1_Kleb_pneu_CHS154_V1_genomic.fna	ftp://ftp.ncbi.nlm.nih.gov/genomes/all/GCA/001/032/035/GCA_001032035.1_Kleb_pneu_CHS154_V1/GCA_001032035.1_Kleb_pneu_CHS154_V1_genomic.fna.gz
578	GCA_001032045.1	GCA_001032045.1_Kleb_pneu_CHS155_V1_genomic.fna	ftp://ftp.ncbi.nlm.nih.gov/genomes/all/GCA/001/032/045/GCA_001032045.1_Kleb_pneu_CHS155_V1/GCA_001032045.1_Kleb_pneu_CHS155_V1_genomic.fna.gz
579	GCA_001032075.1	GCA_001032075.1_Kleb_pneu_CHS156_V1_genomic.fna	ftp://ftp.ncbi.nlm.nih.gov/genomes/all/GCA/001/032/075/GCA_001032075.1_Kleb_pneu_CHS156_V1/GCA_001032075.1_Kleb_pneu_CHS156_V1_genomic.fna.gz
580	GCA_001032105.1	GCA_001032105.1_Kleb_pneu_CHS157_V1_genomic.fna	ftp://ftp.ncbi.nlm.nih.gov/genomes/all/GCA/001/032/105/GCA_001032105.1_Kleb_pneu_CHS157_V1/GCA_001032105.1_Kleb_pneu_CHS157_V1_genomic.fna.gz
581	GCA_001032115.1	GCA_001032115.1_Kleb_pneu_CHS158_V1_genomic.fna	ftp://ftp.ncbi.nlm.nih.gov/genomes/all/GCA/001/032/115/GCA_001032115.1_Kleb_pneu_CHS158_V1/GCA_001032115.1_Kleb_pneu_CHS158_V1_genomic.fna.gz
582	GCA_001032125.1	GCA_001032125.1_Kleb_pneu_CHS159_V1_genomic.fna	ftp://ftp.ncbi.nlm.nih.gov/genomes/all/GCA/001/032/125/GCA_001032125.1_Kleb_pneu_CHS159_V1/GCA_001032125.1_Kleb_pneu_CHS159_V1_genomic.fna.gz
583	GCA_001032145.1	GCA_001032145.1_Kleb_pneu_CHS160_V1_genomic.fna	ftp://ftp.ncbi.nlm.nih.gov/genomes/all/GCA/001/032/145/GCA_001032145.1_Kleb_pneu_CHS160_V1/GCA_001032145.1_Kleb_pneu_CHS160_V1_genomic.fna.gz
584	GCA_001032185.1	GCA_001032185.1_Kleb_pneu_CHS161_V1_genomic.fna	ftp://ftp.ncbi.nlm.nih.gov/genomes/all/GCA/001/032/185/GCA_001032185.1_Kleb_pneu_CHS161_V1/GCA_001032185.1_Kleb_pneu_CHS161_V1_genomic.fna.gz
585	GCA_001032205.1	GCA_001032205.1_Kleb_pneu_CHS162_V1_genomic.fna	ftp://ftp.ncbi.nlm.nih.gov/genomes/all/GCA/001/032/205/GCA_001032205.1_Kleb_pneu_CHS162_V1/GCA_001032205.1_Kleb_pneu_CHS162_V1_genomic.fna.gz
586	GCA_001032195.1	GCA_001032195.1_Kleb_pneu_CHS163_V1_genomic.fna	ftp://ftp.ncbi.nlm.nih.gov/genomes/all/GCA/001/032/195/GCA_001032195.1_Kleb_pneu_CHS163_V1/GCA_001032195.1_Kleb_pneu_CHS163_V1_genomic.fna.gz
587	GCA_001032225.1	GCA_001032225.1_Kleb_pneu_CHS164_V1_genomic.fna	ftp://ftp.ncbi.nlm.nih.gov/genomes/all/GCA/001/032/225/GCA_001032225.1_Kleb_pneu_CHS164_V1/GCA_001032225.1_Kleb_pneu_CHS164_V1_genomic.fna.gz
588	GCA_001032265.1	GCA_001032265.1_Kleb_pneu_CHS165_V1_genomic.fna	ftp://ftp.ncbi.nlm.nih.gov/genomes/all/GCA/001/032/265/GCA_001032265.1_Kleb_pneu_CHS165_V1/GCA_001032265.1_Kleb_pneu_CHS165_V1_genomic.fna.gz
589	GCA_001032275.1	GCA_001032275.1_Kleb_pneu_CHS166_V1_genomic.fna	ftp://ftp.ncbi.nlm.nih.gov/genomes/all/GCA/001/032/275/GCA_001032275.1_Kleb_pneu_CHS166_V1/GCA_001032275.1_Kleb_pneu_CHS166_V1_genomic.fna.gz
590	GCA_001032285.1	GCA_001032285.1_Kleb_pneu_CHS167_V1_genomic.fna	ftp://ftp.ncbi.nlm.nih.gov/genomes/all/GCA/001/032/285/GCA_001032285.1_Kleb_pneu_CHS167_V1/GCA_001032285.1_Kleb_pneu_CHS167_V1_genomic.fna.gz
591	GCA_001032305.1	GCA_001032305.1_Kleb_pneu_CHS168_V1_genomic.fna	ftp://ftp.ncbi.nlm.nih.gov/genomes/all/GCA/001/032/305/GCA_001032305.1_Kleb_pneu_CHS168_V1/GCA_001032305.1_Kleb_pneu_CHS168_V1_genomic.fna.gz
592	GCA_001032345.1	GCA_001032345.1_Kleb_pneu_CHS169_V1_genomic.fna	ftp://ftp.ncbi.nlm.nih.gov/genomes/all/GCA/001/032/345/GCA_001032345.1_Kleb_pneu_CHS169_V1/GCA_001032345.1_Kleb_pneu_CHS169_V1_genomic.fna.gz
593	GCA_001032355.1	GCA_001032355.1_Kleb_pneu_CHS170_V1_genomic.fna	ftp://ftp.ncbi.nlm.nih.gov/genomes/all/GCA/001/032/355/GCA_001032355.1_Kleb_pneu_CHS170_V1/GCA_001032355.1_Kleb_pneu_CHS170_V1_genomic.fna.gz
594	GCA_001185895.1	GCA_001185895.1_Kleb_pneu_CHS171_V1_genomic.fna	ftp://ftp.ncbi.nlm.nih.gov/genomes/all/GCA/001/185/895/GCA_001185895.1_Kleb_pneu_CHS171_V1/GCA_001185895.1_Kleb_pneu_CHS171_V1_genomic.fna.gz
595	GCA_001032365.1	GCA_001032365.1_Kleb_pneu_CHS172_V1_genomic.fna	ftp://ftp.ncbi.nlm.nih.gov/genomes/all/GCA/001/032/365/GCA_001032365.1_Kleb_pneu_CHS172_V1/GCA_001032365.1_Kleb_pneu_CHS172_V1_genomic.fna.gz
596	GCA_001032375.1	GCA_001032375.1_Kleb_pneu_CHS173_V1_genomic.fna	ftp://ftp.ncbi.nlm.nih.gov/genomes/all/GCA/001/032/375/GCA_001032375.1_Kleb_pneu_CHS173_V1/GCA_001032375.1_Kleb_pneu_CHS173_V1_genomic.fna.gz
597	GCA_001032425.1	GCA_001032425.1_Kleb_pneu_CHS174_V1_genomic.fna	ftp://ftp.ncbi.nlm.nih.gov/genomes/all/GCA/001/032/425/GCA_001032425.1_Kleb_pneu_CHS174_V1/GCA_001032425.1_Kleb_pneu_CHS174_V1_genomic.fna.gz
598	GCA_001185865.1	GCA_001185865.1_Kleb_pneu_CHS175_V1_genomic.fna	ftp://ftp.ncbi.nlm.nih.gov/genomes/all/GCA/001/185/865/GCA_001185865.1_Kleb_pneu_CHS175_V1/GCA_001185865.1_Kleb_pneu_CHS175_V1_genomic.fna.gz
599	GCA_001032435.1	GCA_001032435.1_Kleb_pneu_CHS176_V1_genomic.fna	ftp://ftp.ncbi.nlm.nih.gov/genomes/all/GCA/001/032/435/GCA_001032435.1_Kleb_pneu_CHS176_V1/GCA_001032435.1_Kleb_pneu_CHS176_V1_genomic.fna.gz
600	GCA_001032445.1	GCA_001032445.1_Kleb_pneu_CHS177_V1_genomic.fna	ftp://ftp.ncbi.nlm.nih.gov/genomes/all/GCA/001/032/445/GCA_001032445.1_Kleb_pneu_CHS177_V1/GCA_001032445.1_Kleb_pneu_CHS177_V1_genomic.fna.gz
601	GCA_001185835.1	GCA_001185835.1_Kleb_pneu_CHS178_V1_genomic.fna	ftp://ftp.ncbi.nlm.nih.gov/genomes/all/GCA/001/185/835/GCA_001185835.1_Kleb_pneu_CHS178_V1/GCA_001185835.1_Kleb_pneu_CHS178_V1_genomic.fna.gz
602	GCA_001032455.1	GCA_001032455.1_Kleb_pneu_CHS179_V1_genomic.fna	ftp://ftp.ncbi.nlm.nih.gov/genomes/all/GCA/001/032/455/GCA_001032455.1_Kleb_pneu_CHS179_V1/GCA_001032455.1_Kleb_pneu_CHS179_V1_genomic.fna.gz
603	GCA_001032505.1	GCA_001032505.1_Kleb_pneu_CHS181_V1_genomic.fna	ftp://ftp.ncbi.nlm.nih.gov/genomes/all/GCA/001/032/505/GCA_001032505.1_Kleb_pneu_CHS181_V1/GCA_001032505.1_Kleb_pneu_CHS181_V1_genomic.fna.gz
604	GCA_001032525.1	GCA_001032525.1_Kleb_pneu_CHS182_V1_genomic.fna	ftp://ftp.ncbi.nlm.nih.gov/genomes/all/GCA/001/032/525/GCA_001032525.1_Kleb_pneu_CHS182_V1/GCA_001032525.1_Kleb_pneu_CHS182_V1_genomic.fna.gz
605	GCA_001032535.1	GCA_001032535.1_Kleb_pneu_CHS183_V1_genomic.fna	ftp://ftp.ncbi.nlm.nih.gov/genomes/all/GCA/001/032/535/GCA_001032535.1_Kleb_pneu_CHS183_V1/GCA_001032535.1_Kleb_pneu_CHS183_V1_genomic.fna.gz
606	GCA_001032545.1	GCA_001032545.1_Kleb_pneu_CHS184_V1_genomic.fna	ftp://ftp.ncbi.nlm.nih.gov/genomes/all/GCA/001/032/545/GCA_001032545.1_Kleb_pneu_CHS184_V1/GCA_001032545.1_Kleb_pneu_CHS184_V1_genomic.fna.gz
607	GCA_001032585.1	GCA_001032585.1_Kleb_pneu_CHS185_V1_genomic.fna	ftp://ftp.ncbi.nlm.nih.gov/genomes/all/GCA/001/032/585/GCA_001032585.1_Kleb_pneu_CHS185_V1/GCA_001032585.1_Kleb_pneu_CHS185_V1_genomic.fna.gz
608	GCA_001032605.1	GCA_001032605.1_Kleb_pneu_CHS186_V1_genomic.fna	ftp://ftp.ncbi.nlm.nih.gov/genomes/all/GCA/001/032/605/GCA_001032605.1_Kleb_pneu_CHS186_V1/GCA_001032605.1_Kleb_pneu_CHS186_V1_genomic.fna.gz
609	GCA_001185825.1	GCA_001185825.1_Kleb_pneu_CHS187_V1_genomic.fna	ftp://ftp.ncbi.nlm.nih.gov/genomes/all/GCA/001/185/825/GCA_001185825.1_Kleb_pneu_CHS187_V1/GCA_001185825.1_Kleb_pneu_CHS187_V1_genomic.fna.gz
610	GCA_001032615.1	GCA_001032615.1_Kleb_pneu_CHS189_V1_genomic.fna	ftp://ftp.ncbi.nlm.nih.gov/genomes/all/GCA/001/032/615/GCA_001032615.1_Kleb_pneu_CHS189_V1/GCA_001032615.1_Kleb_pneu_CHS189_V1_genomic.fna.gz
611	GCA_001032625.1	GCA_001032625.1_Kleb_pneu_CHS191_V1_genomic.fna	ftp://ftp.ncbi.nlm.nih.gov/genomes/all/GCA/001/032/625/GCA_001032625.1_Kleb_pneu_CHS191_V1/GCA_001032625.1_Kleb_pneu_CHS191_V1_genomic.fna.gz
612	GCA_001032665.1	GCA_001032665.1_Kleb_pneu_CHS192_V1_genomic.fna	ftp://ftp.ncbi.nlm.nih.gov/genomes/all/GCA/001/032/665/GCA_001032665.1_Kleb_pneu_CHS192_V1/GCA_001032665.1_Kleb_pneu_CHS192_V1_genomic.fna.gz
613	GCA_001032685.1	GCA_001032685.1_Kleb_pneu_CHS194_V1_genomic.fna	ftp://ftp.ncbi.nlm.nih.gov/genomes/all/GCA/001/032/685/GCA_001032685.1_Kleb_pneu_CHS194_V1/GCA_001032685.1_Kleb_pneu_CHS194_V1_genomic.fna.gz
614	GCA_001032695.1	GCA_001032695.1_Kleb_pneu_CHS195_V1_genomic.fna	ftp://ftp.ncbi.nlm.nih.gov/genomes/all/GCA/001/032/695/GCA_001032695.1_Kleb_pneu_CHS195_V1/GCA_001032695.1_Kleb_pneu_CHS195_V1_genomic.fna.gz
615	GCA_001185775.1	GCA_001185775.1_Kleb_pneu_CHS196_V1_genomic.fna	ftp://ftp.ncbi.nlm.nih.gov/genomes/all/GCA/001/185/775/GCA_001185775.1_Kleb_pneu_CHS196_V1/GCA_001185775.1_Kleb_pneu_CHS196_V1_genomic.fna.gz
616	GCA_001032705.1	GCA_001032705.1_Kleb_pneu_CHS197_V1_genomic.fna	ftp://ftp.ncbi.nlm.nih.gov/genomes/all/GCA/001/032/705/GCA_001032705.1_Kleb_pneu_CHS197_V1/GCA_001032705.1_Kleb_pneu_CHS197_V1_genomic.fna.gz
617	GCA_001185765.1	GCA_001185765.1_Kleb_pneu_CHS198_V1_genomic.fna	ftp://ftp.ncbi.nlm.nih.gov/genomes/all/GCA/001/185/765/GCA_001185765.1_Kleb_pneu_CHS198_V1/GCA_001185765.1_Kleb_pneu_CHS198_V1_genomic.fna.gz
618	GCA_001032765.1	GCA_001032765.1_Kleb_pneu_CHS200_V1_genomic.fna	ftp://ftp.ncbi.nlm.nih.gov/genomes/all/GCA/001/032/765/GCA_001032765.1_Kleb_pneu_CHS200_V1/GCA_001032765.1_Kleb_pneu_CHS200_V1_genomic.fna.gz
619	GCA_001032775.1	GCA_001032775.1_Kleb_pneu_CHS201_V1_genomic.fna	ftp://ftp.ncbi.nlm.nih.gov/genomes/all/GCA/001/032/775/GCA_001032775.1_Kleb_pneu_CHS201_V1/GCA_001032775.1_Kleb_pneu_CHS201_V1_genomic.fna.gz
620	GCA_001032795.1	GCA_001032795.1_Kleb_pneu_CHS202_V1_genomic.fna	ftp://ftp.ncbi.nlm.nih.gov/genomes/all/GCA/001/032/795/GCA_001032795.1_Kleb_pneu_CHS202_V1/GCA_001032795.1_Kleb_pneu_CHS202_V1_genomic.fna.gz
621	GCA_001032815.1	GCA_001032815.1_Kleb_pneu_CHS205_V1_genomic.fna	ftp://ftp.ncbi.nlm.nih.gov/genomes/all/GCA/001/032/815/GCA_001032815.1_Kleb_pneu_CHS205_V1/GCA_001032815.1_Kleb_pneu_CHS205_V1_genomic.fna.gz
622	GCA_001032845.1	GCA_001032845.1_Kleb_pneu_CHS206_V1_genomic.fna	ftp://ftp.ncbi.nlm.nih.gov/genomes/all/GCA/001/032/845/GCA_001032845.1_Kleb_pneu_CHS206_V1/GCA_001032845.1_Kleb_pneu_CHS206_V1_genomic.fna.gz
623	GCA_001032855.1	GCA_001032855.1_Kleb_pneu_CHS207_V1_genomic.fna	ftp://ftp.ncbi.nlm.nih.gov/genomes/all/GCA/001/032/855/GCA_001032855.1_Kleb_pneu_CHS207_V1/GCA_001032855.1_Kleb_pneu_CHS207_V1_genomic.fna.gz
624	GCA_001032875.1	GCA_001032875.1_Kleb_pneu_CHS208_V1_genomic.fna	ftp://ftp.ncbi.nlm.nih.gov/genomes/all/GCA/001/032/875/GCA_001032875.1_Kleb_pneu_CHS208_V1/GCA_001032875.1_Kleb_pneu_CHS208_V1_genomic.fna.gz
625	GCA_001032895.1	GCA_001032895.1_Kleb_pneu_CHS209_V1_genomic.fna	ftp://ftp.ncbi.nlm.nih.gov/genomes/all/GCA/001/032/895/GCA_001032895.1_Kleb_pneu_CHS209_V1/GCA_001032895.1_Kleb_pneu_CHS209_V1_genomic.fna.gz
626	GCA_001032925.1	GCA_001032925.1_Kleb_pneu_CHS210_V1_genomic.fna	ftp://ftp.ncbi.nlm.nih.gov/genomes/all/GCA/001/032/925/GCA_001032925.1_Kleb_pneu_CHS210_V1/GCA_001032925.1_Kleb_pneu_CHS210_V1_genomic.fna.gz
627	GCA_001032935.1	GCA_001032935.1_Kleb_pneu_CHS211_V1_genomic.fna	ftp://ftp.ncbi.nlm.nih.gov/genomes/all/GCA/001/032/935/GCA_001032935.1_Kleb_pneu_CHS211_V1/GCA_001032935.1_Kleb_pneu_CHS211_V1_genomic.fna.gz
628	GCA_001185755.1	GCA_001185755.1_Kleb_pneu_CHS212_V1_genomic.fna	ftp://ftp.ncbi.nlm.nih.gov/genomes/all/GCA/001/185/755/GCA_001185755.1_Kleb_pneu_CHS212_V1/GCA_001185755.1_Kleb_pneu_CHS212_V1_genomic.fna.gz
629	GCA_001032965.1	GCA_001032965.1_Kleb_pneu_CHS213_V1_genomic.fna	ftp://ftp.ncbi.nlm.nih.gov/genomes/all/GCA/001/032/965/GCA_001032965.1_Kleb_pneu_CHS213_V1/GCA_001032965.1_Kleb_pneu_CHS213_V1_genomic.fna.gz
630	GCA_001032975.1	GCA_001032975.1_Kleb_pneu_CHS214_V1_genomic.fna	ftp://ftp.ncbi.nlm.nih.gov/genomes/all/GCA/001/032/975/GCA_001032975.1_Kleb_pneu_CHS214_V1/GCA_001032975.1_Kleb_pneu_CHS214_V1_genomic.fna.gz
631	GCA_001033005.1	GCA_001033005.1_Kleb_pneu_CHS215_V1_genomic.fna	ftp://ftp.ncbi.nlm.nih.gov/genomes/all/GCA/001/033/005/GCA_001033005.1_Kleb_pneu_CHS215_V1/GCA_001033005.1_Kleb_pneu_CHS215_V1_genomic.fna.gz
632	GCA_001033015.1	GCA_001033015.1_Kleb_pneu_CHS216_V1_genomic.fna	ftp://ftp.ncbi.nlm.nih.gov/genomes/all/GCA/001/033/015/GCA_001033015.1_Kleb_pneu_CHS216_V1/GCA_001033015.1_Kleb_pneu_CHS216_V1_genomic.fna.gz
633	GCA_001033045.1	GCA_001033045.1_Kleb_pneu_CHS217_V1_genomic.fna	ftp://ftp.ncbi.nlm.nih.gov/genomes/all/GCA/001/033/045/GCA_001033045.1_Kleb_pneu_CHS217_V1/GCA_001033045.1_Kleb_pneu_CHS217_V1_genomic.fna.gz
634	GCA_001033055.1	GCA_001033055.1_Kleb_pneu_CHS218_V1_genomic.fna	ftp://ftp.ncbi.nlm.nih.gov/genomes/all/GCA/001/033/055/GCA_001033055.1_Kleb_pneu_CHS218_V1/GCA_001033055.1_Kleb_pneu_CHS218_V1_genomic.fna.gz
635	GCA_001033085.1	GCA_001033085.1_Kleb_pneu_CHS219_V1_genomic.fna	ftp://ftp.ncbi.nlm.nih.gov/genomes/all/GCA/001/033/085/GCA_001033085.1_Kleb_pneu_CHS219_V1/GCA_001033085.1_Kleb_pneu_CHS219_V1_genomic.fna.gz
636	GCA_001033095.1	GCA_001033095.1_Kleb_pneu_CHS220_V1_genomic.fna	ftp://ftp.ncbi.nlm.nih.gov/genomes/all/GCA/001/033/095/GCA_001033095.1_Kleb_pneu_CHS220_V1/GCA_001033095.1_Kleb_pneu_CHS220_V1_genomic.fna.gz
637	GCA_001033125.1	GCA_001033125.1_Kleb_pneu_CHS221_V1_genomic.fna	ftp://ftp.ncbi.nlm.nih.gov/genomes/all/GCA/001/033/125/GCA_001033125.1_Kleb_pneu_CHS221_V1/GCA_001033125.1_Kleb_pneu_CHS221_V1_genomic.fna.gz
638	GCA_001033135.1	GCA_001033135.1_Kleb_pneu_CHS223_V1_genomic.fna	ftp://ftp.ncbi.nlm.nih.gov/genomes/all/GCA/001/033/135/GCA_001033135.1_Kleb_pneu_CHS223_V1/GCA_001033135.1_Kleb_pneu_CHS223_V1_genomic.fna.gz
639	GCA_001033165.1	GCA_001033165.1_Kleb_pneu_CHS224_V1_genomic.fna	ftp://ftp.ncbi.nlm.nih.gov/genomes/all/GCA/001/033/165/GCA_001033165.1_Kleb_pneu_CHS224_V1/GCA_001033165.1_Kleb_pneu_CHS224_V1_genomic.fna.gz
640	GCA_001033175.1	GCA_001033175.1_Kleb_pneu_CHS225_V1_genomic.fna	ftp://ftp.ncbi.nlm.nih.gov/genomes/all/GCA/001/033/175/GCA_001033175.1_Kleb_pneu_CHS225_V1/GCA_001033175.1_Kleb_pneu_CHS225_V1_genomic.fna.gz
641	GCA_001033205.1	GCA_001033205.1_Kleb_pneu_CHS226_V1_genomic.fna	ftp://ftp.ncbi.nlm.nih.gov/genomes/all/GCA/001/033/205/GCA_001033205.1_Kleb_pneu_CHS226_V1/GCA_001033205.1_Kleb_pneu_CHS226_V1_genomic.fna.gz
642	GCA_001033215.1	GCA_001033215.1_Kleb_pneu_CHS228_V1_genomic.fna	ftp://ftp.ncbi.nlm.nih.gov/genomes/all/GCA/001/033/215/GCA_001033215.1_Kleb_pneu_CHS228_V1/GCA_001033215.1_Kleb_pneu_CHS228_V1_genomic.fna.gz
643	GCA_001033245.1	GCA_001033245.1_Kleb_pneu_CHS229_V1_genomic.fna	ftp://ftp.ncbi.nlm.nih.gov/genomes/all/GCA/001/033/245/GCA_001033245.1_Kleb_pneu_CHS229_V1/GCA_001033245.1_Kleb_pneu_CHS229_V1_genomic.fna.gz
644	GCA_001033255.1	GCA_001033255.1_Kleb_pneu_CHS230_V1_genomic.fna	ftp://ftp.ncbi.nlm.nih.gov/genomes/all/GCA/001/033/255/GCA_001033255.1_Kleb_pneu_CHS230_V1/GCA_001033255.1_Kleb_pneu_CHS230_V1_genomic.fna.gz
645	GCA_001033285.1	GCA_001033285.1_Kleb_pneu_CHS231_V1_genomic.fna	ftp://ftp.ncbi.nlm.nih.gov/genomes/all/GCA/001/033/285/GCA_001033285.1_Kleb_pneu_CHS231_V1/GCA_001033285.1_Kleb_pneu_CHS231_V1_genomic.fna.gz
646	GCA_001033295.1	GCA_001033295.1_Kleb_pneu_CHS232_V1_genomic.fna	ftp://ftp.ncbi.nlm.nih.gov/genomes/all/GCA/001/033/295/GCA_001033295.1_Kleb_pneu_CHS232_V1/GCA_001033295.1_Kleb_pneu_CHS232_V1_genomic.fna.gz
647	GCA_001033305.1	GCA_001033305.1_Kleb_pneu_CHS234_V1_genomic.fna	ftp://ftp.ncbi.nlm.nih.gov/genomes/all/GCA/001/033/305/GCA_001033305.1_Kleb_pneu_CHS234_V1/GCA_001033305.1_Kleb_pneu_CHS234_V1_genomic.fna.gz
648	GCA_001033335.1	GCA_001033335.1_Kleb_pneu_CHS235_V1_genomic.fna	ftp://ftp.ncbi.nlm.nih.gov/genomes/all/GCA/001/033/335/GCA_001033335.1_Kleb_pneu_CHS235_V1/GCA_001033335.1_Kleb_pneu_CHS235_V1_genomic.fna.gz
649	GCA_001033365.1	GCA_001033365.1_Kleb_pneu_CHS236_V1_genomic.fna	ftp://ftp.ncbi.nlm.nih.gov/genomes/all/GCA/001/033/365/GCA_001033365.1_Kleb_pneu_CHS236_V1/GCA_001033365.1_Kleb_pneu_CHS236_V1_genomic.fna.gz
650	GCA_001033375.1	GCA_001033375.1_Kleb_pneu_CHS237_V1_genomic.fna	ftp://ftp.ncbi.nlm.nih.gov/genomes/all/GCA/001/033/375/GCA_001033375.1_Kleb_pneu_CHS237_V1/GCA_001033375.1_Kleb_pneu_CHS237_V1_genomic.fna.gz
651	GCA_001185745.1	GCA_001185745.1_Kleb_pneu_CHS238_V1_genomic.fna	ftp://ftp.ncbi.nlm.nih.gov/genomes/all/GCA/001/185/745/GCA_001185745.1_Kleb_pneu_CHS238_V1/GCA_001185745.1_Kleb_pneu_CHS238_V1_genomic.fna.gz
652	GCA_001185695.1	GCA_001185695.1_Kleb_pneu_CHS239_V1_genomic.fna	ftp://ftp.ncbi.nlm.nih.gov/genomes/all/GCA/001/185/695/GCA_001185695.1_Kleb_pneu_CHS239_V1/GCA_001185695.1_Kleb_pneu_CHS239_V1_genomic.fna.gz
653	GCA_001185675.1	GCA_001185675.1_Kleb_pneu_CHS240_V1_genomic.fna	ftp://ftp.ncbi.nlm.nih.gov/genomes/all/GCA/001/185/675/GCA_001185675.1_Kleb_pneu_CHS240_V1/GCA_001185675.1_Kleb_pneu_CHS240_V1_genomic.fna.gz
654	GCA_001030795.1	GCA_001030795.1_Kleb_pneu_CHS81_V1_genomic.fna	ftp://ftp.ncbi.nlm.nih.gov/genomes/all/GCA/001/030/795/GCA_001030795.1_Kleb_pneu_CHS81_V1/GCA_001030795.1_Kleb_pneu_CHS81_V1_genomic.fna.gz
655	GCA_001030825.1	GCA_001030825.1_Kleb_pneu_CHS82_V1_genomic.fna	ftp://ftp.ncbi.nlm.nih.gov/genomes/all/GCA/001/030/825/GCA_001030825.1_Kleb_pneu_CHS82_V1/GCA_001030825.1_Kleb_pneu_CHS82_V1_genomic.fna.gz
656	GCA_001030835.1	GCA_001030835.1_Kleb_pneu_CHS83_V1_genomic.fna	ftp://ftp.ncbi.nlm.nih.gov/genomes/all/GCA/001/030/835/GCA_001030835.1_Kleb_pneu_CHS83_V1/GCA_001030835.1_Kleb_pneu_CHS83_V1_genomic.fna.gz
657	GCA_001030845.1	GCA_001030845.1_Kleb_pneu_CHS84_V1_genomic.fna	ftp://ftp.ncbi.nlm.nih.gov/genomes/all/GCA/001/030/845/GCA_001030845.1_Kleb_pneu_CHS84_V1/GCA_001030845.1_Kleb_pneu_CHS84_V1_genomic.fna.gz
658	GCA_001030875.1	GCA_001030875.1_Kleb_pneu_CHS85_V1_genomic.fna	ftp://ftp.ncbi.nlm.nih.gov/genomes/all/GCA/001/030/875/GCA_001030875.1_Kleb_pneu_CHS85_V1/GCA_001030875.1_Kleb_pneu_CHS85_V1_genomic.fna.gz
659	GCA_001186065.1	GCA_001186065.1_Kleb_pneu_CHS86_V1_genomic.fna	ftp://ftp.ncbi.nlm.nih.gov/genomes/all/GCA/001/186/065/GCA_001186065.1_Kleb_pneu_CHS86_V1/GCA_001186065.1_Kleb_pneu_CHS86_V1_genomic.fna.gz
660	GCA_001186035.1	GCA_001186035.1_Kleb_pneu_CHS87_V1_genomic.fna	ftp://ftp.ncbi.nlm.nih.gov/genomes/all/GCA/001/186/035/GCA_001186035.1_Kleb_pneu_CHS87_V1/GCA_001186035.1_Kleb_pneu_CHS87_V1_genomic.fna.gz
661	GCA_001030905.1	GCA_001030905.1_Kleb_pneu_CHS88_V1_genomic.fna	ftp://ftp.ncbi.nlm.nih.gov/genomes/all/GCA/001/030/905/GCA_001030905.1_Kleb_pneu_CHS88_V1/GCA_001030905.1_Kleb_pneu_CHS88_V1_genomic.fna.gz
662	GCA_001030915.1	GCA_001030915.1_Kleb_pneu_CHS89_V1_genomic.fna	ftp://ftp.ncbi.nlm.nih.gov/genomes/all/GCA/001/030/915/GCA_001030915.1_Kleb_pneu_CHS89_V1/GCA_001030915.1_Kleb_pneu_CHS89_V1_genomic.fna.gz
663	GCA_001030935.1	GCA_001030935.1_Kleb_pneu_CHS90_V1_genomic.fna	ftp://ftp.ncbi.nlm.nih.gov/genomes/all/GCA/001/030/935/GCA_001030935.1_Kleb_pneu_CHS90_V1/GCA_001030935.1_Kleb_pneu_CHS90_V1_genomic.fna.gz
664	GCA_001030945.1	GCA_001030945.1_Kleb_pneu_CHS91_V1_genomic.fna	ftp://ftp.ncbi.nlm.nih.gov/genomes/all/GCA/001/030/945/GCA_001030945.1_Kleb_pneu_CHS91_V1/GCA_001030945.1_Kleb_pneu_CHS91_V1_genomic.fna.gz
665	GCA_001030985.1	GCA_001030985.1_Kleb_pneu_CHS92_V1_genomic.fna	ftp://ftp.ncbi.nlm.nih.gov/genomes/all/GCA/001/030/985/GCA_001030985.1_Kleb_pneu_CHS92_V1/GCA_001030985.1_Kleb_pneu_CHS92_V1_genomic.fna.gz
666	GCA_001030995.1	GCA_001030995.1_Kleb_pneu_CHS93_V1_genomic.fna	ftp://ftp.ncbi.nlm.nih.gov/genomes/all/GCA/001/030/995/GCA_001030995.1_Kleb_pneu_CHS93_V1/GCA_001030995.1_Kleb_pneu_CHS93_V1_genomic.fna.gz
667	GCA_001031015.1	GCA_001031015.1_Kleb_pneu_CHS94_V1_genomic.fna	ftp://ftp.ncbi.nlm.nih.gov/genomes/all/GCA/001/031/015/GCA_001031015.1_Kleb_pneu_CHS94_V1/GCA_001031015.1_Kleb_pneu_CHS94_V1_genomic.fna.gz
668	GCA_001031025.1	GCA_001031025.1_Kleb_pneu_CHS95_V1_genomic.fna	ftp://ftp.ncbi.nlm.nih.gov/genomes/all/GCA/001/031/025/GCA_001031025.1_Kleb_pneu_CHS95_V1/GCA_001031025.1_Kleb_pneu_CHS95_V1_genomic.fna.gz
669	GCA_001031065.1	GCA_001031065.1_Kleb_pneu_CHS96_V1_genomic.fna	ftp://ftp.ncbi.nlm.nih.gov/genomes/all/GCA/001/031/065/GCA_001031065.1_Kleb_pneu_CHS96_V1/GCA_001031065.1_Kleb_pneu_CHS96_V1_genomic.fna.gz
670	GCA_001031075.1	GCA_001031075.1_Kleb_pneu_CHS97_V1_genomic.fna	ftp://ftp.ncbi.nlm.nih.gov/genomes/all/GCA/001/031/075/GCA_001031075.1_Kleb_pneu_CHS97_V1/GCA_001031075.1_Kleb_pneu_CHS97_V1_genomic.fna.gz
671	GCA_001031095.1	GCA_001031095.1_Kleb_pneu_CHS98_V1_genomic.fna	ftp://ftp.ncbi.nlm.nih.gov/genomes/all/GCA/001/031/095/GCA_001031095.1_Kleb_pneu_CHS98_V1/GCA_001031095.1_Kleb_pneu_CHS98_V1_genomic.fna.gz
672	GCA_001031105.1	GCA_001031105.1_Kleb_pneu_CHS99_V1_genomic.fna	ftp://ftp.ncbi.nlm.nih.gov/genomes/all/GCA/001/031/105/GCA_001031105.1_Kleb_pneu_CHS99_V1/GCA_001031105.1_Kleb_pneu_CHS99_V1_genomic.fna.gz
673	GCA_000986855.1	GCA_000986855.1_ASM98685v1_genomic.fna	ftp://ftp.ncbi.nlm.nih.gov/genomes/all/GCA/000/986/855/GCA_000986855.1_ASM98685v1/GCA_000986855.1_ASM98685v1_genomic.fna.gz
674	GCA_000949515.1	GCA_000949515.1_ASM94951v1_genomic.fna	ftp://ftp.ncbi.nlm.nih.gov/genomes/all/GCA/000/949/515/GCA_000949515.1_ASM94951v1/GCA_000949515.1_ASM94951v1_genomic.fna.gz
675	GCA_000812525.1	GCA_000812525.1_ASM81252v1_genomic.fna	ftp://ftp.ncbi.nlm.nih.gov/genomes/all/GCA/000/812/525/GCA_000812525.1_ASM81252v1/GCA_000812525.1_ASM81252v1_genomic.fna.gz
676	GCA_000982085.1	GCA_000982085.1_ASM98208v1_genomic.fna	ftp://ftp.ncbi.nlm.nih.gov/genomes/all/GCA/000/982/085/GCA_000982085.1_ASM98208v1/GCA_000982085.1_ASM98208v1_genomic.fna.gz
678	GCA_001038365.1	GCA_001038365.1_ASM103836v1_genomic.fna	ftp://ftp.ncbi.nlm.nih.gov/genomes/all/GCA/001/038/365/GCA_001038365.1_ASM103836v1/GCA_001038365.1_ASM103836v1_genomic.fna.gz
679	GCA_000809125.1	GCA_000809125.1_ASM80912v1_genomic.fna	ftp://ftp.ncbi.nlm.nih.gov/genomes/all/GCA/000/809/125/GCA_000809125.1_ASM80912v1/GCA_000809125.1_ASM80912v1_genomic.fna.gz
680	GCA_001399815.1	GCA_001399815.1_ScK55_genomic.fna	ftp://ftp.ncbi.nlm.nih.gov/genomes/all/GCA/001/399/815/GCA_001399815.1_ScK55/GCA_001399815.1_ScK55_genomic.fna.gz
681	GCA_000826605.1	GCA_000826605.1_Klebsiella_pneumoniae_KMP_nasey_genomic.fna	ftp://ftp.ncbi.nlm.nih.gov/genomes/all/GCA/000/826/605/GCA_000826605.1_Klebsiella_pneumoniae_KMP_nasey/GCA_000826605.1_Klebsiella_pneumoniae_KMP_nasey_genomic.fna.gz
682	GCA_001182385.1	GCA_001182385.1_KpVA-1_genomic.fna	ftp://ftp.ncbi.nlm.nih.gov/genomes/all/GCA/001/182/385/GCA_001182385.1_KpVA-1/GCA_001182385.1_KpVA-1_genomic.fna.gz
683	GCA_001182565.1	GCA_001182565.1_KpVA-10_genomic.fna	ftp://ftp.ncbi.nlm.nih.gov/genomes/all/GCA/001/182/565/GCA_001182565.1_KpVA-10/GCA_001182565.1_KpVA-10_genomic.fna.gz
684	GCA_001182585.1	GCA_001182585.1_KpVA-11_genomic.fna	ftp://ftp.ncbi.nlm.nih.gov/genomes/all/GCA/001/182/585/GCA_001182585.1_KpVA-11/GCA_001182585.1_KpVA-11_genomic.fna.gz
685	GCA_001182605.1	GCA_001182605.1_KpVA-12_genomic.fna	ftp://ftp.ncbi.nlm.nih.gov/genomes/all/GCA/001/182/605/GCA_001182605.1_KpVA-12/GCA_001182605.1_KpVA-12_genomic.fna.gz
686	GCA_001182625.1	GCA_001182625.1_KpVA-13_genomic.fna	ftp://ftp.ncbi.nlm.nih.gov/genomes/all/GCA/001/182/625/GCA_001182625.1_KpVA-13/GCA_001182625.1_KpVA-13_genomic.fna.gz
687	GCA_001182645.1	GCA_001182645.1_KpVA-14_genomic.fna	ftp://ftp.ncbi.nlm.nih.gov/genomes/all/GCA/001/182/645/GCA_001182645.1_KpVA-14/GCA_001182645.1_KpVA-14_genomic.fna.gz
688	GCA_001182665.1	GCA_001182665.1_KpVA-15_genomic.fna	ftp://ftp.ncbi.nlm.nih.gov/genomes/all/GCA/001/182/665/GCA_001182665.1_KpVA-15/GCA_001182665.1_KpVA-15_genomic.fna.gz
689	GCA_001182685.1	GCA_001182685.1_KpVA-16_genomic.fna	ftp://ftp.ncbi.nlm.nih.gov/genomes/all/GCA/001/182/685/GCA_001182685.1_KpVA-16/GCA_001182685.1_KpVA-16_genomic.fna.gz
690	GCA_001182405.1	GCA_001182405.1_KpVA-2_genomic.fna	ftp://ftp.ncbi.nlm.nih.gov/genomes/all/GCA/001/182/405/GCA_001182405.1_KpVA-2/GCA_001182405.1_KpVA-2_genomic.fna.gz
691	GCA_001182425.1	GCA_001182425.1_KpVA-3_genomic.fna	ftp://ftp.ncbi.nlm.nih.gov/genomes/all/GCA/001/182/425/GCA_001182425.1_KpVA-3/GCA_001182425.1_KpVA-3_genomic.fna.gz
692	GCA_001182445.1	GCA_001182445.1_KpVA-4_genomic.fna	ftp://ftp.ncbi.nlm.nih.gov/genomes/all/GCA/001/182/445/GCA_001182445.1_KpVA-4/GCA_001182445.1_KpVA-4_genomic.fna.gz
693	GCA_001182465.1	GCA_001182465.1_KpVA-5_genomic.fna	ftp://ftp.ncbi.nlm.nih.gov/genomes/all/GCA/001/182/465/GCA_001182465.1_KpVA-5/GCA_001182465.1_KpVA-5_genomic.fna.gz
694	GCA_001182485.1	GCA_001182485.1_KpVA-6_genomic.fna	ftp://ftp.ncbi.nlm.nih.gov/genomes/all/GCA/001/182/485/GCA_001182485.1_KpVA-6/GCA_001182485.1_KpVA-6_genomic.fna.gz
695	GCA_001182505.1	GCA_001182505.1_KpVA-7_genomic.fna	ftp://ftp.ncbi.nlm.nih.gov/genomes/all/GCA/001/182/505/GCA_001182505.1_KpVA-7/GCA_001182505.1_KpVA-7_genomic.fna.gz
696	GCA_001182525.1	GCA_001182525.1_KpVA-8_genomic.fna	ftp://ftp.ncbi.nlm.nih.gov/genomes/all/GCA/001/182/525/GCA_001182525.1_KpVA-8/GCA_001182525.1_KpVA-8_genomic.fna.gz
697	GCA_001182545.1	GCA_001182545.1_KpVA-9_genomic.fna	ftp://ftp.ncbi.nlm.nih.gov/genomes/all/GCA/001/182/545/GCA_001182545.1_KpVA-9/GCA_001182545.1_KpVA-9_genomic.fna.gz
698	GCA_001033725.1	GCA_001033725.1_Kleb_pneu_MGH101_V1_genomic.fna	ftp://ftp.ncbi.nlm.nih.gov/genomes/all/GCA/001/033/725/GCA_001033725.1_Kleb_pneu_MGH101_V1/GCA_001033725.1_Kleb_pneu_MGH101_V1_genomic.fna.gz
699	GCA_001033745.1	GCA_001033745.1_Kleb_pneu_MGH102_V1_genomic.fna	ftp://ftp.ncbi.nlm.nih.gov/genomes/all/GCA/001/033/745/GCA_001033745.1_Kleb_pneu_MGH102_V1/GCA_001033745.1_Kleb_pneu_MGH102_V1_genomic.fna.gz
700	GCA_001033755.1	GCA_001033755.1_Kleb_pneu_MGH111_V1_genomic.fna	ftp://ftp.ncbi.nlm.nih.gov/genomes/all/GCA/001/033/755/GCA_001033755.1_Kleb_pneu_MGH111_V1/GCA_001033755.1_Kleb_pneu_MGH111_V1_genomic.fna.gz
701	GCA_001033765.1	GCA_001033765.1_Kleb_pneu_MGH112_V1_genomic.fna	ftp://ftp.ncbi.nlm.nih.gov/genomes/all/GCA/001/033/765/GCA_001033765.1_Kleb_pneu_MGH112_V1/GCA_001033765.1_Kleb_pneu_MGH112_V1_genomic.fna.gz
702	GCA_001033805.1	GCA_001033805.1_Kleb_pneu_MGH113_V1_genomic.fna	ftp://ftp.ncbi.nlm.nih.gov/genomes/all/GCA/001/033/805/GCA_001033805.1_Kleb_pneu_MGH113_V1/GCA_001033805.1_Kleb_pneu_MGH113_V1_genomic.fna.gz
703	GCA_001033825.1	GCA_001033825.1_Kleb_pneu_MGH114_V1_genomic.fna	ftp://ftp.ncbi.nlm.nih.gov/genomes/all/GCA/001/033/825/GCA_001033825.1_Kleb_pneu_MGH114_V1/GCA_001033825.1_Kleb_pneu_MGH114_V1_genomic.fna.gz
704	GCA_001033835.1	GCA_001033835.1_Kleb_pneu_MGH115_V1_genomic.fna	ftp://ftp.ncbi.nlm.nih.gov/genomes/all/GCA/001/033/835/GCA_001033835.1_Kleb_pneu_MGH115_V1/GCA_001033835.1_Kleb_pneu_MGH115_V1_genomic.fna.gz
705	GCA_001033845.1	GCA_001033845.1_Kleb_pneu_MGH116_V1_genomic.fna	ftp://ftp.ncbi.nlm.nih.gov/genomes/all/GCA/001/033/845/GCA_001033845.1_Kleb_pneu_MGH116_V1/GCA_001033845.1_Kleb_pneu_MGH116_V1_genomic.fna.gz
706	GCA_001033885.1	GCA_001033885.1_Kleb_pneu_MGH117_V1_genomic.fna	ftp://ftp.ncbi.nlm.nih.gov/genomes/all/GCA/001/033/885/GCA_001033885.1_Kleb_pneu_MGH117_V1/GCA_001033885.1_Kleb_pneu_MGH117_V1_genomic.fna.gz
707	GCA_001033895.1	GCA_001033895.1_Kleb_pneu_MGH118_V1_genomic.fna	ftp://ftp.ncbi.nlm.nih.gov/genomes/all/GCA/001/033/895/GCA_001033895.1_Kleb_pneu_MGH118_V1/GCA_001033895.1_Kleb_pneu_MGH118_V1_genomic.fna.gz
708	GCA_001033915.1	GCA_001033915.1_Kleb_pneu_MGH123_V1_genomic.fna	ftp://ftp.ncbi.nlm.nih.gov/genomes/all/GCA/001/033/915/GCA_001033915.1_Kleb_pneu_MGH123_V1/GCA_001033915.1_Kleb_pneu_MGH123_V1_genomic.fna.gz
709	GCA_001033925.1	GCA_001033925.1_Kleb_pneu_MGH124_V1_genomic.fna	ftp://ftp.ncbi.nlm.nih.gov/genomes/all/GCA/001/033/925/GCA_001033925.1_Kleb_pneu_MGH124_V1/GCA_001033925.1_Kleb_pneu_MGH124_V1_genomic.fna.gz
710	GCA_001033965.1	GCA_001033965.1_Kleb_pneu_MGH125_V1_genomic.fna	ftp://ftp.ncbi.nlm.nih.gov/genomes/all/GCA/001/033/965/GCA_001033965.1_Kleb_pneu_MGH125_V1/GCA_001033965.1_Kleb_pneu_MGH125_V1_genomic.fna.gz
711	GCA_001033975.1	GCA_001033975.1_Kleb_pneu_MGH126_V1_genomic.fna	ftp://ftp.ncbi.nlm.nih.gov/genomes/all/GCA/001/033/975/GCA_001033975.1_Kleb_pneu_MGH126_V1/GCA_001033975.1_Kleb_pneu_MGH126_V1_genomic.fna.gz
712	GCA_001033455.1	GCA_001033455.1_Kleb_pneu_MGH81_V1_genomic.fna	ftp://ftp.ncbi.nlm.nih.gov/genomes/all/GCA/001/033/455/GCA_001033455.1_Kleb_pneu_MGH81_V1/GCA_001033455.1_Kleb_pneu_MGH81_V1_genomic.fna.gz
713	GCA_001033465.1	GCA_001033465.1_Kleb_pneu_MGH82_V1_genomic.fna	ftp://ftp.ncbi.nlm.nih.gov/genomes/all/GCA/001/033/465/GCA_001033465.1_Kleb_pneu_MGH82_V1/GCA_001033465.1_Kleb_pneu_MGH82_V1_genomic.fna.gz
714	GCA_001185665.1	GCA_001185665.1_Kleb_pneu_MGH83_V1_genomic.fna	ftp://ftp.ncbi.nlm.nih.gov/genomes/all/GCA/001/185/665/GCA_001185665.1_Kleb_pneu_MGH83_V1/GCA_001185665.1_Kleb_pneu_MGH83_V1_genomic.fna.gz
715	GCA_001033505.1	GCA_001033505.1_Kleb_pneu_MGH84_V1_genomic.fna	ftp://ftp.ncbi.nlm.nih.gov/genomes/all/GCA/001/033/505/GCA_001033505.1_Kleb_pneu_MGH84_V1/GCA_001033505.1_Kleb_pneu_MGH84_V1_genomic.fna.gz
716	GCA_001033525.1	GCA_001033525.1_Kleb_pneu_MGH89_V1_genomic.fna	ftp://ftp.ncbi.nlm.nih.gov/genomes/all/GCA/001/033/525/GCA_001033525.1_Kleb_pneu_MGH89_V1/GCA_001033525.1_Kleb_pneu_MGH89_V1_genomic.fna.gz
717	GCA_001033535.1	GCA_001033535.1_Kleb_pneu_MGH90_V1_genomic.fna	ftp://ftp.ncbi.nlm.nih.gov/genomes/all/GCA/001/033/535/GCA_001033535.1_Kleb_pneu_MGH90_V1/GCA_001033535.1_Kleb_pneu_MGH90_V1_genomic.fna.gz
718	GCA_001033565.1	GCA_001033565.1_Kleb_pneu_MGH91_V1_genomic.fna	ftp://ftp.ncbi.nlm.nih.gov/genomes/all/GCA/001/033/565/GCA_001033565.1_Kleb_pneu_MGH91_V1/GCA_001033565.1_Kleb_pneu_MGH91_V1_genomic.fna.gz
719	GCA_001033575.1	GCA_001033575.1_Kleb_pneu_MGH92_V1_genomic.fna	ftp://ftp.ncbi.nlm.nih.gov/genomes/all/GCA/001/033/575/GCA_001033575.1_Kleb_pneu_MGH92_V1/GCA_001033575.1_Kleb_pneu_MGH92_V1_genomic.fna.gz
720	GCA_001033585.1	GCA_001033585.1_Kleb_pneu_MGH93_V1_genomic.fna	ftp://ftp.ncbi.nlm.nih.gov/genomes/all/GCA/001/033/585/GCA_001033585.1_Kleb_pneu_MGH93_V1/GCA_001033585.1_Kleb_pneu_MGH93_V1_genomic.fna.gz
721	GCA_001033615.1	GCA_001033615.1_Kleb_pneu_MGH94_V1_genomic.fna	ftp://ftp.ncbi.nlm.nih.gov/genomes/all/GCA/001/033/615/GCA_001033615.1_Kleb_pneu_MGH94_V1/GCA_001033615.1_Kleb_pneu_MGH94_V1_genomic.fna.gz
722	GCA_001033645.1	GCA_001033645.1_Kleb_pneu_MGH95_V1_genomic.fna	ftp://ftp.ncbi.nlm.nih.gov/genomes/all/GCA/001/033/645/GCA_001033645.1_Kleb_pneu_MGH95_V1/GCA_001033645.1_Kleb_pneu_MGH95_V1_genomic.fna.gz
723	GCA_001033665.1	GCA_001033665.1_Kleb_pneu_MGH96_V1_genomic.fna	ftp://ftp.ncbi.nlm.nih.gov/genomes/all/GCA/001/033/665/GCA_001033665.1_Kleb_pneu_MGH96_V1/GCA_001033665.1_Kleb_pneu_MGH96_V1_genomic.fna.gz
724	GCA_001033675.1	GCA_001033675.1_Kleb_pneu_MGH97_V1_genomic.fna	ftp://ftp.ncbi.nlm.nih.gov/genomes/all/GCA/001/033/675/GCA_001033675.1_Kleb_pneu_MGH97_V1/GCA_001033675.1_Kleb_pneu_MGH97_V1_genomic.fna.gz
725	GCA_001033685.1	GCA_001033685.1_Kleb_pneu_MGH98_V1_genomic.fna	ftp://ftp.ncbi.nlm.nih.gov/genomes/all/GCA/001/033/685/GCA_001033685.1_Kleb_pneu_MGH98_V1/GCA_001033685.1_Kleb_pneu_MGH98_V1_genomic.fna.gz
726	GCA_000981955.1	GCA_000981955.1_ASM98195v1_genomic.fna	ftp://ftp.ncbi.nlm.nih.gov/genomes/all/GCA/000/981/955/GCA_000981955.1_ASM98195v1/GCA_000981955.1_ASM98195v1_genomic.fna.gz
727	GCA_000982215.1	GCA_000982215.1_ASM98221v1_genomic.fna	ftp://ftp.ncbi.nlm.nih.gov/genomes/all/GCA/000/982/215/GCA_000982215.1_ASM98221v1/GCA_000982215.1_ASM98221v1_genomic.fna.gz
728	GCA_000982205.1	GCA_000982205.1_ASM98220v1_genomic.fna	ftp://ftp.ncbi.nlm.nih.gov/genomes/all/GCA/000/982/205/GCA_000982205.1_ASM98220v1/GCA_000982205.1_ASM98220v1_genomic.fna.gz
729	GCA_000982045.1	GCA_000982045.1_ASM98204v1_genomic.fna	ftp://ftp.ncbi.nlm.nih.gov/genomes/all/GCA/000/982/045/GCA_000982045.1_ASM98204v1/GCA_000982045.1_ASM98204v1_genomic.fna.gz
730	GCA_000817855.1	GCA_000817855.1_ASM81785v1_genomic.fna	ftp://ftp.ncbi.nlm.nih.gov/genomes/all/GCA/000/817/855/GCA_000817855.1_ASM81785v1/GCA_000817855.1_ASM81785v1_genomic.fna.gz
731	GCA_001317095.1	GCA_001317095.1_ASM131709v1_genomic.fna	ftp://ftp.ncbi.nlm.nih.gov/genomes/all/GCA/001/317/095/GCA_001317095.1_ASM131709v1/GCA_001317095.1_ASM131709v1_genomic.fna.gz
732	GCA_000943095.1	GCA_000943095.1_ST15_genomic.fna	ftp://ftp.ncbi.nlm.nih.gov/genomes/all/GCA/000/943/095/GCA_000943095.1_ST15/GCA_000943095.1_ST15_genomic.fna.gz
733	GCA_001238585.1	GCA_001238585.1_ASM123858v1_genomic.fna	ftp://ftp.ncbi.nlm.nih.gov/genomes/all/GCA/001/238/585/GCA_001238585.1_ASM123858v1/GCA_001238585.1_ASM123858v1_genomic.fna.gz
734	GCA_001008725.1	GCA_001008725.1_ASM100872v1_genomic.fna	ftp://ftp.ncbi.nlm.nih.gov/genomes/all/GCA/001/008/725/GCA_001008725.1_ASM100872v1/GCA_001008725.1_ASM100872v1_genomic.fna.gz
735	GCA_000971075.1	GCA_000971075.1_ASM97107v1_genomic.fna	ftp://ftp.ncbi.nlm.nih.gov/genomes/all/GCA/000/971/075/GCA_000971075.1_ASM97107v1/GCA_000971075.1_ASM97107v1_genomic.fna.gz
736	GCA_000818615.1	GCA_000818615.1_ASM81861v1_genomic.fna	ftp://ftp.ncbi.nlm.nih.gov/genomes/all/GCA/000/818/615/GCA_000818615.1_ASM81861v1/GCA_000818615.1_ASM81861v1_genomic.fna.gz
737	GCA_001275285.1	GCA_001275285.1_ASM127528v1_genomic.fna	ftp://ftp.ncbi.nlm.nih.gov/genomes/all/GCA/001/275/285/GCA_001275285.1_ASM127528v1/GCA_001275285.1_ASM127528v1_genomic.fna.gz
738	GCA_001275295.1	GCA_001275295.1_ASM127529v1_genomic.fna	ftp://ftp.ncbi.nlm.nih.gov/genomes/all/GCA/001/275/295/GCA_001275295.1_ASM127529v1/GCA_001275295.1_ASM127529v1_genomic.fna.gz
739	GCA_001275305.1	GCA_001275305.1_ASM127530v1_genomic.fna	ftp://ftp.ncbi.nlm.nih.gov/genomes/all/GCA/001/275/305/GCA_001275305.1_ASM127530v1/GCA_001275305.1_ASM127530v1_genomic.fna.gz
740	GCA_001185685.1	GCA_001185685.1_Kleb_pneu_UCI69_V1_genomic.fna	ftp://ftp.ncbi.nlm.nih.gov/genomes/all/GCA/001/185/685/GCA_001185685.1_Kleb_pneu_UCI69_V1/GCA_001185685.1_Kleb_pneu_UCI69_V1_genomic.fna.gz
741	GCA_001034155.1	GCA_001034155.1_Kleb_pneu_UCI70_V1_genomic.fna	ftp://ftp.ncbi.nlm.nih.gov/genomes/all/GCA/001/034/155/GCA_001034155.1_Kleb_pneu_UCI70_V1/GCA_001034155.1_Kleb_pneu_UCI70_V1_genomic.fna.gz
742	GCA_001034165.1	GCA_001034165.1_Kleb_pneu_UCI75_V1_genomic.fna	ftp://ftp.ncbi.nlm.nih.gov/genomes/all/GCA/001/034/165/GCA_001034165.1_Kleb_pneu_UCI75_V1/GCA_001034165.1_Kleb_pneu_UCI75_V1_genomic.fna.gz
743	GCA_001034205.1	GCA_001034205.1_Kleb_pneu_UCI76_V1_genomic.fna	ftp://ftp.ncbi.nlm.nih.gov/genomes/all/GCA/001/034/205/GCA_001034205.1_Kleb_pneu_UCI76_V1/GCA_001034205.1_Kleb_pneu_UCI76_V1_genomic.fna.gz
744	GCA_001034215.1	GCA_001034215.1_Kleb_pneu_UCI81_V1_genomic.fna	ftp://ftp.ncbi.nlm.nih.gov/genomes/all/GCA/001/034/215/GCA_001034215.1_Kleb_pneu_UCI81_V1/GCA_001034215.1_Kleb_pneu_UCI81_V1_genomic.fna.gz
745	GCA_001034235.1	GCA_001034235.1_Kleb_pneu_UCI82_V1_genomic.fna	ftp://ftp.ncbi.nlm.nih.gov/genomes/all/GCA/001/034/235/GCA_001034235.1_Kleb_pneu_UCI82_V1/GCA_001034235.1_Kleb_pneu_UCI82_V1_genomic.fna.gz
746	GCA_001034245.1	GCA_001034245.1_Kleb_pneu_UCI91_V1_genomic.fna	ftp://ftp.ncbi.nlm.nih.gov/genomes/all/GCA/001/034/245/GCA_001034245.1_Kleb_pneu_UCI91_V1/GCA_001034245.1_Kleb_pneu_UCI91_V1_genomic.fna.gz
747	GCA_001034285.1	GCA_001034285.1_Kleb_pneu_UCI92_V1_genomic.fna	ftp://ftp.ncbi.nlm.nih.gov/genomes/all/GCA/001/034/285/GCA_001034285.1_Kleb_pneu_UCI92_V1/GCA_001034285.1_Kleb_pneu_UCI92_V1_genomic.fna.gz
748	GCA_001034295.1	GCA_001034295.1_Kleb_pneu_UCI93_V1_genomic.fna	ftp://ftp.ncbi.nlm.nih.gov/genomes/all/GCA/001/034/295/GCA_001034295.1_Kleb_pneu_UCI93_V1/GCA_001034295.1_Kleb_pneu_UCI93_V1_genomic.fna.gz
749	GCA_001034305.1	GCA_001034305.1_Kleb_pneu_UCI94_V1_genomic.fna	ftp://ftp.ncbi.nlm.nih.gov/genomes/all/GCA/001/034/305/GCA_001034305.1_Kleb_pneu_UCI94_V1/GCA_001034305.1_Kleb_pneu_UCI94_V1_genomic.fna.gz
750	GCA_001034325.1	GCA_001034325.1_Kleb_pneu_UCI95_V1_genomic.fna	ftp://ftp.ncbi.nlm.nih.gov/genomes/all/GCA/001/034/325/GCA_001034325.1_Kleb_pneu_UCI95_V1/GCA_001034325.1_Kleb_pneu_UCI95_V1_genomic.fna.gz
751	GCA_001034365.1	GCA_001034365.1_Kleb_pneu_UCI96_V1_genomic.fna	ftp://ftp.ncbi.nlm.nih.gov/genomes/all/GCA/001/034/365/GCA_001034365.1_Kleb_pneu_UCI96_V1/GCA_001034365.1_Kleb_pneu_UCI96_V1_genomic.fna.gz
752	GCA_000826795.1	GCA_000826795.1_ASM82679v1_genomic.fna	ftp://ftp.ncbi.nlm.nih.gov/genomes/all/GCA/000/826/795/GCA_000826795.1_ASM82679v1/GCA_000826795.1_ASM82679v1_genomic.fna.gz
754	GCA_001208885.1	GCA_001208885.1_EST_A5miseq_genomic.fna	ftp://ftp.ncbi.nlm.nih.gov/genomes/all/GCA/001/208/885/GCA_001208885.1_EST_A5miseq/GCA_001208885.1_EST_A5miseq_genomic.fna.gz
757	GCA_001261815.1	GCA_001261815.1_Kv3_genomic.fna	ftp://ftp.ncbi.nlm.nih.gov/genomes/all/GCA/001/261/815/GCA_001261815.1_Kv3/GCA_001261815.1_Kv3_genomic.fna.gz
758	GCA_001261855.1	GCA_001261855.1_Kv4880_genomic.fna	ftp://ftp.ncbi.nlm.nih.gov/genomes/all/GCA/001/261/855/GCA_001261855.1_Kv4880/GCA_001261855.1_Kv4880_genomic.fna.gz
759	GCA_001261875.1	GCA_001261875.1_Kv06-268_genomic.fna	ftp://ftp.ncbi.nlm.nih.gov/genomes/all/GCA/001/261/875/GCA_001261875.1_Kv06-268/GCA_001261875.1_Kv06-268_genomic.fna.gz
760	GCA_001065835.1	GCA_001065835.1_ASM106583v1_genomic.fna	ftp://ftp.ncbi.nlm.nih.gov/genomes/all/GCA/001/065/835/GCA_001065835.1_ASM106583v1/GCA_001065835.1_ASM106583v1_genomic.fna.gz
761	GCA_001065855.1	GCA_001065855.1_ASM106585v1_genomic.fna	ftp://ftp.ncbi.nlm.nih.gov/genomes/all/GCA/001/065/855/GCA_001065855.1_ASM106585v1/GCA_001065855.1_ASM106585v1_genomic.fna.gz
762	GCA_001261835.1	GCA_001261835.1_Kv6A2_genomic.fna	ftp://ftp.ncbi.nlm.nih.gov/genomes/all/GCA/001/261/835/GCA_001261835.1_Kv6A2/GCA_001261835.1_Kv6A2_genomic.fna.gz
763	GCA_001066315.1	GCA_001066315.1_ASM106631v1_genomic.fna	ftp://ftp.ncbi.nlm.nih.gov/genomes/all/GCA/001/066/315/GCA_001066315.1_ASM106631v1/GCA_001066315.1_ASM106631v1_genomic.fna.gz
765	GCA_001187805.1	GCA_001187805.1_ASM118780v1_genomic.fna	ftp://ftp.ncbi.nlm.nih.gov/genomes/all/GCA/001/187/805/GCA_001187805.1_ASM118780v1/GCA_001187805.1_ASM118780v1_genomic.fna.gz
766	GCA_001187825.1	GCA_001187825.1_ASM118782v1_genomic.fna	ftp://ftp.ncbi.nlm.nih.gov/genomes/all/GCA/001/187/825/GCA_001187825.1_ASM118782v1/GCA_001187825.1_ASM118782v1_genomic.fna.gz
767	GCA_001261795.1	GCA_001261795.1_KvT29A_genomic.fna	ftp://ftp.ncbi.nlm.nih.gov/genomes/all/GCA/001/261/795/GCA_001261795.1_KvT29A/GCA_001261795.1_KvT29A_genomic.fna.gz
768	GCA_001066395.1	GCA_001066395.1_ASM106639v1_genomic.fna	ftp://ftp.ncbi.nlm.nih.gov/genomes/all/GCA/001/066/395/GCA_001066395.1_ASM106639v1/GCA_001066395.1_ASM106639v1_genomic.fna.gz
769	GCA_000935285.1	GCA_000935285.1_ASM93528v1_genomic.fna	ftp://ftp.ncbi.nlm.nih.gov/genomes/all/GCA/000/935/285/GCA_000935285.1_ASM93528v1/GCA_000935285.1_ASM93528v1_genomic.fna.gz
770	GCA_001039315.1	GCA_001039315.1_ASM103931v1_genomic.fna	ftp://ftp.ncbi.nlm.nih.gov/genomes/all/GCA/001/039/315/GCA_001039315.1_ASM103931v1/GCA_001039315.1_ASM103931v1_genomic.fna.gz
771	GCA_001049875.1	GCA_001049875.1_Raoultella_ornithinolytica_genomic.fna	ftp://ftp.ncbi.nlm.nih.gov/genomes/all/GCA/001/049/875/GCA_001049875.1_Raoultella_ornithinolytica/GCA_001049875.1_Raoultella_ornithinolytica_genomic.fna.gz
773	GCA_000964285.1	GCA_000964285.1_ASM96428v1_genomic.fna	ftp://ftp.ncbi.nlm.nih.gov/genomes/all/GCA/000/964/285/GCA_000964285.1_ASM96428v1/GCA_000964285.1_ASM96428v1_genomic.fna.gz
774	GCA_001061805.1	GCA_001061805.1_ASM106180v1_genomic.fna	ftp://ftp.ncbi.nlm.nih.gov/genomes/all/GCA/001/061/805/GCA_001061805.1_ASM106180v1/GCA_001061805.1_ASM106180v1_genomic.fna.gz
775	GCA_001076805.1	GCA_001076805.1_ASM107680v1_genomic.fna	ftp://ftp.ncbi.nlm.nih.gov/genomes/all/GCA/001/076/805/GCA_001076805.1_ASM107680v1/GCA_001076805.1_ASM107680v1_genomic.fna.gz
776	GCA_001076525.1	GCA_001076525.1_ASM107652v1_genomic.fna	ftp://ftp.ncbi.nlm.nih.gov/genomes/all/GCA/001/076/525/GCA_001076525.1_ASM107652v1/GCA_001076525.1_ASM107652v1_genomic.fna.gz
777	GCA_001662765.1	GCA_001662765.1_ASM166276v1_genomic.fna	ftp://ftp.ncbi.nlm.nih.gov/genomes/all/GCA/001/662/765/GCA_001662765.1_ASM166276v1/GCA_001662765.1_ASM166276v1_genomic.fna.gz
778	GCA_001662705.1	GCA_001662705.1_ASM166270v1_genomic.fna	ftp://ftp.ncbi.nlm.nih.gov/genomes/all/GCA/001/662/705/GCA_001662705.1_ASM166270v1/GCA_001662705.1_ASM166270v1_genomic.fna.gz
779	GCA_001662695.1	GCA_001662695.1_ASM166269v1_genomic.fna	ftp://ftp.ncbi.nlm.nih.gov/genomes/all/GCA/001/662/695/GCA_001662695.1_ASM166269v1/GCA_001662695.1_ASM166269v1_genomic.fna.gz
780	GCA_001662715.1	GCA_001662715.1_ASM166271v1_genomic.fna	ftp://ftp.ncbi.nlm.nih.gov/genomes/all/GCA/001/662/715/GCA_001662715.1_ASM166271v1/GCA_001662715.1_ASM166271v1_genomic.fna.gz
781	GCA_001649605.1	GCA_001649605.1_ASM164960v1_genomic.fna	ftp://ftp.ncbi.nlm.nih.gov/genomes/all/GCA/001/649/605/GCA_001649605.1_ASM164960v1/GCA_001649605.1_ASM164960v1_genomic.fna.gz
782	GCA_001518035.1	GCA_001518035.1_ASM151803v1_genomic.fna	ftp://ftp.ncbi.nlm.nih.gov/genomes/all/GCA/001/518/035/GCA_001518035.1_ASM151803v1/GCA_001518035.1_ASM151803v1_genomic.fna.gz
783	GCA_001518055.1	GCA_001518055.1_ASM151805v1_genomic.fna	ftp://ftp.ncbi.nlm.nih.gov/genomes/all/GCA/001/518/055/GCA_001518055.1_ASM151805v1/GCA_001518055.1_ASM151805v1_genomic.fna.gz
784	GCA_001518115.1	GCA_001518115.1_ASM151811v1_genomic.fna	ftp://ftp.ncbi.nlm.nih.gov/genomes/all/GCA/001/518/115/GCA_001518115.1_ASM151811v1/GCA_001518115.1_ASM151811v1_genomic.fna.gz
785	GCA_001631815.1	GCA_001631815.1_ASM163181v1_genomic.fna	ftp://ftp.ncbi.nlm.nih.gov/genomes/all/GCA/001/631/815/GCA_001631815.1_ASM163181v1/GCA_001631815.1_ASM163181v1_genomic.fna.gz
786	GCA_001631345.1	GCA_001631345.1_ASM163134v1_genomic.fna	ftp://ftp.ncbi.nlm.nih.gov/genomes/all/GCA/001/631/345/GCA_001631345.1_ASM163134v1/GCA_001631345.1_ASM163134v1_genomic.fna.gz
787	GCA_001631645.1	GCA_001631645.1_ASM163164v1_genomic.fna	ftp://ftp.ncbi.nlm.nih.gov/genomes/all/GCA/001/631/645/GCA_001631645.1_ASM163164v1/GCA_001631645.1_ASM163164v1_genomic.fna.gz
788	GCA_001631305.1	GCA_001631305.1_ASM163130v1_genomic.fna	ftp://ftp.ncbi.nlm.nih.gov/genomes/all/GCA/001/631/305/GCA_001631305.1_ASM163130v1/GCA_001631305.1_ASM163130v1_genomic.fna.gz
789	GCA_001631565.1	GCA_001631565.1_ASM163156v1_genomic.fna	ftp://ftp.ncbi.nlm.nih.gov/genomes/all/GCA/001/631/565/GCA_001631565.1_ASM163156v1/GCA_001631565.1_ASM163156v1_genomic.fna.gz
790	GCA_001631185.1	GCA_001631185.1_ASM163118v1_genomic.fna	ftp://ftp.ncbi.nlm.nih.gov/genomes/all/GCA/001/631/185/GCA_001631185.1_ASM163118v1/GCA_001631185.1_ASM163118v1_genomic.fna.gz
791	GCA_001518675.1	GCA_001518675.1_ASM151867v1_genomic.fna	ftp://ftp.ncbi.nlm.nih.gov/genomes/all/GCA/001/518/675/GCA_001518675.1_ASM151867v1/GCA_001518675.1_ASM151867v1_genomic.fna.gz
792	GCA_001518435.1	GCA_001518435.1_ASM151843v1_genomic.fna	ftp://ftp.ncbi.nlm.nih.gov/genomes/all/GCA/001/518/435/GCA_001518435.1_ASM151843v1/GCA_001518435.1_ASM151843v1_genomic.fna.gz
793	GCA_001518125.1	GCA_001518125.1_ASM151812v1_genomic.fna	ftp://ftp.ncbi.nlm.nih.gov/genomes/all/GCA/001/518/125/GCA_001518125.1_ASM151812v1/GCA_001518125.1_ASM151812v1_genomic.fna.gz
794	GCA_001631655.1	GCA_001631655.1_ASM163165v1_genomic.fna	ftp://ftp.ncbi.nlm.nih.gov/genomes/all/GCA/001/631/655/GCA_001631655.1_ASM163165v1/GCA_001631655.1_ASM163165v1_genomic.fna.gz
795	GCA_001631215.1	GCA_001631215.1_ASM163121v1_genomic.fna	ftp://ftp.ncbi.nlm.nih.gov/genomes/all/GCA/001/631/215/GCA_001631215.1_ASM163121v1/GCA_001631215.1_ASM163121v1_genomic.fna.gz
796	GCA_001631755.1	GCA_001631755.1_ASM163175v1_genomic.fna	ftp://ftp.ncbi.nlm.nih.gov/genomes/all/GCA/001/631/755/GCA_001631755.1_ASM163175v1/GCA_001631755.1_ASM163175v1_genomic.fna.gz
797	GCA_001631315.1	GCA_001631315.1_ASM163131v1_genomic.fna	ftp://ftp.ncbi.nlm.nih.gov/genomes/all/GCA/001/631/315/GCA_001631315.1_ASM163131v1/GCA_001631315.1_ASM163131v1_genomic.fna.gz
798	GCA_001631605.1	GCA_001631605.1_ASM163160v1_genomic.fna	ftp://ftp.ncbi.nlm.nih.gov/genomes/all/GCA/001/631/605/GCA_001631605.1_ASM163160v1/GCA_001631605.1_ASM163160v1_genomic.fna.gz
799	GCA_001631845.1	GCA_001631845.1_ASM163184v1_genomic.fna	ftp://ftp.ncbi.nlm.nih.gov/genomes/all/GCA/001/631/845/GCA_001631845.1_ASM163184v1/GCA_001631845.1_ASM163184v1_genomic.fna.gz
800	GCA_001631895.1	GCA_001631895.1_ASM163189v1_genomic.fna	ftp://ftp.ncbi.nlm.nih.gov/genomes/all/GCA/001/631/895/GCA_001631895.1_ASM163189v1/GCA_001631895.1_ASM163189v1_genomic.fna.gz
801	GCA_001631725.1	GCA_001631725.1_ASM163172v1_genomic.fna	ftp://ftp.ncbi.nlm.nih.gov/genomes/all/GCA/001/631/725/GCA_001631725.1_ASM163172v1/GCA_001631725.1_ASM163172v1_genomic.fna.gz
802	GCA_001631735.1	GCA_001631735.1_ASM163173v1_genomic.fna	ftp://ftp.ncbi.nlm.nih.gov/genomes/all/GCA/001/631/735/GCA_001631735.1_ASM163173v1/GCA_001631735.1_ASM163173v1_genomic.fna.gz
803	GCA_001473095.1	GCA_001473095.1_SMART_1060.v1_genomic.fna	ftp://ftp.ncbi.nlm.nih.gov/genomes/all/GCA/001/473/095/GCA_001473095.1_SMART_1060.v1/GCA_001473095.1_SMART_1060.v1_genomic.fna.gz
804	GCA_001525505.1	GCA_001525505.1_ASM152550v1_genomic.fna	ftp://ftp.ncbi.nlm.nih.gov/genomes/all/GCA/001/525/505/GCA_001525505.1_ASM152550v1/GCA_001525505.1_ASM152550v1_genomic.fna.gz
805	GCA_001525265.1	GCA_001525265.1_ASM152526v1_genomic.fna	ftp://ftp.ncbi.nlm.nih.gov/genomes/all/GCA/001/525/265/GCA_001525265.1_ASM152526v1/GCA_001525265.1_ASM152526v1_genomic.fna.gz
806	GCA_001525245.1	GCA_001525245.1_ASM152524v1_genomic.fna	ftp://ftp.ncbi.nlm.nih.gov/genomes/all/GCA/001/525/245/GCA_001525245.1_ASM152524v1/GCA_001525245.1_ASM152524v1_genomic.fna.gz
807	GCA_001472155.1	GCA_001472155.1_SMART_350.v1_genomic.fna	ftp://ftp.ncbi.nlm.nih.gov/genomes/all/GCA/001/472/155/GCA_001472155.1_SMART_350.v1/GCA_001472155.1_SMART_350.v1_genomic.fna.gz
808	GCA_001472275.1	GCA_001472275.1_SMART_429.v1_genomic.fna	ftp://ftp.ncbi.nlm.nih.gov/genomes/all/GCA/001/472/275/GCA_001472275.1_SMART_429.v1/GCA_001472275.1_SMART_429.v1_genomic.fna.gz
809	GCA_001472415.1	GCA_001472415.1_SMART_543.v1_genomic.fna	ftp://ftp.ncbi.nlm.nih.gov/genomes/all/GCA/001/472/415/GCA_001472415.1_SMART_543.v1/GCA_001472415.1_SMART_543.v1_genomic.fna.gz
810	GCA_001472725.1	GCA_001472725.1_SMART_773.v1_genomic.fna	ftp://ftp.ncbi.nlm.nih.gov/genomes/all/GCA/001/472/725/GCA_001472725.1_SMART_773.v1/GCA_001472725.1_SMART_773.v1_genomic.fna.gz
811	GCA_001472755.1	GCA_001472755.1_SMART_774.v1_genomic.fna	ftp://ftp.ncbi.nlm.nih.gov/genomes/all/GCA/001/472/755/GCA_001472755.1_SMART_774.v1/GCA_001472755.1_SMART_774.v1_genomic.fna.gz
812	GCA_001472935.1	GCA_001472935.1_SMART_888.v1_genomic.fna	ftp://ftp.ncbi.nlm.nih.gov/genomes/all/GCA/001/472/935/GCA_001472935.1_SMART_888.v1/GCA_001472935.1_SMART_888.v1_genomic.fna.gz
813	GCA_000692155.1	GCA_000692155.1_Ente_aero_MGH_61_V1_genomic.fna	ftp://ftp.ncbi.nlm.nih.gov/genomes/all/GCA/000/692/155/GCA_000692155.1_Ente_aero_MGH_61_V1/GCA_000692155.1_Ente_aero_MGH_61_V1_genomic.fna.gz
814	GCA_000692175.1	GCA_000692175.1_Ente_aero_MGH_62_V1_genomic.fna	ftp://ftp.ncbi.nlm.nih.gov/genomes/all/GCA/000/692/175/GCA_000692175.1_Ente_aero_MGH_62_V1/GCA_000692175.1_Ente_aero_MGH_62_V1_genomic.fna.gz
815	GCA_000692195.1	GCA_000692195.1_Ente_aero_MGH_77_V1_genomic.fna	ftp://ftp.ncbi.nlm.nih.gov/genomes/all/GCA/000/692/195/GCA_000692195.1_Ente_aero_MGH_77_V1/GCA_000692195.1_Ente_aero_MGH_77_V1_genomic.fna.gz
816	GCA_000692215.1	GCA_000692215.1_Ente_aero_MGH_78_V1_genomic.fna	ftp://ftp.ncbi.nlm.nih.gov/genomes/all/GCA/000/692/215/GCA_000692215.1_Ente_aero_MGH_78_V1/GCA_000692215.1_Ente_aero_MGH_78_V1_genomic.fna.gz
817	GCA_900075225.1	GCA_900075225.1_11983_7_59_genomic.fna	ftp://ftp.ncbi.nlm.nih.gov/genomes/all/GCA/900/075/225/GCA_900075225.1_11983_7_59/GCA_900075225.1_11983_7_59_genomic.fna.gz
818	GCA_900077035.1	GCA_900077035.1_12045_4_36_genomic.fna	ftp://ftp.ncbi.nlm.nih.gov/genomes/all/GCA/900/077/035/GCA_900077035.1_12045_4_36/GCA_900077035.1_12045_4_36_genomic.fna.gz
819	GCA_001633115.1	GCA_001633115.1_ASM163311v1_genomic.fna	ftp://ftp.ncbi.nlm.nih.gov/genomes/all/GCA/001/633/115/GCA_001633115.1_ASM163311v1/GCA_001633115.1_ASM163311v1_genomic.fna.gz
820	GCA_000733495.1	GCA_000733495.1_ASM73349v1_genomic.fna	ftp://ftp.ncbi.nlm.nih.gov/genomes/all/GCA/000/733/495/GCA_000733495.1_ASM73349v1/GCA_000733495.1_ASM73349v1_genomic.fna.gz
821	GCA_001583485.1	GCA_001583485.1_KlebPneuJA29_genomic.fna	ftp://ftp.ncbi.nlm.nih.gov/genomes/all/GCA/001/583/485/GCA_001583485.1_KlebPneuJA29/GCA_001583485.1_KlebPneuJA29_genomic.fna.gz
822	GCA_900083905.1	GCA_900083905.1_12045_5_88_genomic.fna	ftp://ftp.ncbi.nlm.nih.gov/genomes/all/GCA/900/083/905/GCA_900083905.1_12045_5_88/GCA_900083905.1_12045_5_88_genomic.fna.gz
823	GCA_900083735.1	GCA_900083735.1_12045_5_89_genomic.fna	ftp://ftp.ncbi.nlm.nih.gov/genomes/all/GCA/900/083/735/GCA_900083735.1_12045_5_89/GCA_900083735.1_12045_5_89_genomic.fna.gz
824	GCA_900083575.1	GCA_900083575.1_12045_6_1_genomic.fna	ftp://ftp.ncbi.nlm.nih.gov/genomes/all/GCA/900/083/575/GCA_900083575.1_12045_6_1/GCA_900083575.1_12045_6_1_genomic.fna.gz
825	GCA_900083945.1	GCA_900083945.1_12045_6_10_genomic.fna	ftp://ftp.ncbi.nlm.nih.gov/genomes/all/GCA/900/083/945/GCA_900083945.1_12045_6_10/GCA_900083945.1_12045_6_10_genomic.fna.gz
826	GCA_900083865.1	GCA_900083865.1_12082_4_71_genomic.fna	ftp://ftp.ncbi.nlm.nih.gov/genomes/all/GCA/900/083/865/GCA_900083865.1_12082_4_71/GCA_900083865.1_12082_4_71_genomic.fna.gz
827	GCA_900083665.1	GCA_900083665.1_12045_6_21_genomic.fna	ftp://ftp.ncbi.nlm.nih.gov/genomes/all/GCA/900/083/665/GCA_900083665.1_12045_6_21/GCA_900083665.1_12045_6_21_genomic.fna.gz
828	GCA_900083885.1	GCA_900083885.1_12045_6_23_genomic.fna	ftp://ftp.ncbi.nlm.nih.gov/genomes/all/GCA/900/083/885/GCA_900083885.1_12045_6_23/GCA_900083885.1_12045_6_23_genomic.fna.gz
829	GCA_900083585.1	GCA_900083585.1_12045_6_24_genomic.fna	ftp://ftp.ncbi.nlm.nih.gov/genomes/all/GCA/900/083/585/GCA_900083585.1_12045_6_24/GCA_900083585.1_12045_6_24_genomic.fna.gz
830	GCA_900083855.1	GCA_900083855.1_12045_6_35_genomic.fna	ftp://ftp.ncbi.nlm.nih.gov/genomes/all/GCA/900/083/855/GCA_900083855.1_12045_6_35/GCA_900083855.1_12045_6_35_genomic.fna.gz
831	GCA_900083685.1	GCA_900083685.1_12045_6_41_genomic.fna	ftp://ftp.ncbi.nlm.nih.gov/genomes/all/GCA/900/083/685/GCA_900083685.1_12045_6_41/GCA_900083685.1_12045_6_41_genomic.fna.gz
832	GCA_900083895.1	GCA_900083895.1_12045_6_44_genomic.fna	ftp://ftp.ncbi.nlm.nih.gov/genomes/all/GCA/900/083/895/GCA_900083895.1_12045_6_44/GCA_900083895.1_12045_6_44_genomic.fna.gz
833	GCA_900083725.1	GCA_900083725.1_12045_6_46_genomic.fna	ftp://ftp.ncbi.nlm.nih.gov/genomes/all/GCA/900/083/725/GCA_900083725.1_12045_6_46/GCA_900083725.1_12045_6_46_genomic.fna.gz
834	GCA_900083785.1	GCA_900083785.1_12045_6_48_genomic.fna	ftp://ftp.ncbi.nlm.nih.gov/genomes/all/GCA/900/083/785/GCA_900083785.1_12045_6_48/GCA_900083785.1_12045_6_48_genomic.fna.gz
835	GCA_900083765.1	GCA_900083765.1_12045_6_56_genomic.fna	ftp://ftp.ncbi.nlm.nih.gov/genomes/all/GCA/900/083/765/GCA_900083765.1_12045_6_56/GCA_900083765.1_12045_6_56_genomic.fna.gz
836	GCA_900083595.1	GCA_900083595.1_12045_6_57_genomic.fna	ftp://ftp.ncbi.nlm.nih.gov/genomes/all/GCA/900/083/595/GCA_900083595.1_12045_6_57/GCA_900083595.1_12045_6_57_genomic.fna.gz
837	GCA_900083975.1	GCA_900083975.1_12045_6_58_genomic.fna	ftp://ftp.ncbi.nlm.nih.gov/genomes/all/GCA/900/083/975/GCA_900083975.1_12045_6_58/GCA_900083975.1_12045_6_58_genomic.fna.gz
838	GCA_900083695.1	GCA_900083695.1_12045_6_61_genomic.fna	ftp://ftp.ncbi.nlm.nih.gov/genomes/all/GCA/900/083/695/GCA_900083695.1_12045_6_61/GCA_900083695.1_12045_6_61_genomic.fna.gz
839	GCA_900083675.1	GCA_900083675.1_12045_6_65_genomic.fna	ftp://ftp.ncbi.nlm.nih.gov/genomes/all/GCA/900/083/675/GCA_900083675.1_12045_6_65/GCA_900083675.1_12045_6_65_genomic.fna.gz
840	GCA_900083705.1	GCA_900083705.1_12045_6_72_genomic.fna	ftp://ftp.ncbi.nlm.nih.gov/genomes/all/GCA/900/083/705/GCA_900083705.1_12045_6_72/GCA_900083705.1_12045_6_72_genomic.fna.gz
841	GCA_900083995.1	GCA_900083995.1_12045_6_74_genomic.fna	ftp://ftp.ncbi.nlm.nih.gov/genomes/all/GCA/900/083/995/GCA_900083995.1_12045_6_74/GCA_900083995.1_12045_6_74_genomic.fna.gz
842	GCA_900083715.1	GCA_900083715.1_12045_6_80_genomic.fna	ftp://ftp.ncbi.nlm.nih.gov/genomes/all/GCA/900/083/715/GCA_900083715.1_12045_6_80/GCA_900083715.1_12045_6_80_genomic.fna.gz
843	GCA_900083965.1	GCA_900083965.1_12045_6_81_genomic.fna	ftp://ftp.ncbi.nlm.nih.gov/genomes/all/GCA/900/083/965/GCA_900083965.1_12045_6_81/GCA_900083965.1_12045_6_81_genomic.fna.gz
844	GCA_900083985.1	GCA_900083985.1_12045_6_90_genomic.fna	ftp://ftp.ncbi.nlm.nih.gov/genomes/all/GCA/900/083/985/GCA_900083985.1_12045_6_90/GCA_900083985.1_12045_6_90_genomic.fna.gz
845	GCA_900083565.1	GCA_900083565.1_12082_4_84_genomic.fna	ftp://ftp.ncbi.nlm.nih.gov/genomes/all/GCA/900/083/565/GCA_900083565.1_12082_4_84/GCA_900083565.1_12082_4_84_genomic.fna.gz
846	GCA_900083825.1	GCA_900083825.1_11983_8_7_genomic.fna	ftp://ftp.ncbi.nlm.nih.gov/genomes/all/GCA/900/083/825/GCA_900083825.1_11983_8_7/GCA_900083825.1_11983_8_7_genomic.fna.gz
847	GCA_900083915.1	GCA_900083915.1_11983_8_30_genomic.fna	ftp://ftp.ncbi.nlm.nih.gov/genomes/all/GCA/900/083/915/GCA_900083915.1_11983_8_30/GCA_900083915.1_11983_8_30_genomic.fna.gz
848	GCA_900084005.1	GCA_900084005.1_11983_8_35_genomic.fna	ftp://ftp.ncbi.nlm.nih.gov/genomes/all/GCA/900/084/005/GCA_900084005.1_11983_8_35/GCA_900084005.1_11983_8_35_genomic.fna.gz
849	GCA_900084025.1	GCA_900084025.1_11983_8_41_genomic.fna	ftp://ftp.ncbi.nlm.nih.gov/genomes/all/GCA/900/084/025/GCA_900084025.1_11983_8_41/GCA_900084025.1_11983_8_41_genomic.fna.gz
850	GCA_900083875.1	GCA_900083875.1_11983_8_42_genomic.fna	ftp://ftp.ncbi.nlm.nih.gov/genomes/all/GCA/900/083/875/GCA_900083875.1_11983_8_42/GCA_900083875.1_11983_8_42_genomic.fna.gz
851	GCA_900083605.1	GCA_900083605.1_11983_8_48_genomic.fna	ftp://ftp.ncbi.nlm.nih.gov/genomes/all/GCA/900/083/605/GCA_900083605.1_11983_8_48/GCA_900083605.1_11983_8_48_genomic.fna.gz
852	GCA_900083655.1	GCA_900083655.1_11983_8_52_genomic.fna	ftp://ftp.ncbi.nlm.nih.gov/genomes/all/GCA/900/083/655/GCA_900083655.1_11983_8_52/GCA_900083655.1_11983_8_52_genomic.fna.gz
853	GCA_900083805.1	GCA_900083805.1_11983_8_73_genomic.fna	ftp://ftp.ncbi.nlm.nih.gov/genomes/all/GCA/900/083/805/GCA_900083805.1_11983_8_73/GCA_900083805.1_11983_8_73_genomic.fna.gz
855	GCA_900083625.1	GCA_900083625.1_11983_8_83_genomic.fna	ftp://ftp.ncbi.nlm.nih.gov/genomes/all/GCA/900/083/625/GCA_900083625.1_11983_8_83/GCA_900083625.1_11983_8_83_genomic.fna.gz
856	GCA_900083745.1	GCA_900083745.1_11983_8_86_genomic.fna	ftp://ftp.ncbi.nlm.nih.gov/genomes/all/GCA/900/083/745/GCA_900083745.1_11983_8_86/GCA_900083745.1_11983_8_86_genomic.fna.gz
857	GCA_900083645.1	GCA_900083645.1_12082_5_20_genomic.fna	ftp://ftp.ncbi.nlm.nih.gov/genomes/all/GCA/900/083/645/GCA_900083645.1_12082_5_20/GCA_900083645.1_12082_5_20_genomic.fna.gz
858	GCA_900083615.1	GCA_900083615.1_11983_8_91_genomic.fna	ftp://ftp.ncbi.nlm.nih.gov/genomes/all/GCA/900/083/615/GCA_900083615.1_11983_8_91/GCA_900083615.1_11983_8_91_genomic.fna.gz
859	GCA_900084035.1	GCA_900084035.1_12082_5_21_genomic.fna	ftp://ftp.ncbi.nlm.nih.gov/genomes/all/GCA/900/084/035/GCA_900084035.1_12082_5_21/GCA_900084035.1_12082_5_21_genomic.fna.gz
860	GCA_900083815.1	GCA_900083815.1_11983_8_93_genomic.fna	ftp://ftp.ncbi.nlm.nih.gov/genomes/all/GCA/900/083/815/GCA_900083815.1_11983_8_93/GCA_900083815.1_11983_8_93_genomic.fna.gz
862	GCA_900083835.1	GCA_900083835.1_12045_7_3_genomic.fna	ftp://ftp.ncbi.nlm.nih.gov/genomes/all/GCA/900/083/835/GCA_900083835.1_12045_7_3/GCA_900083835.1_12045_7_3_genomic.fna.gz
863	GCA_900083955.1	GCA_900083955.1_12045_7_17_genomic.fna	ftp://ftp.ncbi.nlm.nih.gov/genomes/all/GCA/900/083/955/GCA_900083955.1_12045_7_17/GCA_900083955.1_12045_7_17_genomic.fna.gz
864	GCA_900083795.1	GCA_900083795.1_12045_7_49_genomic.fna	ftp://ftp.ncbi.nlm.nih.gov/genomes/all/GCA/900/083/795/GCA_900083795.1_12045_7_49/GCA_900083795.1_12045_7_49_genomic.fna.gz
865	GCA_900084045.1	GCA_900084045.1_12082_5_29_genomic.fna	ftp://ftp.ncbi.nlm.nih.gov/genomes/all/GCA/900/084/045/GCA_900084045.1_12082_5_29/GCA_900084045.1_12082_5_29_genomic.fna.gz
866	GCA_900084015.1	GCA_900084015.1_12082_2_4_genomic.fna	ftp://ftp.ncbi.nlm.nih.gov/genomes/all/GCA/900/084/015/GCA_900084015.1_12082_2_4/GCA_900084015.1_12082_2_4_genomic.fna.gz
867	GCA_900083755.1	GCA_900083755.1_12082_2_12_genomic.fna	ftp://ftp.ncbi.nlm.nih.gov/genomes/all/GCA/900/083/755/GCA_900083755.1_12082_2_12/GCA_900083755.1_12082_2_12_genomic.fna.gz
868	GCA_900083635.1	GCA_900083635.1_12082_2_19_genomic.fna	ftp://ftp.ncbi.nlm.nih.gov/genomes/all/GCA/900/083/635/GCA_900083635.1_12082_2_19/GCA_900083635.1_12082_2_19_genomic.fna.gz
869	GCA_000607265.1	GCA_000607265.1_Kleb_oxyt_G54_V1_genomic.fna	ftp://ftp.ncbi.nlm.nih.gov/genomes/all/GCA/000/607/265/GCA_000607265.1_Kleb_oxyt_G54_V1/GCA_000607265.1_Kleb_oxyt_G54_V1_genomic.fna.gz
870	GCA_001594375.1	GCA_001594375.1_ASM159437v1_genomic.fna	ftp://ftp.ncbi.nlm.nih.gov/genomes/all/GCA/001/594/375/GCA_001594375.1_ASM159437v1/GCA_001594375.1_ASM159437v1_genomic.fna.gz
871	GCA_900084685.1	GCA_900084685.1_12045_5_93_genomic.fna	ftp://ftp.ncbi.nlm.nih.gov/genomes/all/GCA/900/084/685/GCA_900084685.1_12045_5_93/GCA_900084685.1_12045_5_93_genomic.fna.gz
872	GCA_900085055.1	GCA_900085055.1_12045_6_71_genomic.fna	ftp://ftp.ncbi.nlm.nih.gov/genomes/all/GCA/900/085/055/GCA_900085055.1_12045_6_71/GCA_900085055.1_12045_6_71_genomic.fna.gz
873	GCA_900084925.1	GCA_900084925.1_12045_6_51_genomic.fna	ftp://ftp.ncbi.nlm.nih.gov/genomes/all/GCA/900/084/925/GCA_900084925.1_12045_6_51/GCA_900084925.1_12045_6_51_genomic.fna.gz
874	GCA_001598695.1	GCA_001598695.1_ASM159869v1_genomic.fna	ftp://ftp.ncbi.nlm.nih.gov/genomes/all/GCA/001/598/695/GCA_001598695.1_ASM159869v1/GCA_001598695.1_ASM159869v1_genomic.fna.gz
875	GCA_001647455.1	GCA_001647455.1_ASM164745v1_genomic.fna	ftp://ftp.ncbi.nlm.nih.gov/genomes/all/GCA/001/647/455/GCA_001647455.1_ASM164745v1/GCA_001647455.1_ASM164745v1_genomic.fna.gz
876	GCA_001647475.1	GCA_001647475.1_ASM164747v1_genomic.fna	ftp://ftp.ncbi.nlm.nih.gov/genomes/all/GCA/001/647/475/GCA_001647475.1_ASM164747v1/GCA_001647475.1_ASM164747v1_genomic.fna.gz
877	GCA_001647465.1	GCA_001647465.1_ASM164746v1_genomic.fna	ftp://ftp.ncbi.nlm.nih.gov/genomes/all/GCA/001/647/465/GCA_001647465.1_ASM164746v1/GCA_001647465.1_ASM164746v1_genomic.fna.gz
878	GCA_001463055.1	GCA_001463055.1_ASM146305v1_genomic.fna	ftp://ftp.ncbi.nlm.nih.gov/genomes/all/GCA/001/463/055/GCA_001463055.1_ASM146305v1/GCA_001463055.1_ASM146305v1_genomic.fna.gz
879	GCA_001462865.1	GCA_001462865.1_ASM146286v1_genomic.fna	ftp://ftp.ncbi.nlm.nih.gov/genomes/all/GCA/001/462/865/GCA_001462865.1_ASM146286v1/GCA_001462865.1_ASM146286v1_genomic.fna.gz
880	GCA_001462885.1	GCA_001462885.1_ASM146288v1_genomic.fna	ftp://ftp.ncbi.nlm.nih.gov/genomes/all/GCA/001/462/885/GCA_001462885.1_ASM146288v1/GCA_001462885.1_ASM146288v1_genomic.fna.gz
881	GCA_001462905.1	GCA_001462905.1_ASM146290v1_genomic.fna	ftp://ftp.ncbi.nlm.nih.gov/genomes/all/GCA/001/462/905/GCA_001462905.1_ASM146290v1/GCA_001462905.1_ASM146290v1_genomic.fna.gz
882	GCA_001463085.1	GCA_001463085.1_ASM146308v1_genomic.fna	ftp://ftp.ncbi.nlm.nih.gov/genomes/all/GCA/001/463/085/GCA_001463085.1_ASM146308v1/GCA_001463085.1_ASM146308v1_genomic.fna.gz
883	GCA_001463105.1	GCA_001463105.1_ASM146310v1_genomic.fna	ftp://ftp.ncbi.nlm.nih.gov/genomes/all/GCA/001/463/105/GCA_001463105.1_ASM146310v1/GCA_001463105.1_ASM146310v1_genomic.fna.gz
884	GCA_001462965.1	GCA_001462965.1_ASM146296v1_genomic.fna	ftp://ftp.ncbi.nlm.nih.gov/genomes/all/GCA/001/462/965/GCA_001462965.1_ASM146296v1/GCA_001462965.1_ASM146296v1_genomic.fna.gz
885	GCA_001463125.1	GCA_001463125.1_ASM146312v1_genomic.fna	ftp://ftp.ncbi.nlm.nih.gov/genomes/all/GCA/001/463/125/GCA_001463125.1_ASM146312v1/GCA_001463125.1_ASM146312v1_genomic.fna.gz
886	GCA_001463185.1	GCA_001463185.1_ASM146318v1_genomic.fna	ftp://ftp.ncbi.nlm.nih.gov/genomes/all/GCA/001/463/185/GCA_001463185.1_ASM146318v1/GCA_001463185.1_ASM146318v1_genomic.fna.gz
887	GCA_001463215.1	GCA_001463215.1_ASM146321v1_genomic.fna	ftp://ftp.ncbi.nlm.nih.gov/genomes/all/GCA/001/463/215/GCA_001463215.1_ASM146321v1/GCA_001463215.1_ASM146321v1_genomic.fna.gz
888	GCA_001463555.1	GCA_001463555.1_ASM146355v1_genomic.fna	ftp://ftp.ncbi.nlm.nih.gov/genomes/all/GCA/001/463/555/GCA_001463555.1_ASM146355v1/GCA_001463555.1_ASM146355v1_genomic.fna.gz
889	GCA_001463295.1	GCA_001463295.1_ASM146329v1_genomic.fna	ftp://ftp.ncbi.nlm.nih.gov/genomes/all/GCA/001/463/295/GCA_001463295.1_ASM146329v1/GCA_001463295.1_ASM146329v1_genomic.fna.gz
890	GCA_001463285.1	GCA_001463285.1_ASM146328v1_genomic.fna	ftp://ftp.ncbi.nlm.nih.gov/genomes/all/GCA/001/463/285/GCA_001463285.1_ASM146328v1/GCA_001463285.1_ASM146328v1_genomic.fna.gz
891	GCA_001463615.1	GCA_001463615.1_ASM146361v1_genomic.fna	ftp://ftp.ncbi.nlm.nih.gov/genomes/all/GCA/001/463/615/GCA_001463615.1_ASM146361v1/GCA_001463615.1_ASM146361v1_genomic.fna.gz
892	GCA_001463605.1	GCA_001463605.1_ASM146360v1_genomic.fna	ftp://ftp.ncbi.nlm.nih.gov/genomes/all/GCA/001/463/605/GCA_001463605.1_ASM146360v1/GCA_001463605.1_ASM146360v1_genomic.fna.gz
893	GCA_001463665.1	GCA_001463665.1_ASM146366v1_genomic.fna	ftp://ftp.ncbi.nlm.nih.gov/genomes/all/GCA/001/463/665/GCA_001463665.1_ASM146366v1/GCA_001463665.1_ASM146366v1_genomic.fna.gz
894	GCA_001463415.1	GCA_001463415.1_ASM146341v1_genomic.fna	ftp://ftp.ncbi.nlm.nih.gov/genomes/all/GCA/001/463/415/GCA_001463415.1_ASM146341v1/GCA_001463415.1_ASM146341v1_genomic.fna.gz
895	GCA_001463445.1	GCA_001463445.1_ASM146344v1_genomic.fna	ftp://ftp.ncbi.nlm.nih.gov/genomes/all/GCA/001/463/445/GCA_001463445.1_ASM146344v1/GCA_001463445.1_ASM146344v1_genomic.fna.gz
896	GCA_001463685.1	GCA_001463685.1_ASM146368v1_genomic.fna	ftp://ftp.ncbi.nlm.nih.gov/genomes/all/GCA/001/463/685/GCA_001463685.1_ASM146368v1/GCA_001463685.1_ASM146368v1_genomic.fna.gz
897	GCA_001463475.1	GCA_001463475.1_ASM146347v1_genomic.fna	ftp://ftp.ncbi.nlm.nih.gov/genomes/all/GCA/001/463/475/GCA_001463475.1_ASM146347v1/GCA_001463475.1_ASM146347v1_genomic.fna.gz
898	GCA_001463525.1	GCA_001463525.1_ASM146352v1_genomic.fna	ftp://ftp.ncbi.nlm.nih.gov/genomes/all/GCA/001/463/525/GCA_001463525.1_ASM146352v1/GCA_001463525.1_ASM146352v1_genomic.fna.gz
899	GCA_000821365.1	GCA_000821365.1_100SGR_genomic.fna	ftp://ftp.ncbi.nlm.nih.gov/genomes/all/GCA/000/821/365/GCA_000821365.1_100SGR/GCA_000821365.1_100SGR_genomic.fna.gz
900	GCA_000821385.1	GCA_000821385.1_101BO_genomic.fna	ftp://ftp.ncbi.nlm.nih.gov/genomes/all/GCA/000/821/385/GCA_000821385.1_101BO/GCA_000821385.1_101BO_genomic.fna.gz
901	GCA_000821405.1	GCA_000821405.1_102BO_genomic.fna	ftp://ftp.ncbi.nlm.nih.gov/genomes/all/GCA/000/821/405/GCA_000821405.1_102BO/GCA_000821405.1_102BO_genomic.fna.gz
902	GCA_000821425.1	GCA_000821425.1_103BO_genomic.fna	ftp://ftp.ncbi.nlm.nih.gov/genomes/all/GCA/000/821/425/GCA_000821425.1_103BO/GCA_000821425.1_103BO_genomic.fna.gz
903	GCA_000821445.1	GCA_000821445.1_104BO_genomic.fna	ftp://ftp.ncbi.nlm.nih.gov/genomes/all/GCA/000/821/445/GCA_000821445.1_104BO/GCA_000821445.1_104BO_genomic.fna.gz
904	GCA_000821465.1	GCA_000821465.1_10PV_genomic.fna	ftp://ftp.ncbi.nlm.nih.gov/genomes/all/GCA/000/821/465/GCA_000821465.1_10PV/GCA_000821465.1_10PV_genomic.fna.gz
905	GCA_000821485.1	GCA_000821485.1_11PV_genomic.fna	ftp://ftp.ncbi.nlm.nih.gov/genomes/all/GCA/000/821/485/GCA_000821485.1_11PV/GCA_000821485.1_11PV_genomic.fna.gz
906	GCA_000821505.1	GCA_000821505.1_12PV_genomic.fna	ftp://ftp.ncbi.nlm.nih.gov/genomes/all/GCA/000/821/505/GCA_000821505.1_12PV/GCA_000821505.1_12PV_genomic.fna.gz
907	GCA_000821525.1	GCA_000821525.1_13PV_genomic.fna	ftp://ftp.ncbi.nlm.nih.gov/genomes/all/GCA/000/821/525/GCA_000821525.1_13PV/GCA_000821525.1_13PV_genomic.fna.gz
908	GCA_000821545.1	GCA_000821545.1_14PV_genomic.fna	ftp://ftp.ncbi.nlm.nih.gov/genomes/all/GCA/000/821/545/GCA_000821545.1_14PV/GCA_000821545.1_14PV_genomic.fna.gz
909	GCA_000821565.1	GCA_000821565.1_15PV_genomic.fna	ftp://ftp.ncbi.nlm.nih.gov/genomes/all/GCA/000/821/565/GCA_000821565.1_15PV/GCA_000821565.1_15PV_genomic.fna.gz
910	GCA_000821585.1	GCA_000821585.1_16BO_genomic.fna	ftp://ftp.ncbi.nlm.nih.gov/genomes/all/GCA/000/821/585/GCA_000821585.1_16BO/GCA_000821585.1_16BO_genomic.fna.gz
911	GCA_000821605.1	GCA_000821605.1_17PV_genomic.fna	ftp://ftp.ncbi.nlm.nih.gov/genomes/all/GCA/000/821/605/GCA_000821605.1_17PV/GCA_000821605.1_17PV_genomic.fna.gz
912	GCA_000821625.1	GCA_000821625.1_18PV_genomic.fna	ftp://ftp.ncbi.nlm.nih.gov/genomes/all/GCA/000/821/625/GCA_000821625.1_18PV/GCA_000821625.1_18PV_genomic.fna.gz
913	GCA_000821645.1	GCA_000821645.1_19PV_genomic.fna	ftp://ftp.ncbi.nlm.nih.gov/genomes/all/GCA/000/821/645/GCA_000821645.1_19PV/GCA_000821645.1_19PV_genomic.fna.gz
914	GCA_000821665.1	GCA_000821665.1_20PV_genomic.fna	ftp://ftp.ncbi.nlm.nih.gov/genomes/all/GCA/000/821/665/GCA_000821665.1_20PV/GCA_000821665.1_20PV_genomic.fna.gz
915	GCA_000821685.1	GCA_000821685.1_21PV_genomic.fna	ftp://ftp.ncbi.nlm.nih.gov/genomes/all/GCA/000/821/685/GCA_000821685.1_21PV/GCA_000821685.1_21PV_genomic.fna.gz
916	GCA_000786375.2	GCA_000786375.2_ASM78637v2_genomic.fna	ftp://ftp.ncbi.nlm.nih.gov/genomes/all/GCA/000/786/375/GCA_000786375.2_ASM78637v2/GCA_000786375.2_ASM78637v2_genomic.fna.gz
917	GCA_000821705.1	GCA_000821705.1_22PV_genomic.fna	ftp://ftp.ncbi.nlm.nih.gov/genomes/all/GCA/000/821/705/GCA_000821705.1_22PV/GCA_000821705.1_22PV_genomic.fna.gz
918	GCA_000821725.1	GCA_000821725.1_23PV_genomic.fna	ftp://ftp.ncbi.nlm.nih.gov/genomes/all/GCA/000/821/725/GCA_000821725.1_23PV/GCA_000821725.1_23PV_genomic.fna.gz
919	GCA_000821745.1	GCA_000821745.1_24PV_genomic.fna	ftp://ftp.ncbi.nlm.nih.gov/genomes/all/GCA/000/821/745/GCA_000821745.1_24PV/GCA_000821745.1_24PV_genomic.fna.gz
920	GCA_000821765.1	GCA_000821765.1_25BO_genomic.fna	ftp://ftp.ncbi.nlm.nih.gov/genomes/all/GCA/000/821/765/GCA_000821765.1_25BO/GCA_000821765.1_25BO_genomic.fna.gz
921	GCA_000821785.1	GCA_000821785.1_26BO_genomic.fna	ftp://ftp.ncbi.nlm.nih.gov/genomes/all/GCA/000/821/785/GCA_000821785.1_26BO/GCA_000821785.1_26BO_genomic.fna.gz
922	GCA_000821805.1	GCA_000821805.1_27BO_genomic.fna	ftp://ftp.ncbi.nlm.nih.gov/genomes/all/GCA/000/821/805/GCA_000821805.1_27BO/GCA_000821805.1_27BO_genomic.fna.gz
923	GCA_000821825.1	GCA_000821825.1_28BO_genomic.fna	ftp://ftp.ncbi.nlm.nih.gov/genomes/all/GCA/000/821/825/GCA_000821825.1_28BO/GCA_000821825.1_28BO_genomic.fna.gz
924	GCA_001056275.1	GCA_001056275.1_ASM105627v1_genomic.fna	ftp://ftp.ncbi.nlm.nih.gov/genomes/all/GCA/001/056/275/GCA_001056275.1_ASM105627v1/GCA_001056275.1_ASM105627v1_genomic.fna.gz
925	GCA_000821845.1	GCA_000821845.1_29BO_genomic.fna	ftp://ftp.ncbi.nlm.nih.gov/genomes/all/GCA/000/821/845/GCA_000821845.1_29BO/GCA_000821845.1_29BO_genomic.fna.gz
926	GCA_000821865.1	GCA_000821865.1_30BO_genomic.fna	ftp://ftp.ncbi.nlm.nih.gov/genomes/all/GCA/000/821/865/GCA_000821865.1_30BO/GCA_000821865.1_30BO_genomic.fna.gz
927	GCA_000821885.1	GCA_000821885.1_31AVR_genomic.fna	ftp://ftp.ncbi.nlm.nih.gov/genomes/all/GCA/000/821/885/GCA_000821885.1_31AVR/GCA_000821885.1_31AVR_genomic.fna.gz
928	GCA_000821905.1	GCA_000821905.1_32AVR_genomic.fna	ftp://ftp.ncbi.nlm.nih.gov/genomes/all/GCA/000/821/905/GCA_000821905.1_32AVR/GCA_000821905.1_32AVR_genomic.fna.gz
929	GCA_000821925.1	GCA_000821925.1_34AVR_genomic.fna	ftp://ftp.ncbi.nlm.nih.gov/genomes/all/GCA/000/821/925/GCA_000821925.1_34AVR/GCA_000821925.1_34AVR_genomic.fna.gz
930	GCA_000821945.1	GCA_000821945.1_36AVR_genomic.fna	ftp://ftp.ncbi.nlm.nih.gov/genomes/all/GCA/000/821/945/GCA_000821945.1_36AVR/GCA_000821945.1_36AVR_genomic.fna.gz
931	GCA_000821965.1	GCA_000821965.1_37AVR_genomic.fna	ftp://ftp.ncbi.nlm.nih.gov/genomes/all/GCA/000/821/965/GCA_000821965.1_37AVR/GCA_000821965.1_37AVR_genomic.fna.gz
932	GCA_000821985.1	GCA_000821985.1_39AVR_genomic.fna	ftp://ftp.ncbi.nlm.nih.gov/genomes/all/GCA/000/821/985/GCA_000821985.1_39AVR/GCA_000821985.1_39AVR_genomic.fna.gz
933	GCA_000822005.1	GCA_000822005.1_40AVR_genomic.fna	ftp://ftp.ncbi.nlm.nih.gov/genomes/all/GCA/000/822/005/GCA_000822005.1_40AVR/GCA_000822005.1_40AVR_genomic.fna.gz
934	GCA_000822025.1	GCA_000822025.1_41AVR_genomic.fna	ftp://ftp.ncbi.nlm.nih.gov/genomes/all/GCA/000/822/025/GCA_000822025.1_41AVR/GCA_000822025.1_41AVR_genomic.fna.gz
935	GCA_000822045.1	GCA_000822045.1_42AVR_genomic.fna	ftp://ftp.ncbi.nlm.nih.gov/genomes/all/GCA/000/822/045/GCA_000822045.1_42AVR/GCA_000822045.1_42AVR_genomic.fna.gz
936	GCA_000822065.1	GCA_000822065.1_43AVR_genomic.fna	ftp://ftp.ncbi.nlm.nih.gov/genomes/all/GCA/000/822/065/GCA_000822065.1_43AVR/GCA_000822065.1_43AVR_genomic.fna.gz
937	GCA_000822085.1	GCA_000822085.1_44AVR_genomic.fna	ftp://ftp.ncbi.nlm.nih.gov/genomes/all/GCA/000/822/085/GCA_000822085.1_44AVR/GCA_000822085.1_44AVR_genomic.fna.gz
938	GCA_000822105.1	GCA_000822105.1_45AVR_genomic.fna	ftp://ftp.ncbi.nlm.nih.gov/genomes/all/GCA/000/822/105/GCA_000822105.1_45AVR/GCA_000822105.1_45AVR_genomic.fna.gz
939	GCA_000822125.1	GCA_000822125.1_46AVR_genomic.fna	ftp://ftp.ncbi.nlm.nih.gov/genomes/all/GCA/000/822/125/GCA_000822125.1_46AVR/GCA_000822125.1_46AVR_genomic.fna.gz
940	GCA_000822145.1	GCA_000822145.1_47AVR_genomic.fna	ftp://ftp.ncbi.nlm.nih.gov/genomes/all/GCA/000/822/145/GCA_000822145.1_47AVR/GCA_000822145.1_47AVR_genomic.fna.gz
941	GCA_000822165.1	GCA_000822165.1_48AVR_genomic.fna	ftp://ftp.ncbi.nlm.nih.gov/genomes/all/GCA/000/822/165/GCA_000822165.1_48AVR/GCA_000822165.1_48AVR_genomic.fna.gz
942	GCA_000822185.1	GCA_000822185.1_49BG_genomic.fna	ftp://ftp.ncbi.nlm.nih.gov/genomes/all/GCA/000/822/185/GCA_000822185.1_49BG/GCA_000822185.1_49BG_genomic.fna.gz
943	GCA_000822205.1	GCA_000822205.1_50BG_genomic.fna	ftp://ftp.ncbi.nlm.nih.gov/genomes/all/GCA/000/822/205/GCA_000822205.1_50BG/GCA_000822205.1_50BG_genomic.fna.gz
944	GCA_000822225.1	GCA_000822225.1_51BG_genomic.fna	ftp://ftp.ncbi.nlm.nih.gov/genomes/all/GCA/000/822/225/GCA_000822225.1_51BG/GCA_000822225.1_51BG_genomic.fna.gz
945	GCA_000822245.1	GCA_000822245.1_52BG_genomic.fna	ftp://ftp.ncbi.nlm.nih.gov/genomes/all/GCA/000/822/245/GCA_000822245.1_52BG/GCA_000822245.1_52BG_genomic.fna.gz
946	GCA_000822265.1	GCA_000822265.1_53BG_genomic.fna	ftp://ftp.ncbi.nlm.nih.gov/genomes/all/GCA/000/822/265/GCA_000822265.1_53BG/GCA_000822265.1_53BG_genomic.fna.gz
947	GCA_000822285.1	GCA_000822285.1_54BG_genomic.fna	ftp://ftp.ncbi.nlm.nih.gov/genomes/all/GCA/000/822/285/GCA_000822285.1_54BG/GCA_000822285.1_54BG_genomic.fna.gz
948	GCA_000822305.1	GCA_000822305.1_55BG_genomic.fna	ftp://ftp.ncbi.nlm.nih.gov/genomes/all/GCA/000/822/305/GCA_000822305.1_55BG/GCA_000822305.1_55BG_genomic.fna.gz
949	GCA_000822325.1	GCA_000822325.1_56BG_genomic.fna	ftp://ftp.ncbi.nlm.nih.gov/genomes/all/GCA/000/822/325/GCA_000822325.1_56BG/GCA_000822325.1_56BG_genomic.fna.gz
950	GCA_000822345.1	GCA_000822345.1_57BG_genomic.fna	ftp://ftp.ncbi.nlm.nih.gov/genomes/all/GCA/000/822/345/GCA_000822345.1_57BG/GCA_000822345.1_57BG_genomic.fna.gz
951	GCA_000822365.1	GCA_000822365.1_58BG_genomic.fna	ftp://ftp.ncbi.nlm.nih.gov/genomes/all/GCA/000/822/365/GCA_000822365.1_58BG/GCA_000822365.1_58BG_genomic.fna.gz
952	GCA_000822385.1	GCA_000822385.1_60BG_genomic.fna	ftp://ftp.ncbi.nlm.nih.gov/genomes/all/GCA/000/822/385/GCA_000822385.1_60BG/GCA_000822385.1_60BG_genomic.fna.gz
953	GCA_000822405.1	GCA_000822405.1_62BG_genomic.fna	ftp://ftp.ncbi.nlm.nih.gov/genomes/all/GCA/000/822/405/GCA_000822405.1_62BG/GCA_000822405.1_62BG_genomic.fna.gz
954	GCA_000822425.1	GCA_000822425.1_63BG_genomic.fna	ftp://ftp.ncbi.nlm.nih.gov/genomes/all/GCA/000/822/425/GCA_000822425.1_63BG/GCA_000822425.1_63BG_genomic.fna.gz
955	GCA_000822445.1	GCA_000822445.1_65BO_genomic.fna	ftp://ftp.ncbi.nlm.nih.gov/genomes/all/GCA/000/822/445/GCA_000822445.1_65BO/GCA_000822445.1_65BO_genomic.fna.gz
956	GCA_000822465.1	GCA_000822465.1_66BO_genomic.fna	ftp://ftp.ncbi.nlm.nih.gov/genomes/all/GCA/000/822/465/GCA_000822465.1_66BO/GCA_000822465.1_66BO_genomic.fna.gz
957	GCA_000822485.1	GCA_000822485.1_67BO_genomic.fna	ftp://ftp.ncbi.nlm.nih.gov/genomes/all/GCA/000/822/485/GCA_000822485.1_67BO/GCA_000822485.1_67BO_genomic.fna.gz
958	GCA_000822505.1	GCA_000822505.1_68BO_genomic.fna	ftp://ftp.ncbi.nlm.nih.gov/genomes/all/GCA/000/822/505/GCA_000822505.1_68BO/GCA_000822505.1_68BO_genomic.fna.gz
959	GCA_000822525.1	GCA_000822525.1_69BO_genomic.fna	ftp://ftp.ncbi.nlm.nih.gov/genomes/all/GCA/000/822/525/GCA_000822525.1_69BO/GCA_000822525.1_69BO_genomic.fna.gz
960	GCA_000822545.1	GCA_000822545.1_70BO_genomic.fna	ftp://ftp.ncbi.nlm.nih.gov/genomes/all/GCA/000/822/545/GCA_000822545.1_70BO/GCA_000822545.1_70BO_genomic.fna.gz
961	GCA_000822565.1	GCA_000822565.1_71RE_genomic.fna	ftp://ftp.ncbi.nlm.nih.gov/genomes/all/GCA/000/822/565/GCA_000822565.1_71RE/GCA_000822565.1_71RE_genomic.fna.gz
962	GCA_000822585.1	GCA_000822585.1_72RE_genomic.fna	ftp://ftp.ncbi.nlm.nih.gov/genomes/all/GCA/000/822/585/GCA_000822585.1_72RE/GCA_000822585.1_72RE_genomic.fna.gz
963	GCA_000822605.1	GCA_000822605.1_73RE_genomic.fna	ftp://ftp.ncbi.nlm.nih.gov/genomes/all/GCA/000/822/605/GCA_000822605.1_73RE/GCA_000822605.1_73RE_genomic.fna.gz
964	GCA_000822625.1	GCA_000822625.1_74RE_genomic.fna	ftp://ftp.ncbi.nlm.nih.gov/genomes/all/GCA/000/822/625/GCA_000822625.1_74RE/GCA_000822625.1_74RE_genomic.fna.gz
965	GCA_000822645.1	GCA_000822645.1_75RE_genomic.fna	ftp://ftp.ncbi.nlm.nih.gov/genomes/all/GCA/000/822/645/GCA_000822645.1_75RE/GCA_000822645.1_75RE_genomic.fna.gz
966	GCA_000822665.1	GCA_000822665.1_76RE_genomic.fna	ftp://ftp.ncbi.nlm.nih.gov/genomes/all/GCA/000/822/665/GCA_000822665.1_76RE/GCA_000822665.1_76RE_genomic.fna.gz
967	GCA_000822685.1	GCA_000822685.1_77RE_genomic.fna	ftp://ftp.ncbi.nlm.nih.gov/genomes/all/GCA/000/822/685/GCA_000822685.1_77RE/GCA_000822685.1_77RE_genomic.fna.gz
968	GCA_000822705.1	GCA_000822705.1_78RE_genomic.fna	ftp://ftp.ncbi.nlm.nih.gov/genomes/all/GCA/000/822/705/GCA_000822705.1_78RE/GCA_000822705.1_78RE_genomic.fna.gz
969	GCA_000822725.1	GCA_000822725.1_79RE_genomic.fna	ftp://ftp.ncbi.nlm.nih.gov/genomes/all/GCA/000/822/725/GCA_000822725.1_79RE/GCA_000822725.1_79RE_genomic.fna.gz
970	GCA_000822745.1	GCA_000822745.1_81RE_genomic.fna	ftp://ftp.ncbi.nlm.nih.gov/genomes/all/GCA/000/822/745/GCA_000822745.1_81RE/GCA_000822745.1_81RE_genomic.fna.gz
971	GCA_000822765.1	GCA_000822765.1_82RE_genomic.fna	ftp://ftp.ncbi.nlm.nih.gov/genomes/all/GCA/000/822/765/GCA_000822765.1_82RE/GCA_000822765.1_82RE_genomic.fna.gz
972	GCA_000822785.1	GCA_000822785.1_83RE_genomic.fna	ftp://ftp.ncbi.nlm.nih.gov/genomes/all/GCA/000/822/785/GCA_000822785.1_83RE/GCA_000822785.1_83RE_genomic.fna.gz
973	GCA_000822805.1	GCA_000822805.1_84RE_genomic.fna	ftp://ftp.ncbi.nlm.nih.gov/genomes/all/GCA/000/822/805/GCA_000822805.1_84RE/GCA_000822805.1_84RE_genomic.fna.gz
974	GCA_000822825.1	GCA_000822825.1_85RE_genomic.fna	ftp://ftp.ncbi.nlm.nih.gov/genomes/all/GCA/000/822/825/GCA_000822825.1_85RE/GCA_000822825.1_85RE_genomic.fna.gz
975	GCA_000822845.1	GCA_000822845.1_86SGR_genomic.fna	ftp://ftp.ncbi.nlm.nih.gov/genomes/all/GCA/000/822/845/GCA_000822845.1_86SGR/GCA_000822845.1_86SGR_genomic.fna.gz
976	GCA_000822865.1	GCA_000822865.1_87SGR_genomic.fna	ftp://ftp.ncbi.nlm.nih.gov/genomes/all/GCA/000/822/865/GCA_000822865.1_87SGR/GCA_000822865.1_87SGR_genomic.fna.gz
977	GCA_000822885.1	GCA_000822885.1_88SGR_genomic.fna	ftp://ftp.ncbi.nlm.nih.gov/genomes/all/GCA/000/822/885/GCA_000822885.1_88SGR/GCA_000822885.1_88SGR_genomic.fna.gz
978	GCA_000822905.1	GCA_000822905.1_89SGR_genomic.fna	ftp://ftp.ncbi.nlm.nih.gov/genomes/all/GCA/000/822/905/GCA_000822905.1_89SGR/GCA_000822905.1_89SGR_genomic.fna.gz
979	GCA_000822925.1	GCA_000822925.1_90SGR_genomic.fna	ftp://ftp.ncbi.nlm.nih.gov/genomes/all/GCA/000/822/925/GCA_000822925.1_90SGR/GCA_000822925.1_90SGR_genomic.fna.gz
980	GCA_000822945.1	GCA_000822945.1_91SGR_genomic.fna	ftp://ftp.ncbi.nlm.nih.gov/genomes/all/GCA/000/822/945/GCA_000822945.1_91SGR/GCA_000822945.1_91SGR_genomic.fna.gz
981	GCA_000822965.1	GCA_000822965.1_92SGR_genomic.fna	ftp://ftp.ncbi.nlm.nih.gov/genomes/all/GCA/000/822/965/GCA_000822965.1_92SGR/GCA_000822965.1_92SGR_genomic.fna.gz
982	GCA_000822985.1	GCA_000822985.1_93SGR_genomic.fna	ftp://ftp.ncbi.nlm.nih.gov/genomes/all/GCA/000/822/985/GCA_000822985.1_93SGR/GCA_000822985.1_93SGR_genomic.fna.gz
983	GCA_000823005.1	GCA_000823005.1_94SGR_genomic.fna	ftp://ftp.ncbi.nlm.nih.gov/genomes/all/GCA/000/823/005/GCA_000823005.1_94SGR/GCA_000823005.1_94SGR_genomic.fna.gz
984	GCA_000823025.1	GCA_000823025.1_95SGR_genomic.fna	ftp://ftp.ncbi.nlm.nih.gov/genomes/all/GCA/000/823/025/GCA_000823025.1_95SGR/GCA_000823025.1_95SGR_genomic.fna.gz
985	GCA_000823045.1	GCA_000823045.1_96SGR_genomic.fna	ftp://ftp.ncbi.nlm.nih.gov/genomes/all/GCA/000/823/045/GCA_000823045.1_96SGR/GCA_000823045.1_96SGR_genomic.fna.gz
986	GCA_000823065.1	GCA_000823065.1_97SGR_genomic.fna	ftp://ftp.ncbi.nlm.nih.gov/genomes/all/GCA/000/823/065/GCA_000823065.1_97SGR/GCA_000823065.1_97SGR_genomic.fna.gz
987	GCA_000823085.1	GCA_000823085.1_98SGR_genomic.fna	ftp://ftp.ncbi.nlm.nih.gov/genomes/all/GCA/000/823/085/GCA_000823085.1_98SGR/GCA_000823085.1_98SGR_genomic.fna.gz
988	GCA_000823105.1	GCA_000823105.1_99SGR_genomic.fna	ftp://ftp.ncbi.nlm.nih.gov/genomes/all/GCA/000/823/105/GCA_000823105.1_99SGR/GCA_000823105.1_99SGR_genomic.fna.gz
989	GCA_000823125.1	GCA_000823125.1_9PV_genomic.fna	ftp://ftp.ncbi.nlm.nih.gov/genomes/all/GCA/000/823/125/GCA_000823125.1_9PV/GCA_000823125.1_9PV_genomic.fna.gz
990	GCA_001482645.1	GCA_001482645.1_ASM148264v1_genomic.fna	ftp://ftp.ncbi.nlm.nih.gov/genomes/all/GCA/001/482/645/GCA_001482645.1_ASM148264v1/GCA_001482645.1_ASM148264v1_genomic.fna.gz
991	GCA_001661895.1	GCA_001661895.1_ASM166189v1_genomic.fna	ftp://ftp.ncbi.nlm.nih.gov/genomes/all/GCA/001/661/895/GCA_001661895.1_ASM166189v1/GCA_001661895.1_ASM166189v1_genomic.fna.gz
992	GCA_000826585.1	GCA_000826585.1_Klebsiella_pneumoniae_subsp._ozaenae_genomic.fna	ftp://ftp.ncbi.nlm.nih.gov/genomes/all/GCA/000/826/585/GCA_000826585.1_Klebsiella_pneumoniae_subsp._ozaenae/GCA_000826585.1_Klebsiella_pneumoniae_subsp._ozaenae_genomic.fna.gz
995	GCA_000692915.1	GCA_000692915.1_Kleb_pneu_BIDMC_18B_V1_genomic.fna	ftp://ftp.ncbi.nlm.nih.gov/genomes/all/GCA/000/692/915/GCA_000692915.1_Kleb_pneu_BIDMC_18B_V1/GCA_000692915.1_Kleb_pneu_BIDMC_18B_V1_genomic.fna.gz
996	GCA_000692935.1	GCA_000692935.1_Kleb_pneu_BIDMC_54_V1_genomic.fna	ftp://ftp.ncbi.nlm.nih.gov/genomes/all/GCA/000/692/935/GCA_000692935.1_Kleb_pneu_BIDMC_54_V1/GCA_000692935.1_Kleb_pneu_BIDMC_54_V1_genomic.fna.gz
997	GCA_000692955.1	GCA_000692955.1_Kleb_pneu_BIDMC_55_V1_genomic.fna	ftp://ftp.ncbi.nlm.nih.gov/genomes/all/GCA/000/692/955/GCA_000692955.1_Kleb_pneu_BIDMC_55_V1/GCA_000692955.1_Kleb_pneu_BIDMC_55_V1_genomic.fna.gz
998	GCA_000692975.1	GCA_000692975.1_Kleb_pneu_BIDMC_60_V1_genomic.fna	ftp://ftp.ncbi.nlm.nih.gov/genomes/all/GCA/000/692/975/GCA_000692975.1_Kleb_pneu_BIDMC_60_V1/GCA_000692975.1_Kleb_pneu_BIDMC_60_V1_genomic.fna.gz
999	GCA_000692995.1	GCA_000692995.1_Kleb_pneu_BIDMC_61_V1_genomic.fna	ftp://ftp.ncbi.nlm.nih.gov/genomes/all/GCA/000/692/995/GCA_000692995.1_Kleb_pneu_BIDMC_61_V1/GCA_000692995.1_Kleb_pneu_BIDMC_61_V1_genomic.fna.gz
1000	GCA_000693015.1	GCA_000693015.1_Kleb_pneu_BIDMC_68_V1_genomic.fna	ftp://ftp.ncbi.nlm.nih.gov/genomes/all/GCA/000/693/015/GCA_000693015.1_Kleb_pneu_BIDMC_68_V1/GCA_000693015.1_Kleb_pneu_BIDMC_68_V1_genomic.fna.gz
1001	GCA_000693035.1	GCA_000693035.1_Kleb_pneu_BIDMC_69_V1_genomic.fna	ftp://ftp.ncbi.nlm.nih.gov/genomes/all/GCA/000/693/035/GCA_000693035.1_Kleb_pneu_BIDMC_69_V1/GCA_000693035.1_Kleb_pneu_BIDMC_69_V1_genomic.fna.gz
1002	GCA_000693055.1	GCA_000693055.1_Kleb_pneu_BWH_45_V1_genomic.fna	ftp://ftp.ncbi.nlm.nih.gov/genomes/all/GCA/000/693/055/GCA_000693055.1_Kleb_pneu_BWH_45_V1/GCA_000693055.1_Kleb_pneu_BWH_45_V1_genomic.fna.gz
1003	GCA_000693075.1	GCA_000693075.1_Kleb_pneu_BWH_46_V1_genomic.fna	ftp://ftp.ncbi.nlm.nih.gov/genomes/all/GCA/000/693/075/GCA_000693075.1_Kleb_pneu_BWH_46_V1/GCA_000693075.1_Kleb_pneu_BWH_46_V1_genomic.fna.gz
1004	GCA_000693095.1	GCA_000693095.1_Kleb_pneu_BWH_47_V1_genomic.fna	ftp://ftp.ncbi.nlm.nih.gov/genomes/all/GCA/000/693/095/GCA_000693095.1_Kleb_pneu_BWH_47_V1/GCA_000693095.1_Kleb_pneu_BWH_47_V1_genomic.fna.gz
1005	GCA_000693115.1	GCA_000693115.1_Kleb_pneu_BWH_48_V1_genomic.fna	ftp://ftp.ncbi.nlm.nih.gov/genomes/all/GCA/000/693/115/GCA_000693115.1_Kleb_pneu_BWH_48_V1/GCA_000693115.1_Kleb_pneu_BWH_48_V1_genomic.fna.gz
1006	GCA_000693155.1	GCA_000693155.1_Kleb_pneu_CHS_03_V1_genomic.fna	ftp://ftp.ncbi.nlm.nih.gov/genomes/all/GCA/000/693/155/GCA_000693155.1_Kleb_pneu_CHS_03_V1/GCA_000693155.1_Kleb_pneu_CHS_03_V1_genomic.fna.gz
1007	GCA_000693175.1	GCA_000693175.1_Kleb_pneu_CHS_05_V1_genomic.fna	ftp://ftp.ncbi.nlm.nih.gov/genomes/all/GCA/000/693/175/GCA_000693175.1_Kleb_pneu_CHS_05_V1/GCA_000693175.1_Kleb_pneu_CHS_05_V1_genomic.fna.gz
1008	GCA_000693195.1	GCA_000693195.1_Kleb_pneu_CHS_06_V1_genomic.fna	ftp://ftp.ncbi.nlm.nih.gov/genomes/all/GCA/000/693/195/GCA_000693195.1_Kleb_pneu_CHS_06_V1/GCA_000693195.1_Kleb_pneu_CHS_06_V1_genomic.fna.gz
1009	GCA_000693235.1	GCA_000693235.1_Kleb_pneu_CHS_09_V1_genomic.fna	ftp://ftp.ncbi.nlm.nih.gov/genomes/all/GCA/000/693/235/GCA_000693235.1_Kleb_pneu_CHS_09_V1/GCA_000693235.1_Kleb_pneu_CHS_09_V1_genomic.fna.gz
1010	GCA_000693255.1	GCA_000693255.1_Kleb_pneu_CHS_11_V1_genomic.fna	ftp://ftp.ncbi.nlm.nih.gov/genomes/all/GCA/000/693/255/GCA_000693255.1_Kleb_pneu_CHS_11_V1/GCA_000693255.1_Kleb_pneu_CHS_11_V1_genomic.fna.gz
1011	GCA_000693275.1	GCA_000693275.1_Kleb_pneu_CHS_12_V1_genomic.fna	ftp://ftp.ncbi.nlm.nih.gov/genomes/all/GCA/000/693/275/GCA_000693275.1_Kleb_pneu_CHS_12_V1/GCA_000693275.1_Kleb_pneu_CHS_12_V1_genomic.fna.gz
1012	GCA_000693295.1	GCA_000693295.1_Kleb_pneu_CHS_13_V1_genomic.fna	ftp://ftp.ncbi.nlm.nih.gov/genomes/all/GCA/000/693/295/GCA_000693295.1_Kleb_pneu_CHS_13_V1/GCA_000693295.1_Kleb_pneu_CHS_13_V1_genomic.fna.gz
1013	GCA_000693335.1	GCA_000693335.1_Kleb_pneu_CHS_17_V1_genomic.fna	ftp://ftp.ncbi.nlm.nih.gov/genomes/all/GCA/000/693/335/GCA_000693335.1_Kleb_pneu_CHS_17_V1/GCA_000693335.1_Kleb_pneu_CHS_17_V1_genomic.fna.gz
1014	GCA_000693355.1	GCA_000693355.1_Kleb_pneu_CHS_18_V1_genomic.fna	ftp://ftp.ncbi.nlm.nih.gov/genomes/all/GCA/000/693/355/GCA_000693355.1_Kleb_pneu_CHS_18_V1/GCA_000693355.1_Kleb_pneu_CHS_18_V1_genomic.fna.gz
1015	GCA_000693375.1	GCA_000693375.1_Kleb_pneu_CHS_19_V1_genomic.fna	ftp://ftp.ncbi.nlm.nih.gov/genomes/all/GCA/000/693/375/GCA_000693375.1_Kleb_pneu_CHS_19_V1/GCA_000693375.1_Kleb_pneu_CHS_19_V1_genomic.fna.gz
1016	GCA_000693395.1	GCA_000693395.1_Kleb_pneu_CHS_20_V1_genomic.fna	ftp://ftp.ncbi.nlm.nih.gov/genomes/all/GCA/000/693/395/GCA_000693395.1_Kleb_pneu_CHS_20_V1/GCA_000693395.1_Kleb_pneu_CHS_20_V1_genomic.fna.gz
1017	GCA_000693435.1	GCA_000693435.1_Kleb_pneu_CHS_23_V1_genomic.fna	ftp://ftp.ncbi.nlm.nih.gov/genomes/all/GCA/000/693/435/GCA_000693435.1_Kleb_pneu_CHS_23_V1/GCA_000693435.1_Kleb_pneu_CHS_23_V1_genomic.fna.gz
1018	GCA_000693455.1	GCA_000693455.1_Kleb_pneu_CHS_24_V1_genomic.fna	ftp://ftp.ncbi.nlm.nih.gov/genomes/all/GCA/000/693/455/GCA_000693455.1_Kleb_pneu_CHS_24_V1/GCA_000693455.1_Kleb_pneu_CHS_24_V1_genomic.fna.gz
1019	GCA_000693475.1	GCA_000693475.1_Kleb_pneu_CHS_25_V1_genomic.fna	ftp://ftp.ncbi.nlm.nih.gov/genomes/all/GCA/000/693/475/GCA_000693475.1_Kleb_pneu_CHS_25_V1/GCA_000693475.1_Kleb_pneu_CHS_25_V1_genomic.fna.gz
1020	GCA_000693495.1	GCA_000693495.1_Kleb_pneu_CHS_26_V1_genomic.fna	ftp://ftp.ncbi.nlm.nih.gov/genomes/all/GCA/000/693/495/GCA_000693495.1_Kleb_pneu_CHS_26_V1/GCA_000693495.1_Kleb_pneu_CHS_26_V1_genomic.fna.gz
1021	GCA_000693515.1	GCA_000693515.1_Kleb_pneu_CHS_27_V1_genomic.fna	ftp://ftp.ncbi.nlm.nih.gov/genomes/all/GCA/000/693/515/GCA_000693515.1_Kleb_pneu_CHS_27_V1/GCA_000693515.1_Kleb_pneu_CHS_27_V1_genomic.fna.gz
1022	GCA_000693555.1	GCA_000693555.1_Kleb_pneu_CHS_29_V1_genomic.fna	ftp://ftp.ncbi.nlm.nih.gov/genomes/all/GCA/000/693/555/GCA_000693555.1_Kleb_pneu_CHS_29_V1/GCA_000693555.1_Kleb_pneu_CHS_29_V1_genomic.fna.gz
1023	GCA_000693575.1	GCA_000693575.1_Kleb_pneu_CHS_30_V1_genomic.fna	ftp://ftp.ncbi.nlm.nih.gov/genomes/all/GCA/000/693/575/GCA_000693575.1_Kleb_pneu_CHS_30_V1/GCA_000693575.1_Kleb_pneu_CHS_30_V1_genomic.fna.gz
1024	GCA_000693595.1	GCA_000693595.1_Kleb_pneu_CHS_31_V1_genomic.fna	ftp://ftp.ncbi.nlm.nih.gov/genomes/all/GCA/000/693/595/GCA_000693595.1_Kleb_pneu_CHS_31_V1/GCA_000693595.1_Kleb_pneu_CHS_31_V1_genomic.fna.gz
1025	GCA_000693615.1	GCA_000693615.1_Kleb_pneu_CHS_32_V1_genomic.fna	ftp://ftp.ncbi.nlm.nih.gov/genomes/all/GCA/000/693/615/GCA_000693615.1_Kleb_pneu_CHS_32_V1/GCA_000693615.1_Kleb_pneu_CHS_32_V1_genomic.fna.gz
1026	GCA_000693635.1	GCA_000693635.1_Kleb_pneu_CHS_33_V1_genomic.fna	ftp://ftp.ncbi.nlm.nih.gov/genomes/all/GCA/000/693/635/GCA_000693635.1_Kleb_pneu_CHS_33_V1/GCA_000693635.1_Kleb_pneu_CHS_33_V1_genomic.fna.gz
1027	GCA_000693655.1	GCA_000693655.1_Kleb_pneu_CHS_34_V1_genomic.fna	ftp://ftp.ncbi.nlm.nih.gov/genomes/all/GCA/000/693/655/GCA_000693655.1_Kleb_pneu_CHS_34_V1/GCA_000693655.1_Kleb_pneu_CHS_34_V1_genomic.fna.gz
1028	GCA_000693675.1	GCA_000693675.1_Kleb_pneu_CHS_35_V1_genomic.fna	ftp://ftp.ncbi.nlm.nih.gov/genomes/all/GCA/000/693/675/GCA_000693675.1_Kleb_pneu_CHS_35_V1/GCA_000693675.1_Kleb_pneu_CHS_35_V1_genomic.fna.gz
1029	GCA_000693715.1	GCA_000693715.1_Kleb_pneu_CHS_37_V1_genomic.fna	ftp://ftp.ncbi.nlm.nih.gov/genomes/all/GCA/000/693/715/GCA_000693715.1_Kleb_pneu_CHS_37_V1/GCA_000693715.1_Kleb_pneu_CHS_37_V1_genomic.fna.gz
1030	GCA_000693735.1	GCA_000693735.1_Kleb_pneu_CHS_38_V1_genomic.fna	ftp://ftp.ncbi.nlm.nih.gov/genomes/all/GCA/000/693/735/GCA_000693735.1_Kleb_pneu_CHS_38_V1/GCA_000693735.1_Kleb_pneu_CHS_38_V1_genomic.fna.gz
1031	GCA_000693775.1	GCA_000693775.1_Kleb_pneu_CHS_40_V1_genomic.fna	ftp://ftp.ncbi.nlm.nih.gov/genomes/all/GCA/000/693/775/GCA_000693775.1_Kleb_pneu_CHS_40_V1/GCA_000693775.1_Kleb_pneu_CHS_40_V1_genomic.fna.gz
1032	GCA_000693795.1	GCA_000693795.1_Kleb_pneu_CHS_41_V1_genomic.fna	ftp://ftp.ncbi.nlm.nih.gov/genomes/all/GCA/000/693/795/GCA_000693795.1_Kleb_pneu_CHS_41_V1/GCA_000693795.1_Kleb_pneu_CHS_41_V1_genomic.fna.gz
1033	GCA_000693815.1	GCA_000693815.1_Kleb_pneu_CHS_43_V1_genomic.fna	ftp://ftp.ncbi.nlm.nih.gov/genomes/all/GCA/000/693/815/GCA_000693815.1_Kleb_pneu_CHS_43_V1/GCA_000693815.1_Kleb_pneu_CHS_43_V1_genomic.fna.gz
1034	GCA_000693835.1	GCA_000693835.1_Kleb_pneu_CHS_44_V1_genomic.fna	ftp://ftp.ncbi.nlm.nih.gov/genomes/all/GCA/000/693/835/GCA_000693835.1_Kleb_pneu_CHS_44_V1/GCA_000693835.1_Kleb_pneu_CHS_44_V1_genomic.fna.gz
1035	GCA_000693855.1	GCA_000693855.1_Kleb_pneu_CHS_45_V1_genomic.fna	ftp://ftp.ncbi.nlm.nih.gov/genomes/all/GCA/000/693/855/GCA_000693855.1_Kleb_pneu_CHS_45_V1/GCA_000693855.1_Kleb_pneu_CHS_45_V1_genomic.fna.gz
1036	GCA_000693875.1	GCA_000693875.1_Kleb_pneu_CHS_46_V1_genomic.fna	ftp://ftp.ncbi.nlm.nih.gov/genomes/all/GCA/000/693/875/GCA_000693875.1_Kleb_pneu_CHS_46_V1/GCA_000693875.1_Kleb_pneu_CHS_46_V1_genomic.fna.gz
1037	GCA_000693895.1	GCA_000693895.1_Kleb_pneu_CHS_48_V1_genomic.fna	ftp://ftp.ncbi.nlm.nih.gov/genomes/all/GCA/000/693/895/GCA_000693895.1_Kleb_pneu_CHS_48_V1/GCA_000693895.1_Kleb_pneu_CHS_48_V1_genomic.fna.gz
1038	GCA_000693915.1	GCA_000693915.1_Kleb_pneu_CHS_49_V1_genomic.fna	ftp://ftp.ncbi.nlm.nih.gov/genomes/all/GCA/000/693/915/GCA_000693915.1_Kleb_pneu_CHS_49_V1/GCA_000693915.1_Kleb_pneu_CHS_49_V1_genomic.fna.gz
1039	GCA_000693935.1	GCA_000693935.1_Kleb_pneu_CHS_50_V1_genomic.fna	ftp://ftp.ncbi.nlm.nih.gov/genomes/all/GCA/000/693/935/GCA_000693935.1_Kleb_pneu_CHS_50_V1/GCA_000693935.1_Kleb_pneu_CHS_50_V1_genomic.fna.gz
1040	GCA_000693955.1	GCA_000693955.1_Kleb_pneu_CHS_51_V1_genomic.fna	ftp://ftp.ncbi.nlm.nih.gov/genomes/all/GCA/000/693/955/GCA_000693955.1_Kleb_pneu_CHS_51_V1/GCA_000693955.1_Kleb_pneu_CHS_51_V1_genomic.fna.gz
1041	GCA_000693975.1	GCA_000693975.1_Kleb_pneu_CHS_52_V1_genomic.fna	ftp://ftp.ncbi.nlm.nih.gov/genomes/all/GCA/000/693/975/GCA_000693975.1_Kleb_pneu_CHS_52_V1/GCA_000693975.1_Kleb_pneu_CHS_52_V1_genomic.fna.gz
1042	GCA_000693995.1	GCA_000693995.1_Kleb_pneu_CHS_53_V1_genomic.fna	ftp://ftp.ncbi.nlm.nih.gov/genomes/all/GCA/000/693/995/GCA_000693995.1_Kleb_pneu_CHS_53_V1/GCA_000693995.1_Kleb_pneu_CHS_53_V1_genomic.fna.gz
1043	GCA_000694015.1	GCA_000694015.1_Kleb_pneu_CHS_54_V1_genomic.fna	ftp://ftp.ncbi.nlm.nih.gov/genomes/all/GCA/000/694/015/GCA_000694015.1_Kleb_pneu_CHS_54_V1/GCA_000694015.1_Kleb_pneu_CHS_54_V1_genomic.fna.gz
1044	GCA_000694095.1	GCA_000694095.1_Kleb_pneu_CHS_58_V1_genomic.fna	ftp://ftp.ncbi.nlm.nih.gov/genomes/all/GCA/000/694/095/GCA_000694095.1_Kleb_pneu_CHS_58_V1/GCA_000694095.1_Kleb_pneu_CHS_58_V1_genomic.fna.gz
1045	GCA_000694115.1	GCA_000694115.1_Kleb_pneu_CHS_59_V1_genomic.fna	ftp://ftp.ncbi.nlm.nih.gov/genomes/all/GCA/000/694/115/GCA_000694115.1_Kleb_pneu_CHS_59_V1/GCA_000694115.1_Kleb_pneu_CHS_59_V1_genomic.fna.gz
1046	GCA_000694135.1	GCA_000694135.1_Kleb_pneu_CHS_61_V1_genomic.fna	ftp://ftp.ncbi.nlm.nih.gov/genomes/all/GCA/000/694/135/GCA_000694135.1_Kleb_pneu_CHS_61_V1/GCA_000694135.1_Kleb_pneu_CHS_61_V1_genomic.fna.gz
1047	GCA_000694155.1	GCA_000694155.1_Kleb_pneu_CHS_62_V1_genomic.fna	ftp://ftp.ncbi.nlm.nih.gov/genomes/all/GCA/000/694/155/GCA_000694155.1_Kleb_pneu_CHS_62_V1/GCA_000694155.1_Kleb_pneu_CHS_62_V1_genomic.fna.gz
1048	GCA_000694195.1	GCA_000694195.1_Kleb_pneu_CHS_64_V1_genomic.fna	ftp://ftp.ncbi.nlm.nih.gov/genomes/all/GCA/000/694/195/GCA_000694195.1_Kleb_pneu_CHS_64_V1/GCA_000694195.1_Kleb_pneu_CHS_64_V1_genomic.fna.gz
1049	GCA_000694215.1	GCA_000694215.1_Kleb_pneu_CHS_65_V1_genomic.fna	ftp://ftp.ncbi.nlm.nih.gov/genomes/all/GCA/000/694/215/GCA_000694215.1_Kleb_pneu_CHS_65_V1/GCA_000694215.1_Kleb_pneu_CHS_65_V1_genomic.fna.gz
1050	GCA_000694255.1	GCA_000694255.1_Kleb_pneu_CHS_67_V1_genomic.fna	ftp://ftp.ncbi.nlm.nih.gov/genomes/all/GCA/000/694/255/GCA_000694255.1_Kleb_pneu_CHS_67_V1/GCA_000694255.1_Kleb_pneu_CHS_67_V1_genomic.fna.gz
1051	GCA_000694275.1	GCA_000694275.1_Kleb_pneu_CHS_70_V1_genomic.fna	ftp://ftp.ncbi.nlm.nih.gov/genomes/all/GCA/000/694/275/GCA_000694275.1_Kleb_pneu_CHS_70_V1/GCA_000694275.1_Kleb_pneu_CHS_70_V1_genomic.fna.gz
1052	GCA_000694295.1	GCA_000694295.1_Kleb_pneu_CHS_71_V1_genomic.fna	ftp://ftp.ncbi.nlm.nih.gov/genomes/all/GCA/000/694/295/GCA_000694295.1_Kleb_pneu_CHS_71_V1/GCA_000694295.1_Kleb_pneu_CHS_71_V1_genomic.fna.gz
1053	GCA_000694315.1	GCA_000694315.1_Kleb_pneu_CHS_72_V1_genomic.fna	ftp://ftp.ncbi.nlm.nih.gov/genomes/all/GCA/000/694/315/GCA_000694315.1_Kleb_pneu_CHS_72_V1/GCA_000694315.1_Kleb_pneu_CHS_72_V1_genomic.fna.gz
1054	GCA_000694335.1	GCA_000694335.1_Kleb_pneu_CHS_73_V1_genomic.fna	ftp://ftp.ncbi.nlm.nih.gov/genomes/all/GCA/000/694/335/GCA_000694335.1_Kleb_pneu_CHS_73_V1/GCA_000694335.1_Kleb_pneu_CHS_73_V1_genomic.fna.gz
1055	GCA_000694355.1	GCA_000694355.1_Kleb_pneu_CHS_74_V1_genomic.fna	ftp://ftp.ncbi.nlm.nih.gov/genomes/all/GCA/000/694/355/GCA_000694355.1_Kleb_pneu_CHS_74_V1/GCA_000694355.1_Kleb_pneu_CHS_74_V1_genomic.fna.gz
1056	GCA_000694375.1	GCA_000694375.1_Kleb_pneu_CHS_75_V1_genomic.fna	ftp://ftp.ncbi.nlm.nih.gov/genomes/all/GCA/000/694/375/GCA_000694375.1_Kleb_pneu_CHS_75_V1/GCA_000694375.1_Kleb_pneu_CHS_75_V1_genomic.fna.gz
1057	GCA_000694415.1	GCA_000694415.1_Kleb_pneu_CHS_80_V1_genomic.fna	ftp://ftp.ncbi.nlm.nih.gov/genomes/all/GCA/000/694/415/GCA_000694415.1_Kleb_pneu_CHS_80_V1/GCA_000694415.1_Kleb_pneu_CHS_80_V1_genomic.fna.gz
1058	GCA_001482605.1	GCA_001482605.1_ASM148260v1_genomic.fna	ftp://ftp.ncbi.nlm.nih.gov/genomes/all/GCA/001/482/605/GCA_001482605.1_ASM148260v1/GCA_001482605.1_ASM148260v1_genomic.fna.gz
1059	GCA_900086025.1	GCA_900086025.1_12082_2_22_genomic.fna	ftp://ftp.ncbi.nlm.nih.gov/genomes/all/GCA/900/086/025/GCA_900086025.1_12082_2_22/GCA_900086025.1_12082_2_22_genomic.fna.gz
1060	GCA_001640185.1	GCA_001640185.1_ASM164018v1_genomic.fna	ftp://ftp.ncbi.nlm.nih.gov/genomes/all/GCA/001/640/185/GCA_001640185.1_ASM164018v1/GCA_001640185.1_ASM164018v1_genomic.fna.gz
1061	GCA_001511055.1	GCA_001511055.1_ERS822442_genomic.fna	ftp://ftp.ncbi.nlm.nih.gov/genomes/all/GCA/001/511/055/GCA_001511055.1_ERS822442/GCA_001511055.1_ERS822442_genomic.fna.gz
1062	GCA_001511035.1	GCA_001511035.1_ERS822443_genomic.fna	ftp://ftp.ncbi.nlm.nih.gov/genomes/all/GCA/001/511/035/GCA_001511035.1_ERS822443/GCA_001511035.1_ERS822443_genomic.fna.gz
1063	GCA_001511355.1	GCA_001511355.1_ERS822444_genomic.fna	ftp://ftp.ncbi.nlm.nih.gov/genomes/all/GCA/001/511/355/GCA_001511355.1_ERS822444/GCA_001511355.1_ERS822444_genomic.fna.gz
1064	GCA_001511415.1	GCA_001511415.1_ERS822445_genomic.fna	ftp://ftp.ncbi.nlm.nih.gov/genomes/all/GCA/001/511/415/GCA_001511415.1_ERS822445/GCA_001511415.1_ERS822445_genomic.fna.gz
1065	GCA_001511715.1	GCA_001511715.1_ERS822446_genomic.fna	ftp://ftp.ncbi.nlm.nih.gov/genomes/all/GCA/001/511/715/GCA_001511715.1_ERS822446/GCA_001511715.1_ERS822446_genomic.fna.gz
1066	GCA_001511095.1	GCA_001511095.1_ERS822447_genomic.fna	ftp://ftp.ncbi.nlm.nih.gov/genomes/all/GCA/001/511/095/GCA_001511095.1_ERS822447/GCA_001511095.1_ERS822447_genomic.fna.gz
1067	GCA_001511015.1	GCA_001511015.1_ERS822448_genomic.fna	ftp://ftp.ncbi.nlm.nih.gov/genomes/all/GCA/001/511/015/GCA_001511015.1_ERS822448/GCA_001511015.1_ERS822448_genomic.fna.gz
1068	GCA_001510995.1	GCA_001510995.1_ERS822449_genomic.fna	ftp://ftp.ncbi.nlm.nih.gov/genomes/all/GCA/001/510/995/GCA_001510995.1_ERS822449/GCA_001510995.1_ERS822449_genomic.fna.gz
1069	GCA_001511575.1	GCA_001511575.1_ERS822450_genomic.fna	ftp://ftp.ncbi.nlm.nih.gov/genomes/all/GCA/001/511/575/GCA_001511575.1_ERS822450/GCA_001511575.1_ERS822450_genomic.fna.gz
1070	GCA_001511495.1	GCA_001511495.1_ERS822451_genomic.fna	ftp://ftp.ncbi.nlm.nih.gov/genomes/all/GCA/001/511/495/GCA_001511495.1_ERS822451/GCA_001511495.1_ERS822451_genomic.fna.gz
1072	GCA_001511635.1	GCA_001511635.1_ERS822453_genomic.fna	ftp://ftp.ncbi.nlm.nih.gov/genomes/all/GCA/001/511/635/GCA_001511635.1_ERS822453/GCA_001511635.1_ERS822453_genomic.fna.gz
1073	GCA_001511275.1	GCA_001511275.1_ERS822454_genomic.fna	ftp://ftp.ncbi.nlm.nih.gov/genomes/all/GCA/001/511/275/GCA_001511275.1_ERS822454/GCA_001511275.1_ERS822454_genomic.fna.gz
1074	GCA_001511255.1	GCA_001511255.1_ERS822455_genomic.fna	ftp://ftp.ncbi.nlm.nih.gov/genomes/all/GCA/001/511/255/GCA_001511255.1_ERS822455/GCA_001511255.1_ERS822455_genomic.fna.gz
1075	GCA_001511335.1	GCA_001511335.1_ERS822456_genomic.fna	ftp://ftp.ncbi.nlm.nih.gov/genomes/all/GCA/001/511/335/GCA_001511335.1_ERS822456/GCA_001511335.1_ERS822456_genomic.fna.gz
1076	GCA_001511675.1	GCA_001511675.1_ERS822457_genomic.fna	ftp://ftp.ncbi.nlm.nih.gov/genomes/all/GCA/001/511/675/GCA_001511675.1_ERS822457/GCA_001511675.1_ERS822457_genomic.fna.gz
1077	GCA_001511435.1	GCA_001511435.1_ERS822458_genomic.fna	ftp://ftp.ncbi.nlm.nih.gov/genomes/all/GCA/001/511/435/GCA_001511435.1_ERS822458/GCA_001511435.1_ERS822458_genomic.fna.gz
1078	GCA_001511175.1	GCA_001511175.1_ERS822459_genomic.fna	ftp://ftp.ncbi.nlm.nih.gov/genomes/all/GCA/001/511/175/GCA_001511175.1_ERS822459/GCA_001511175.1_ERS822459_genomic.fna.gz
1079	GCA_001511595.1	GCA_001511595.1_ERS822460_genomic.fna	ftp://ftp.ncbi.nlm.nih.gov/genomes/all/GCA/001/511/595/GCA_001511595.1_ERS822460/GCA_001511595.1_ERS822460_genomic.fna.gz
1080	GCA_001511295.1	GCA_001511295.1_ERS822461_genomic.fna	ftp://ftp.ncbi.nlm.nih.gov/genomes/all/GCA/001/511/295/GCA_001511295.1_ERS822461/GCA_001511295.1_ERS822461_genomic.fna.gz
1081	GCA_001511135.1	GCA_001511135.1_ERS822462_genomic.fna	ftp://ftp.ncbi.nlm.nih.gov/genomes/all/GCA/001/511/135/GCA_001511135.1_ERS822462/GCA_001511135.1_ERS822462_genomic.fna.gz
1082	GCA_001511375.1	GCA_001511375.1_ERS822463_genomic.fna	ftp://ftp.ncbi.nlm.nih.gov/genomes/all/GCA/001/511/375/GCA_001511375.1_ERS822463/GCA_001511375.1_ERS822463_genomic.fna.gz
1083	GCA_001511115.1	GCA_001511115.1_ERS822464_genomic.fna	ftp://ftp.ncbi.nlm.nih.gov/genomes/all/GCA/001/511/115/GCA_001511115.1_ERS822464/GCA_001511115.1_ERS822464_genomic.fna.gz
1084	GCA_001511695.1	GCA_001511695.1_ERS822465_genomic.fna	ftp://ftp.ncbi.nlm.nih.gov/genomes/all/GCA/001/511/695/GCA_001511695.1_ERS822465/GCA_001511695.1_ERS822465_genomic.fna.gz
1085	GCA_001511735.1	GCA_001511735.1_ERS822466_genomic.fna	ftp://ftp.ncbi.nlm.nih.gov/genomes/all/GCA/001/511/735/GCA_001511735.1_ERS822466/GCA_001511735.1_ERS822466_genomic.fna.gz
1086	GCA_001511455.1	GCA_001511455.1_ERS822467_genomic.fna	ftp://ftp.ncbi.nlm.nih.gov/genomes/all/GCA/001/511/455/GCA_001511455.1_ERS822467/GCA_001511455.1_ERS822467_genomic.fna.gz
1087	GCA_001511535.1	GCA_001511535.1_ERS822468_genomic.fna	ftp://ftp.ncbi.nlm.nih.gov/genomes/all/GCA/001/511/535/GCA_001511535.1_ERS822468/GCA_001511535.1_ERS822468_genomic.fna.gz
1088	GCA_001511315.1	GCA_001511315.1_ERS822469_genomic.fna	ftp://ftp.ncbi.nlm.nih.gov/genomes/all/GCA/001/511/315/GCA_001511315.1_ERS822469/GCA_001511315.1_ERS822469_genomic.fna.gz
1089	GCA_001511155.1	GCA_001511155.1_ERS822470_genomic.fna	ftp://ftp.ncbi.nlm.nih.gov/genomes/all/GCA/001/511/155/GCA_001511155.1_ERS822470/GCA_001511155.1_ERS822470_genomic.fna.gz
1090	GCA_001511555.1	GCA_001511555.1_ERS822471_genomic.fna	ftp://ftp.ncbi.nlm.nih.gov/genomes/all/GCA/001/511/555/GCA_001511555.1_ERS822471/GCA_001511555.1_ERS822471_genomic.fna.gz
1091	GCA_001511395.1	GCA_001511395.1_ERS822472_genomic.fna	ftp://ftp.ncbi.nlm.nih.gov/genomes/all/GCA/001/511/395/GCA_001511395.1_ERS822472/GCA_001511395.1_ERS822472_genomic.fna.gz
1092	GCA_001511195.1	GCA_001511195.1_ERS822473_genomic.fna	ftp://ftp.ncbi.nlm.nih.gov/genomes/all/GCA/001/511/195/GCA_001511195.1_ERS822473/GCA_001511195.1_ERS822473_genomic.fna.gz
1093	GCA_001511215.1	GCA_001511215.1_ERS822474_genomic.fna	ftp://ftp.ncbi.nlm.nih.gov/genomes/all/GCA/001/511/215/GCA_001511215.1_ERS822474/GCA_001511215.1_ERS822474_genomic.fna.gz
1094	GCA_001511475.1	GCA_001511475.1_ERS822475_genomic.fna	ftp://ftp.ncbi.nlm.nih.gov/genomes/all/GCA/001/511/475/GCA_001511475.1_ERS822475/GCA_001511475.1_ERS822475_genomic.fna.gz
1095	GCA_900093445.1	GCA_900093445.1_18090_8_92_genomic.fna	ftp://ftp.ncbi.nlm.nih.gov/genomes/all/GCA/900/093/445/GCA_900093445.1_18090_8_92/GCA_900093445.1_18090_8_92_genomic.fna.gz
1096	GCA_900093455.1	GCA_900093455.1_18090_8_93_genomic.fna	ftp://ftp.ncbi.nlm.nih.gov/genomes/all/GCA/900/093/455/GCA_900093455.1_18090_8_93/GCA_900093455.1_18090_8_93_genomic.fna.gz
1097	GCA_001549975.1	GCA_001549975.1_ASM154997v1_genomic.fna	ftp://ftp.ncbi.nlm.nih.gov/genomes/all/GCA/001/549/975/GCA_001549975.1_ASM154997v1/GCA_001549975.1_ASM154997v1_genomic.fna.gz
1098	GCA_001466765.1	GCA_001466765.1_ASM146676v1_genomic.fna	ftp://ftp.ncbi.nlm.nih.gov/genomes/all/GCA/001/466/765/GCA_001466765.1_ASM146676v1/GCA_001466765.1_ASM146676v1_genomic.fna.gz
1102	GCA_001653695.1	GCA_001653695.1_ASM165369v1_genomic.fna	ftp://ftp.ncbi.nlm.nih.gov/genomes/all/GCA/001/653/695/GCA_001653695.1_ASM165369v1/GCA_001653695.1_ASM165369v1_genomic.fna.gz
1103	GCA_900079675.1	GCA_900079675.1_KPHVMX_PRJEB13452_wgs.embl.gz_genomic.fna	ftp://ftp.ncbi.nlm.nih.gov/genomes/all/GCA/900/079/675/GCA_900079675.1_KPHVMX_PRJEB13452_wgs.embl.gz/GCA_900079675.1_KPHVMX_PRJEB13452_wgs.embl.gz_genomic.fna.gz
1104	GCA_001483055.1	GCA_001483055.1_ASM148305v1_genomic.fna	ftp://ftp.ncbi.nlm.nih.gov/genomes/all/GCA/001/483/055/GCA_001483055.1_ASM148305v1/GCA_001483055.1_ASM148305v1_genomic.fna.gz
1105	GCA_900085215.1	GCA_900085215.1_12045_6_95_genomic.fna	ftp://ftp.ncbi.nlm.nih.gov/genomes/all/GCA/900/085/215/GCA_900085215.1_12045_6_95/GCA_900085215.1_12045_6_95_genomic.fna.gz
1106	GCA_900085225.1	GCA_900085225.1_12045_6_96_genomic.fna	ftp://ftp.ncbi.nlm.nih.gov/genomes/all/GCA/900/085/225/GCA_900085225.1_12045_6_96/GCA_900085225.1_12045_6_96_genomic.fna.gz
1107	GCA_900085785.1	GCA_900085785.1_12045_7_88_genomic.fna	ftp://ftp.ncbi.nlm.nih.gov/genomes/all/GCA/900/085/785/GCA_900085785.1_12045_7_88/GCA_900085785.1_12045_7_88_genomic.fna.gz
1108	GCA_900086185.1	GCA_900086185.1_12082_4_85_genomic.fna	ftp://ftp.ncbi.nlm.nih.gov/genomes/all/GCA/900/086/185/GCA_900086185.1_12082_4_85/GCA_900086185.1_12082_4_85_genomic.fna.gz
1109	GCA_900085895.1	GCA_900085895.1_12082_2_6_genomic.fna	ftp://ftp.ncbi.nlm.nih.gov/genomes/all/GCA/900/085/895/GCA_900085895.1_12082_2_6/GCA_900085895.1_12082_2_6_genomic.fna.gz
1110	GCA_900086195.1	GCA_900086195.1_12082_4_86_genomic.fna	ftp://ftp.ncbi.nlm.nih.gov/genomes/all/GCA/900/086/195/GCA_900086195.1_12082_4_86/GCA_900086195.1_12082_4_86_genomic.fna.gz
1111	GCA_900086505.1	GCA_900086505.1_12082_5_26_genomic.fna	ftp://ftp.ncbi.nlm.nih.gov/genomes/all/GCA/900/086/505/GCA_900086505.1_12082_5_26/GCA_900086505.1_12082_5_26_genomic.fna.gz
1112	GCA_900086205.1	GCA_900086205.1_12082_4_87_genomic.fna	ftp://ftp.ncbi.nlm.nih.gov/genomes/all/GCA/900/086/205/GCA_900086205.1_12082_4_87/GCA_900086205.1_12082_4_87_genomic.fna.gz
1113	GCA_900085335.1	GCA_900085335.1_12045_7_18_genomic.fna	ftp://ftp.ncbi.nlm.nih.gov/genomes/all/GCA/900/085/335/GCA_900085335.1_12045_7_18/GCA_900085335.1_12045_7_18_genomic.fna.gz
1114	GCA_900086215.1	GCA_900086215.1_12082_4_88_genomic.fna	ftp://ftp.ncbi.nlm.nih.gov/genomes/all/GCA/900/086/215/GCA_900086215.1_12082_4_88/GCA_900086215.1_12082_4_88_genomic.fna.gz
1115	GCA_900085825.1	GCA_900085825.1_12045_7_93_genomic.fna	ftp://ftp.ncbi.nlm.nih.gov/genomes/all/GCA/900/085/825/GCA_900085825.1_12045_7_93/GCA_900085825.1_12045_7_93_genomic.fna.gz
1116	GCA_900084205.1	GCA_900084205.1_11983_8_21_genomic.fna	ftp://ftp.ncbi.nlm.nih.gov/genomes/all/GCA/900/084/205/GCA_900084205.1_11983_8_21/GCA_900084205.1_11983_8_21_genomic.fna.gz
1117	GCA_900085345.1	GCA_900085345.1_12045_7_19_genomic.fna	ftp://ftp.ncbi.nlm.nih.gov/genomes/all/GCA/900/085/345/GCA_900085345.1_12045_7_19/GCA_900085345.1_12045_7_19_genomic.fna.gz
1118	GCA_900086525.1	GCA_900086525.1_12082_5_27_genomic.fna	ftp://ftp.ncbi.nlm.nih.gov/genomes/all/GCA/900/086/525/GCA_900086525.1_12082_5_27/GCA_900086525.1_12082_5_27_genomic.fna.gz
1119	GCA_900086015.1	GCA_900086015.1_12082_2_17_genomic.fna	ftp://ftp.ncbi.nlm.nih.gov/genomes/all/GCA/900/086/015/GCA_900086015.1_12082_2_17/GCA_900086015.1_12082_2_17_genomic.fna.gz
1120	GCA_900086545.1	GCA_900086545.1_12082_5_28_genomic.fna	ftp://ftp.ncbi.nlm.nih.gov/genomes/all/GCA/900/086/545/GCA_900086545.1_12082_5_28/GCA_900086545.1_12082_5_28_genomic.fna.gz
1121	GCA_900086225.1	GCA_900086225.1_12082_4_89_genomic.fna	ftp://ftp.ncbi.nlm.nih.gov/genomes/all/GCA/900/086/225/GCA_900086225.1_12082_4_89/GCA_900086225.1_12082_4_89_genomic.fna.gz
1122	GCA_900086235.1	GCA_900086235.1_12082_4_90_genomic.fna	ftp://ftp.ncbi.nlm.nih.gov/genomes/all/GCA/900/086/235/GCA_900086235.1_12082_4_90/GCA_900086235.1_12082_4_90_genomic.fna.gz
1123	GCA_900085905.1	GCA_900085905.1_12082_2_5_genomic.fna	ftp://ftp.ncbi.nlm.nih.gov/genomes/all/GCA/900/085/905/GCA_900085905.1_12082_2_5/GCA_900085905.1_12082_2_5_genomic.fna.gz
1124	GCA_900085885.1	GCA_900085885.1_12082_2_3_genomic.fna	ftp://ftp.ncbi.nlm.nih.gov/genomes/all/GCA/900/085/885/GCA_900085885.1_12082_2_3/GCA_900085885.1_12082_2_3_genomic.fna.gz
1125	GCA_900085355.1	GCA_900085355.1_12045_7_20_genomic.fna	ftp://ftp.ncbi.nlm.nih.gov/genomes/all/GCA/900/085/355/GCA_900085355.1_12045_7_20/GCA_900085355.1_12045_7_20_genomic.fna.gz
1126	GCA_900086255.1	GCA_900086255.1_12082_4_91_genomic.fna	ftp://ftp.ncbi.nlm.nih.gov/genomes/all/GCA/900/086/255/GCA_900086255.1_12082_4_91/GCA_900086255.1_12082_4_91_genomic.fna.gz
1127	GCA_900086245.1	GCA_900086245.1_12082_4_92_genomic.fna	ftp://ftp.ncbi.nlm.nih.gov/genomes/all/GCA/900/086/245/GCA_900086245.1_12082_4_92/GCA_900086245.1_12082_4_92_genomic.fna.gz
1128	GCA_900085955.1	GCA_900085955.1_12082_2_11_genomic.fna	ftp://ftp.ncbi.nlm.nih.gov/genomes/all/GCA/900/085/955/GCA_900085955.1_12082_2_11/GCA_900085955.1_12082_2_11_genomic.fna.gz
1129	GCA_900086265.1	GCA_900086265.1_12082_4_93_genomic.fna	ftp://ftp.ncbi.nlm.nih.gov/genomes/all/GCA/900/086/265/GCA_900086265.1_12082_4_93/GCA_900086265.1_12082_4_93_genomic.fna.gz
1130	GCA_900086275.1	GCA_900086275.1_12082_4_94_genomic.fna	ftp://ftp.ncbi.nlm.nih.gov/genomes/all/GCA/900/086/275/GCA_900086275.1_12082_4_94/GCA_900086275.1_12082_4_94_genomic.fna.gz
1131	GCA_900086535.1	GCA_900086535.1_12216_4_87_genomic.fna	ftp://ftp.ncbi.nlm.nih.gov/genomes/all/GCA/900/086/535/GCA_900086535.1_12216_4_87/GCA_900086535.1_12216_4_87_genomic.fna.gz
1132	GCA_900086295.1	GCA_900086295.1_12082_4_95_genomic.fna	ftp://ftp.ncbi.nlm.nih.gov/genomes/all/GCA/900/086/295/GCA_900086295.1_12082_4_95/GCA_900086295.1_12082_4_95_genomic.fna.gz
1133	GCA_900085805.1	GCA_900085805.1_12045_7_90_genomic.fna	ftp://ftp.ncbi.nlm.nih.gov/genomes/all/GCA/900/085/805/GCA_900085805.1_12045_7_90/GCA_900085805.1_12045_7_90_genomic.fna.gz
1134	GCA_900086285.1	GCA_900086285.1_12082_4_96_genomic.fna	ftp://ftp.ncbi.nlm.nih.gov/genomes/all/GCA/900/086/285/GCA_900086285.1_12082_4_96/GCA_900086285.1_12082_4_96_genomic.fna.gz
1135	GCA_900086305.1	GCA_900086305.1_12082_5_1_genomic.fna	ftp://ftp.ncbi.nlm.nih.gov/genomes/all/GCA/900/086/305/GCA_900086305.1_12082_5_1/GCA_900086305.1_12082_5_1_genomic.fna.gz
1136	GCA_900085845.1	GCA_900085845.1_12082_2_2_genomic.fna	ftp://ftp.ncbi.nlm.nih.gov/genomes/all/GCA/900/085/845/GCA_900085845.1_12082_2_2/GCA_900085845.1_12082_2_2_genomic.fna.gz
1137	GCA_900085915.1	GCA_900085915.1_12082_2_9_genomic.fna	ftp://ftp.ncbi.nlm.nih.gov/genomes/all/GCA/900/085/915/GCA_900085915.1_12082_2_9/GCA_900085915.1_12082_2_9_genomic.fna.gz
1138	GCA_900085755.1	GCA_900085755.1_12045_7_85_genomic.fna	ftp://ftp.ncbi.nlm.nih.gov/genomes/all/GCA/900/085/755/GCA_900085755.1_12045_7_85/GCA_900085755.1_12045_7_85_genomic.fna.gz
1139	GCA_900085765.1	GCA_900085765.1_12045_7_86_genomic.fna	ftp://ftp.ncbi.nlm.nih.gov/genomes/all/GCA/900/085/765/GCA_900085765.1_12045_7_86/GCA_900085765.1_12045_7_86_genomic.fna.gz
1140	GCA_900085775.1	GCA_900085775.1_12045_7_87_genomic.fna	ftp://ftp.ncbi.nlm.nih.gov/genomes/all/GCA/900/085/775/GCA_900085775.1_12045_7_87/GCA_900085775.1_12045_7_87_genomic.fna.gz
1141	GCA_900085975.1	GCA_900085975.1_12082_2_18_genomic.fna	ftp://ftp.ncbi.nlm.nih.gov/genomes/all/GCA/900/085/975/GCA_900085975.1_12082_2_18/GCA_900085975.1_12082_2_18_genomic.fna.gz
1142	GCA_900086325.1	GCA_900086325.1_12082_5_2_genomic.fna	ftp://ftp.ncbi.nlm.nih.gov/genomes/all/GCA/900/086/325/GCA_900086325.1_12082_5_2/GCA_900086325.1_12082_5_2_genomic.fna.gz
1143	GCA_900086315.1	GCA_900086315.1_12082_5_3_genomic.fna	ftp://ftp.ncbi.nlm.nih.gov/genomes/all/GCA/900/086/315/GCA_900086315.1_12082_5_3/GCA_900086315.1_12082_5_3_genomic.fna.gz
1144	GCA_900085855.1	GCA_900085855.1_12082_2_1_genomic.fna	ftp://ftp.ncbi.nlm.nih.gov/genomes/all/GCA/900/085/855/GCA_900085855.1_12082_2_1/GCA_900085855.1_12082_2_1_genomic.fna.gz
1145	GCA_900086335.1	GCA_900086335.1_12082_5_4_genomic.fna	ftp://ftp.ncbi.nlm.nih.gov/genomes/all/GCA/900/086/335/GCA_900086335.1_12082_5_4/GCA_900086335.1_12082_5_4_genomic.fna.gz
1146	GCA_900085925.1	GCA_900085925.1_12082_2_10_genomic.fna	ftp://ftp.ncbi.nlm.nih.gov/genomes/all/GCA/900/085/925/GCA_900085925.1_12082_2_10/GCA_900085925.1_12082_2_10_genomic.fna.gz
1147	GCA_900086345.1	GCA_900086345.1_12082_5_5_genomic.fna	ftp://ftp.ncbi.nlm.nih.gov/genomes/all/GCA/900/086/345/GCA_900086345.1_12082_5_5/GCA_900086345.1_12082_5_5_genomic.fna.gz
1148	GCA_900086355.1	GCA_900086355.1_12082_5_6_genomic.fna	ftp://ftp.ncbi.nlm.nih.gov/genomes/all/GCA/900/086/355/GCA_900086355.1_12082_5_6/GCA_900086355.1_12082_5_6_genomic.fna.gz
1149	GCA_900086375.1	GCA_900086375.1_12082_5_7_genomic.fna	ftp://ftp.ncbi.nlm.nih.gov/genomes/all/GCA/900/086/375/GCA_900086375.1_12082_5_7/GCA_900086375.1_12082_5_7_genomic.fna.gz
1150	GCA_900086365.1	GCA_900086365.1_12082_5_9_genomic.fna	ftp://ftp.ncbi.nlm.nih.gov/genomes/all/GCA/900/086/365/GCA_900086365.1_12082_5_9/GCA_900086365.1_12082_5_9_genomic.fna.gz
1151	GCA_900085795.1	GCA_900085795.1_12045_7_89_genomic.fna	ftp://ftp.ncbi.nlm.nih.gov/genomes/all/GCA/900/085/795/GCA_900085795.1_12045_7_89/GCA_900085795.1_12045_7_89_genomic.fna.gz
1152	GCA_900086385.1	GCA_900086385.1_12082_5_10_genomic.fna	ftp://ftp.ncbi.nlm.nih.gov/genomes/all/GCA/900/086/385/GCA_900086385.1_12082_5_10/GCA_900086385.1_12082_5_10_genomic.fna.gz
1153	GCA_900086395.1	GCA_900086395.1_12082_5_11_genomic.fna	ftp://ftp.ncbi.nlm.nih.gov/genomes/all/GCA/900/086/395/GCA_900086395.1_12082_5_11/GCA_900086395.1_12082_5_11_genomic.fna.gz
1154	GCA_900086405.1	GCA_900086405.1_12082_5_12_genomic.fna	ftp://ftp.ncbi.nlm.nih.gov/genomes/all/GCA/900/086/405/GCA_900086405.1_12082_5_12/GCA_900086405.1_12082_5_12_genomic.fna.gz
1155	GCA_900086415.1	GCA_900086415.1_12082_5_13_genomic.fna	ftp://ftp.ncbi.nlm.nih.gov/genomes/all/GCA/900/086/415/GCA_900086415.1_12082_5_13/GCA_900086415.1_12082_5_13_genomic.fna.gz
1156	GCA_900085835.1	GCA_900085835.1_12045_7_91_genomic.fna	ftp://ftp.ncbi.nlm.nih.gov/genomes/all/GCA/900/085/835/GCA_900085835.1_12045_7_91/GCA_900085835.1_12045_7_91_genomic.fna.gz
1157	GCA_900086425.1	GCA_900086425.1_12082_5_14_genomic.fna	ftp://ftp.ncbi.nlm.nih.gov/genomes/all/GCA/900/086/425/GCA_900086425.1_12082_5_14/GCA_900086425.1_12082_5_14_genomic.fna.gz
1158	GCA_900086445.1	GCA_900086445.1_12082_5_15_genomic.fna	ftp://ftp.ncbi.nlm.nih.gov/genomes/all/GCA/900/086/445/GCA_900086445.1_12082_5_15/GCA_900086445.1_12082_5_15_genomic.fna.gz
1159	GCA_900085815.1	GCA_900085815.1_12045_7_92_genomic.fna	ftp://ftp.ncbi.nlm.nih.gov/genomes/all/GCA/900/085/815/GCA_900085815.1_12045_7_92/GCA_900085815.1_12045_7_92_genomic.fna.gz
1160	GCA_900084585.1	GCA_900084585.1_11983_8_81_genomic.fna	ftp://ftp.ncbi.nlm.nih.gov/genomes/all/GCA/900/084/585/GCA_900084585.1_11983_8_81/GCA_900084585.1_11983_8_81_genomic.fna.gz
1161	GCA_900086435.1	GCA_900086435.1_12082_5_16_genomic.fna	ftp://ftp.ncbi.nlm.nih.gov/genomes/all/GCA/900/086/435/GCA_900086435.1_12082_5_16/GCA_900086435.1_12082_5_16_genomic.fna.gz
1162	GCA_900086475.1	GCA_900086475.1_12082_5_17_genomic.fna	ftp://ftp.ncbi.nlm.nih.gov/genomes/all/GCA/900/086/475/GCA_900086475.1_12082_5_17/GCA_900086475.1_12082_5_17_genomic.fna.gz
1163	GCA_900084605.1	GCA_900084605.1_11983_8_84_genomic.fna	ftp://ftp.ncbi.nlm.nih.gov/genomes/all/GCA/900/084/605/GCA_900084605.1_11983_8_84/GCA_900084605.1_11983_8_84_genomic.fna.gz
1164	GCA_900084615.1	GCA_900084615.1_11983_8_85_genomic.fna	ftp://ftp.ncbi.nlm.nih.gov/genomes/all/GCA/900/084/615/GCA_900084615.1_11983_8_85/GCA_900084615.1_11983_8_85_genomic.fna.gz
1165	GCA_900085365.1	GCA_900085365.1_12045_7_21_genomic.fna	ftp://ftp.ncbi.nlm.nih.gov/genomes/all/GCA/900/085/365/GCA_900085365.1_12045_7_21/GCA_900085365.1_12045_7_21_genomic.fna.gz
1166	GCA_900086455.1	GCA_900086455.1_12082_5_18_genomic.fna	ftp://ftp.ncbi.nlm.nih.gov/genomes/all/GCA/900/086/455/GCA_900086455.1_12082_5_18/GCA_900086455.1_12082_5_18_genomic.fna.gz
1167	GCA_900084625.1	GCA_900084625.1_11983_8_88_genomic.fna	ftp://ftp.ncbi.nlm.nih.gov/genomes/all/GCA/900/084/625/GCA_900084625.1_11983_8_88/GCA_900084625.1_11983_8_88_genomic.fna.gz
1168	GCA_900086465.1	GCA_900086465.1_12082_5_22_genomic.fna	ftp://ftp.ncbi.nlm.nih.gov/genomes/all/GCA/900/086/465/GCA_900086465.1_12082_5_22/GCA_900086465.1_12082_5_22_genomic.fna.gz
1169	GCA_900085875.1	GCA_900085875.1_12045_7_96_genomic.fna	ftp://ftp.ncbi.nlm.nih.gov/genomes/all/GCA/900/085/875/GCA_900085875.1_12045_7_96/GCA_900085875.1_12045_7_96_genomic.fna.gz
1170	GCA_900085315.1	GCA_900085315.1_12045_7_15_genomic.fna	ftp://ftp.ncbi.nlm.nih.gov/genomes/all/GCA/900/085/315/GCA_900085315.1_12045_7_15/GCA_900085315.1_12045_7_15_genomic.fna.gz
1171	GCA_900084655.1	GCA_900084655.1_11983_8_96_genomic.fna	ftp://ftp.ncbi.nlm.nih.gov/genomes/all/GCA/900/084/655/GCA_900084655.1_11983_8_96/GCA_900084655.1_11983_8_96_genomic.fna.gz
1172	GCA_900085325.1	GCA_900085325.1_12045_7_16_genomic.fna	ftp://ftp.ncbi.nlm.nih.gov/genomes/all/GCA/900/085/325/GCA_900085325.1_12045_7_16/GCA_900085325.1_12045_7_16_genomic.fna.gz
1173	GCA_900086495.1	GCA_900086495.1_12082_5_24_genomic.fna	ftp://ftp.ncbi.nlm.nih.gov/genomes/all/GCA/900/086/495/GCA_900086495.1_12082_5_24/GCA_900086495.1_12082_5_24_genomic.fna.gz
1174	GCA_900085255.1	GCA_900085255.1_12045_7_9_genomic.fna	ftp://ftp.ncbi.nlm.nih.gov/genomes/all/GCA/900/085/255/GCA_900085255.1_12045_7_9/GCA_900085255.1_12045_7_9_genomic.fna.gz
1175	GCA_900085275.1	GCA_900085275.1_12045_7_10_genomic.fna	ftp://ftp.ncbi.nlm.nih.gov/genomes/all/GCA/900/085/275/GCA_900085275.1_12045_7_10/GCA_900085275.1_12045_7_10_genomic.fna.gz
1176	GCA_900085265.1	GCA_900085265.1_12045_7_11_genomic.fna	ftp://ftp.ncbi.nlm.nih.gov/genomes/all/GCA/900/085/265/GCA_900085265.1_12045_7_11/GCA_900085265.1_12045_7_11_genomic.fna.gz
1177	GCA_900085285.1	GCA_900085285.1_12045_7_12_genomic.fna	ftp://ftp.ncbi.nlm.nih.gov/genomes/all/GCA/900/085/285/GCA_900085285.1_12045_7_12/GCA_900085285.1_12045_7_12_genomic.fna.gz
1178	GCA_900085295.1	GCA_900085295.1_12045_7_13_genomic.fna	ftp://ftp.ncbi.nlm.nih.gov/genomes/all/GCA/900/085/295/GCA_900085295.1_12045_7_13/GCA_900085295.1_12045_7_13_genomic.fna.gz
1179	GCA_900086515.1	GCA_900086515.1_12082_5_25_genomic.fna	ftp://ftp.ncbi.nlm.nih.gov/genomes/all/GCA/900/086/515/GCA_900086515.1_12082_5_25/GCA_900086515.1_12082_5_25_genomic.fna.gz
1180	GCA_900085305.1	GCA_900085305.1_12045_7_14_genomic.fna	ftp://ftp.ncbi.nlm.nih.gov/genomes/all/GCA/900/085/305/GCA_900085305.1_12045_7_14/GCA_900085305.1_12045_7_14_genomic.fna.gz
1181	GCA_900085235.1	GCA_900085235.1_12045_7_2_genomic.fna	ftp://ftp.ncbi.nlm.nih.gov/genomes/all/GCA/900/085/235/GCA_900085235.1_12045_7_2/GCA_900085235.1_12045_7_2_genomic.fna.gz
1182	GCA_900085245.1	GCA_900085245.1_12045_7_4_genomic.fna	ftp://ftp.ncbi.nlm.nih.gov/genomes/all/GCA/900/085/245/GCA_900085245.1_12045_7_4/GCA_900085245.1_12045_7_4_genomic.fna.gz
1183	GCA_900086485.1	GCA_900086485.1_12082_5_23_genomic.fna	ftp://ftp.ncbi.nlm.nih.gov/genomes/all/GCA/900/086/485/GCA_900086485.1_12082_5_23/GCA_900086485.1_12082_5_23_genomic.fna.gz
1184	GCA_900085375.1	GCA_900085375.1_12045_7_22_genomic.fna	ftp://ftp.ncbi.nlm.nih.gov/genomes/all/GCA/900/085/375/GCA_900085375.1_12045_7_22/GCA_900085375.1_12045_7_22_genomic.fna.gz
1185	GCA_900085385.1	GCA_900085385.1_12045_7_23_genomic.fna	ftp://ftp.ncbi.nlm.nih.gov/genomes/all/GCA/900/085/385/GCA_900085385.1_12045_7_23/GCA_900085385.1_12045_7_23_genomic.fna.gz
1186	GCA_900085395.1	GCA_900085395.1_12045_7_24_genomic.fna	ftp://ftp.ncbi.nlm.nih.gov/genomes/all/GCA/900/085/395/GCA_900085395.1_12045_7_24/GCA_900085395.1_12045_7_24_genomic.fna.gz
1187	GCA_900085965.1	GCA_900085965.1_12082_2_15_genomic.fna	ftp://ftp.ncbi.nlm.nih.gov/genomes/all/GCA/900/085/965/GCA_900085965.1_12082_2_15/GCA_900085965.1_12082_2_15_genomic.fna.gz
1188	GCA_900085405.1	GCA_900085405.1_12045_7_25_genomic.fna	ftp://ftp.ncbi.nlm.nih.gov/genomes/all/GCA/900/085/405/GCA_900085405.1_12045_7_25/GCA_900085405.1_12045_7_25_genomic.fna.gz
1189	GCA_900085415.1	GCA_900085415.1_12045_7_26_genomic.fna	ftp://ftp.ncbi.nlm.nih.gov/genomes/all/GCA/900/085/415/GCA_900085415.1_12045_7_26/GCA_900085415.1_12045_7_26_genomic.fna.gz
1190	GCA_900085995.1	GCA_900085995.1_12082_2_21_genomic.fna	ftp://ftp.ncbi.nlm.nih.gov/genomes/all/GCA/900/085/995/GCA_900085995.1_12082_2_21/GCA_900085995.1_12082_2_21_genomic.fna.gz
1191	GCA_900085425.1	GCA_900085425.1_12045_7_27_genomic.fna	ftp://ftp.ncbi.nlm.nih.gov/genomes/all/GCA/900/085/425/GCA_900085425.1_12045_7_27/GCA_900085425.1_12045_7_27_genomic.fna.gz
1192	GCA_900085985.1	GCA_900085985.1_12082_2_20_genomic.fna	ftp://ftp.ncbi.nlm.nih.gov/genomes/all/GCA/900/085/985/GCA_900085985.1_12082_2_20/GCA_900085985.1_12082_2_20_genomic.fna.gz
1193	GCA_900085435.1	GCA_900085435.1_12045_7_28_genomic.fna	ftp://ftp.ncbi.nlm.nih.gov/genomes/all/GCA/900/085/435/GCA_900085435.1_12045_7_28/GCA_900085435.1_12045_7_28_genomic.fna.gz
1194	GCA_900085445.1	GCA_900085445.1_12045_7_29_genomic.fna	ftp://ftp.ncbi.nlm.nih.gov/genomes/all/GCA/900/085/445/GCA_900085445.1_12045_7_29/GCA_900085445.1_12045_7_29_genomic.fna.gz
1195	GCA_900086035.1	GCA_900086035.1_12082_4_68_genomic.fna	ftp://ftp.ncbi.nlm.nih.gov/genomes/all/GCA/900/086/035/GCA_900086035.1_12082_4_68/GCA_900086035.1_12082_4_68_genomic.fna.gz
1196	GCA_900085455.1	GCA_900085455.1_12045_7_30_genomic.fna	ftp://ftp.ncbi.nlm.nih.gov/genomes/all/GCA/900/085/455/GCA_900085455.1_12045_7_30/GCA_900085455.1_12045_7_30_genomic.fna.gz
1197	GCA_900085465.1	GCA_900085465.1_12045_7_32_genomic.fna	ftp://ftp.ncbi.nlm.nih.gov/genomes/all/GCA/900/085/465/GCA_900085465.1_12045_7_32/GCA_900085465.1_12045_7_32_genomic.fna.gz
1198	GCA_900085475.1	GCA_900085475.1_12045_7_33_genomic.fna	ftp://ftp.ncbi.nlm.nih.gov/genomes/all/GCA/900/085/475/GCA_900085475.1_12045_7_33/GCA_900085475.1_12045_7_33_genomic.fna.gz
1199	GCA_900085485.1	GCA_900085485.1_12045_7_34_genomic.fna	ftp://ftp.ncbi.nlm.nih.gov/genomes/all/GCA/900/085/485/GCA_900085485.1_12045_7_34/GCA_900085485.1_12045_7_34_genomic.fna.gz
1200	GCA_900085495.1	GCA_900085495.1_12045_7_35_genomic.fna	ftp://ftp.ncbi.nlm.nih.gov/genomes/all/GCA/900/085/495/GCA_900085495.1_12045_7_35/GCA_900085495.1_12045_7_35_genomic.fna.gz
1201	GCA_900085505.1	GCA_900085505.1_12045_7_36_genomic.fna	ftp://ftp.ncbi.nlm.nih.gov/genomes/all/GCA/900/085/505/GCA_900085505.1_12045_7_36/GCA_900085505.1_12045_7_36_genomic.fna.gz
1202	GCA_900085525.1	GCA_900085525.1_12045_7_37_genomic.fna	ftp://ftp.ncbi.nlm.nih.gov/genomes/all/GCA/900/085/525/GCA_900085525.1_12045_7_37/GCA_900085525.1_12045_7_37_genomic.fna.gz
1203	GCA_900085515.1	GCA_900085515.1_12045_7_38_genomic.fna	ftp://ftp.ncbi.nlm.nih.gov/genomes/all/GCA/900/085/515/GCA_900085515.1_12045_7_38/GCA_900085515.1_12045_7_38_genomic.fna.gz
1204	GCA_900085535.1	GCA_900085535.1_12045_7_39_genomic.fna	ftp://ftp.ncbi.nlm.nih.gov/genomes/all/GCA/900/085/535/GCA_900085535.1_12045_7_39/GCA_900085535.1_12045_7_39_genomic.fna.gz
1205	GCA_900085545.1	GCA_900085545.1_12045_7_40_genomic.fna	ftp://ftp.ncbi.nlm.nih.gov/genomes/all/GCA/900/085/545/GCA_900085545.1_12045_7_40/GCA_900085545.1_12045_7_40_genomic.fna.gz
1206	GCA_900085555.1	GCA_900085555.1_12045_7_41_genomic.fna	ftp://ftp.ncbi.nlm.nih.gov/genomes/all/GCA/900/085/555/GCA_900085555.1_12045_7_41/GCA_900085555.1_12045_7_41_genomic.fna.gz
1207	GCA_900085935.1	GCA_900085935.1_12082_2_13_genomic.fna	ftp://ftp.ncbi.nlm.nih.gov/genomes/all/GCA/900/085/935/GCA_900085935.1_12082_2_13/GCA_900085935.1_12082_2_13_genomic.fna.gz
1208	GCA_900085565.1	GCA_900085565.1_12045_7_42_genomic.fna	ftp://ftp.ncbi.nlm.nih.gov/genomes/all/GCA/900/085/565/GCA_900085565.1_12045_7_42/GCA_900085565.1_12045_7_42_genomic.fna.gz
1209	GCA_900085575.1	GCA_900085575.1_12045_7_44_genomic.fna	ftp://ftp.ncbi.nlm.nih.gov/genomes/all/GCA/900/085/575/GCA_900085575.1_12045_7_44/GCA_900085575.1_12045_7_44_genomic.fna.gz
1210	GCA_900085585.1	GCA_900085585.1_12045_7_45_genomic.fna	ftp://ftp.ncbi.nlm.nih.gov/genomes/all/GCA/900/085/585/GCA_900085585.1_12045_7_45/GCA_900085585.1_12045_7_45_genomic.fna.gz
1211	GCA_900085595.1	GCA_900085595.1_12045_7_46_genomic.fna	ftp://ftp.ncbi.nlm.nih.gov/genomes/all/GCA/900/085/595/GCA_900085595.1_12045_7_46/GCA_900085595.1_12045_7_46_genomic.fna.gz
1212	GCA_900085605.1	GCA_900085605.1_12045_7_47_genomic.fna	ftp://ftp.ncbi.nlm.nih.gov/genomes/all/GCA/900/085/605/GCA_900085605.1_12045_7_47/GCA_900085605.1_12045_7_47_genomic.fna.gz
1213	GCA_900085615.1	GCA_900085615.1_12045_7_48_genomic.fna	ftp://ftp.ncbi.nlm.nih.gov/genomes/all/GCA/900/085/615/GCA_900085615.1_12045_7_48/GCA_900085615.1_12045_7_48_genomic.fna.gz
1214	GCA_900085625.1	GCA_900085625.1_12045_7_50_genomic.fna	ftp://ftp.ncbi.nlm.nih.gov/genomes/all/GCA/900/085/625/GCA_900085625.1_12045_7_50/GCA_900085625.1_12045_7_50_genomic.fna.gz
1215	GCA_900085635.1	GCA_900085635.1_12045_7_51_genomic.fna	ftp://ftp.ncbi.nlm.nih.gov/genomes/all/GCA/900/085/635/GCA_900085635.1_12045_7_51/GCA_900085635.1_12045_7_51_genomic.fna.gz
1216	GCA_900085665.1	GCA_900085665.1_12045_7_52_genomic.fna	ftp://ftp.ncbi.nlm.nih.gov/genomes/all/GCA/900/085/665/GCA_900085665.1_12045_7_52/GCA_900085665.1_12045_7_52_genomic.fna.gz
1217	GCA_900085645.1	GCA_900085645.1_12045_7_53_genomic.fna	ftp://ftp.ncbi.nlm.nih.gov/genomes/all/GCA/900/085/645/GCA_900085645.1_12045_7_53/GCA_900085645.1_12045_7_53_genomic.fna.gz
1218	GCA_900085655.1	GCA_900085655.1_12045_7_54_genomic.fna	ftp://ftp.ncbi.nlm.nih.gov/genomes/all/GCA/900/085/655/GCA_900085655.1_12045_7_54/GCA_900085655.1_12045_7_54_genomic.fna.gz
1219	GCA_900085675.1	GCA_900085675.1_12045_7_55_genomic.fna	ftp://ftp.ncbi.nlm.nih.gov/genomes/all/GCA/900/085/675/GCA_900085675.1_12045_7_55/GCA_900085675.1_12045_7_55_genomic.fna.gz
1220	GCA_900084705.1	GCA_900084705.1_12045_5_95_genomic.fna	ftp://ftp.ncbi.nlm.nih.gov/genomes/all/GCA/900/084/705/GCA_900084705.1_12045_5_95/GCA_900084705.1_12045_5_95_genomic.fna.gz
1221	GCA_900086055.1	GCA_900086055.1_12082_4_69_genomic.fna	ftp://ftp.ncbi.nlm.nih.gov/genomes/all/GCA/900/086/055/GCA_900086055.1_12082_4_69/GCA_900086055.1_12082_4_69_genomic.fna.gz
1222	GCA_900085705.1	GCA_900085705.1_12045_7_65_genomic.fna	ftp://ftp.ncbi.nlm.nih.gov/genomes/all/GCA/900/085/705/GCA_900085705.1_12045_7_65/GCA_900085705.1_12045_7_65_genomic.fna.gz
1223	GCA_900084715.1	GCA_900084715.1_12045_6_2_genomic.fna	ftp://ftp.ncbi.nlm.nih.gov/genomes/all/GCA/900/084/715/GCA_900084715.1_12045_6_2/GCA_900084715.1_12045_6_2_genomic.fna.gz
1224	GCA_900085945.1	GCA_900085945.1_12082_2_14_genomic.fna	ftp://ftp.ncbi.nlm.nih.gov/genomes/all/GCA/900/085/945/GCA_900085945.1_12082_2_14/GCA_900085945.1_12082_2_14_genomic.fna.gz
1225	GCA_900085695.1	GCA_900085695.1_12045_7_79_genomic.fna	ftp://ftp.ncbi.nlm.nih.gov/genomes/all/GCA/900/085/695/GCA_900085695.1_12045_7_79/GCA_900085695.1_12045_7_79_genomic.fna.gz
1226	GCA_900085685.1	GCA_900085685.1_12045_7_80_genomic.fna	ftp://ftp.ncbi.nlm.nih.gov/genomes/all/GCA/900/085/685/GCA_900085685.1_12045_7_80/GCA_900085685.1_12045_7_80_genomic.fna.gz
1227	GCA_900085715.1	GCA_900085715.1_12045_7_81_genomic.fna	ftp://ftp.ncbi.nlm.nih.gov/genomes/all/GCA/900/085/715/GCA_900085715.1_12045_7_81/GCA_900085715.1_12045_7_81_genomic.fna.gz
1228	GCA_900085725.1	GCA_900085725.1_12045_7_82_genomic.fna	ftp://ftp.ncbi.nlm.nih.gov/genomes/all/GCA/900/085/725/GCA_900085725.1_12045_7_82/GCA_900085725.1_12045_7_82_genomic.fna.gz
1229	GCA_900085735.1	GCA_900085735.1_12045_7_83_genomic.fna	ftp://ftp.ncbi.nlm.nih.gov/genomes/all/GCA/900/085/735/GCA_900085735.1_12045_7_83/GCA_900085735.1_12045_7_83_genomic.fna.gz
1230	GCA_900085745.1	GCA_900085745.1_12045_7_84_genomic.fna	ftp://ftp.ncbi.nlm.nih.gov/genomes/all/GCA/900/085/745/GCA_900085745.1_12045_7_84/GCA_900085745.1_12045_7_84_genomic.fna.gz
1231	GCA_900084725.1	GCA_900084725.1_12045_6_3_genomic.fna	ftp://ftp.ncbi.nlm.nih.gov/genomes/all/GCA/900/084/725/GCA_900084725.1_12045_6_3/GCA_900084725.1_12045_6_3_genomic.fna.gz
1232	GCA_900086005.1	GCA_900086005.1_12082_2_16_genomic.fna	ftp://ftp.ncbi.nlm.nih.gov/genomes/all/GCA/900/086/005/GCA_900086005.1_12082_2_16/GCA_900086005.1_12082_2_16_genomic.fna.gz
1233	GCA_900084665.1	GCA_900084665.1_12045_5_84_genomic.fna	ftp://ftp.ncbi.nlm.nih.gov/genomes/all/GCA/900/084/665/GCA_900084665.1_12045_5_84/GCA_900084665.1_12045_5_84_genomic.fna.gz
1234	GCA_900086045.1	GCA_900086045.1_12082_4_70_genomic.fna	ftp://ftp.ncbi.nlm.nih.gov/genomes/all/GCA/900/086/045/GCA_900086045.1_12082_4_70/GCA_900086045.1_12082_4_70_genomic.fna.gz
1235	GCA_900085015.1	GCA_900085015.1_12045_6_68_genomic.fna	ftp://ftp.ncbi.nlm.nih.gov/genomes/all/GCA/900/085/015/GCA_900085015.1_12045_6_68/GCA_900085015.1_12045_6_68_genomic.fna.gz
1236	GCA_900084755.1	GCA_900084755.1_12045_6_6_genomic.fna	ftp://ftp.ncbi.nlm.nih.gov/genomes/all/GCA/900/084/755/GCA_900084755.1_12045_6_6/GCA_900084755.1_12045_6_6_genomic.fna.gz
1237	GCA_900084765.1	GCA_900084765.1_12045_6_9_genomic.fna	ftp://ftp.ncbi.nlm.nih.gov/genomes/all/GCA/900/084/765/GCA_900084765.1_12045_6_9/GCA_900084765.1_12045_6_9_genomic.fna.gz
1238	GCA_900086065.1	GCA_900086065.1_12082_4_72_genomic.fna	ftp://ftp.ncbi.nlm.nih.gov/genomes/all/GCA/900/086/065/GCA_900086065.1_12082_4_72/GCA_900086065.1_12082_4_72_genomic.fna.gz
1239	GCA_900084775.1	GCA_900084775.1_12045_6_13_genomic.fna	ftp://ftp.ncbi.nlm.nih.gov/genomes/all/GCA/900/084/775/GCA_900084775.1_12045_6_13/GCA_900084775.1_12045_6_13_genomic.fna.gz
1240	GCA_900084795.1	GCA_900084795.1_12045_6_14_genomic.fna	ftp://ftp.ncbi.nlm.nih.gov/genomes/all/GCA/900/084/795/GCA_900084795.1_12045_6_14/GCA_900084795.1_12045_6_14_genomic.fna.gz
1241	GCA_900084785.1	GCA_900084785.1_12045_6_17_genomic.fna	ftp://ftp.ncbi.nlm.nih.gov/genomes/all/GCA/900/084/785/GCA_900084785.1_12045_6_17/GCA_900084785.1_12045_6_17_genomic.fna.gz
1242	GCA_900085035.1	GCA_900085035.1_12045_6_69_genomic.fna	ftp://ftp.ncbi.nlm.nih.gov/genomes/all/GCA/900/085/035/GCA_900085035.1_12045_6_69/GCA_900085035.1_12045_6_69_genomic.fna.gz
1243	GCA_900084805.1	GCA_900084805.1_12045_6_20_genomic.fna	ftp://ftp.ncbi.nlm.nih.gov/genomes/all/GCA/900/084/805/GCA_900084805.1_12045_6_20/GCA_900084805.1_12045_6_20_genomic.fna.gz
1244	GCA_001483725.1	GCA_001483725.1_ASM148372v1_genomic.fna	ftp://ftp.ncbi.nlm.nih.gov/genomes/all/GCA/001/483/725/GCA_001483725.1_ASM148372v1/GCA_001483725.1_ASM148372v1_genomic.fna.gz
1245	GCA_001462535.1	GCA_001462535.1_ASM146253v1_genomic.fna	ftp://ftp.ncbi.nlm.nih.gov/genomes/all/GCA/001/462/535/GCA_001462535.1_ASM146253v1/GCA_001462535.1_ASM146253v1_genomic.fna.gz
1246	GCA_001462555.1	GCA_001462555.1_ASM146255v1_genomic.fna	ftp://ftp.ncbi.nlm.nih.gov/genomes/all/GCA/001/462/555/GCA_001462555.1_ASM146255v1/GCA_001462555.1_ASM146255v1_genomic.fna.gz
1247	GCA_900084815.1	GCA_900084815.1_12045_6_25_genomic.fna	ftp://ftp.ncbi.nlm.nih.gov/genomes/all/GCA/900/084/815/GCA_900084815.1_12045_6_25/GCA_900084815.1_12045_6_25_genomic.fna.gz
1248	GCA_900084835.1	GCA_900084835.1_12045_6_26_genomic.fna	ftp://ftp.ncbi.nlm.nih.gov/genomes/all/GCA/900/084/835/GCA_900084835.1_12045_6_26/GCA_900084835.1_12045_6_26_genomic.fna.gz
1249	GCA_900084845.1	GCA_900084845.1_12045_6_27_genomic.fna	ftp://ftp.ncbi.nlm.nih.gov/genomes/all/GCA/900/084/845/GCA_900084845.1_12045_6_27/GCA_900084845.1_12045_6_27_genomic.fna.gz
1250	GCA_001462525.1	GCA_001462525.1_ASM146252v1_genomic.fna	ftp://ftp.ncbi.nlm.nih.gov/genomes/all/GCA/001/462/525/GCA_001462525.1_ASM146252v1/GCA_001462525.1_ASM146252v1_genomic.fna.gz
1251	GCA_900084825.1	GCA_900084825.1_12045_6_32_genomic.fna	ftp://ftp.ncbi.nlm.nih.gov/genomes/all/GCA/900/084/825/GCA_900084825.1_12045_6_32/GCA_900084825.1_12045_6_32_genomic.fna.gz
1252	GCA_900086075.1	GCA_900086075.1_12082_4_73_genomic.fna	ftp://ftp.ncbi.nlm.nih.gov/genomes/all/GCA/900/086/075/GCA_900086075.1_12082_4_73/GCA_900086075.1_12082_4_73_genomic.fna.gz
1253	GCA_001462545.1	GCA_001462545.1_ASM146254v1_genomic.fna	ftp://ftp.ncbi.nlm.nih.gov/genomes/all/GCA/001/462/545/GCA_001462545.1_ASM146254v1/GCA_001462545.1_ASM146254v1_genomic.fna.gz
1254	GCA_001462605.1	GCA_001462605.1_ASM146260v1_genomic.fna	ftp://ftp.ncbi.nlm.nih.gov/genomes/all/GCA/001/462/605/GCA_001462605.1_ASM146260v1/GCA_001462605.1_ASM146260v1_genomic.fna.gz
1255	GCA_001462615.1	GCA_001462615.1_ASM146261v1_genomic.fna	ftp://ftp.ncbi.nlm.nih.gov/genomes/all/GCA/001/462/615/GCA_001462615.1_ASM146261v1/GCA_001462615.1_ASM146261v1_genomic.fna.gz
1256	GCA_001462655.1	GCA_001462655.1_ASM146265v1_genomic.fna	ftp://ftp.ncbi.nlm.nih.gov/genomes/all/GCA/001/462/655/GCA_001462655.1_ASM146265v1/GCA_001462655.1_ASM146265v1_genomic.fna.gz
1257	GCA_001462645.1	GCA_001462645.1_ASM146264v1_genomic.fna	ftp://ftp.ncbi.nlm.nih.gov/genomes/all/GCA/001/462/645/GCA_001462645.1_ASM146264v1/GCA_001462645.1_ASM146264v1_genomic.fna.gz
1258	GCA_001462685.1	GCA_001462685.1_ASM146268v1_genomic.fna	ftp://ftp.ncbi.nlm.nih.gov/genomes/all/GCA/001/462/685/GCA_001462685.1_ASM146268v1/GCA_001462685.1_ASM146268v1_genomic.fna.gz
1259	GCA_900085045.1	GCA_900085045.1_12045_6_70_genomic.fna	ftp://ftp.ncbi.nlm.nih.gov/genomes/all/GCA/900/085/045/GCA_900085045.1_12045_6_70/GCA_900085045.1_12045_6_70_genomic.fna.gz
1260	GCA_900084885.1	GCA_900084885.1_12045_6_37_genomic.fna	ftp://ftp.ncbi.nlm.nih.gov/genomes/all/GCA/900/084/885/GCA_900084885.1_12045_6_37/GCA_900084885.1_12045_6_37_genomic.fna.gz
1261	GCA_900084875.1	GCA_900084875.1_12045_6_38_genomic.fna	ftp://ftp.ncbi.nlm.nih.gov/genomes/all/GCA/900/084/875/GCA_900084875.1_12045_6_38/GCA_900084875.1_12045_6_38_genomic.fna.gz
1262	GCA_900085865.1	GCA_900085865.1_12045_7_94_genomic.fna	ftp://ftp.ncbi.nlm.nih.gov/genomes/all/GCA/900/085/865/GCA_900085865.1_12045_7_94/GCA_900085865.1_12045_7_94_genomic.fna.gz
1263	GCA_900084855.1	GCA_900084855.1_12045_6_39_genomic.fna	ftp://ftp.ncbi.nlm.nih.gov/genomes/all/GCA/900/084/855/GCA_900084855.1_12045_6_39/GCA_900084855.1_12045_6_39_genomic.fna.gz
1264	GCA_001462705.1	GCA_001462705.1_ASM146270v1_genomic.fna	ftp://ftp.ncbi.nlm.nih.gov/genomes/all/GCA/001/462/705/GCA_001462705.1_ASM146270v1/GCA_001462705.1_ASM146270v1_genomic.fna.gz
1265	GCA_900085075.1	GCA_900085075.1_12045_6_75_genomic.fna	ftp://ftp.ncbi.nlm.nih.gov/genomes/all/GCA/900/085/075/GCA_900085075.1_12045_6_75/GCA_900085075.1_12045_6_75_genomic.fna.gz
1266	GCA_900084865.1	GCA_900084865.1_12045_6_42_genomic.fna	ftp://ftp.ncbi.nlm.nih.gov/genomes/all/GCA/900/084/865/GCA_900084865.1_12045_6_42/GCA_900084865.1_12045_6_42_genomic.fna.gz
1267	GCA_900084905.1	GCA_900084905.1_12045_6_45_genomic.fna	ftp://ftp.ncbi.nlm.nih.gov/genomes/all/GCA/900/084/905/GCA_900084905.1_12045_6_45/GCA_900084905.1_12045_6_45_genomic.fna.gz
1268	GCA_900086085.1	GCA_900086085.1_12082_4_74_genomic.fna	ftp://ftp.ncbi.nlm.nih.gov/genomes/all/GCA/900/086/085/GCA_900086085.1_12082_4_74/GCA_900086085.1_12082_4_74_genomic.fna.gz
1269	GCA_900084895.1	GCA_900084895.1_12045_6_49_genomic.fna	ftp://ftp.ncbi.nlm.nih.gov/genomes/all/GCA/900/084/895/GCA_900084895.1_12045_6_49/GCA_900084895.1_12045_6_49_genomic.fna.gz
1270	GCA_900084915.1	GCA_900084915.1_12045_6_50_genomic.fna	ftp://ftp.ncbi.nlm.nih.gov/genomes/all/GCA/900/084/915/GCA_900084915.1_12045_6_50/GCA_900084915.1_12045_6_50_genomic.fna.gz
1271	GCA_001462735.1	GCA_001462735.1_ASM146273v1_genomic.fna	ftp://ftp.ncbi.nlm.nih.gov/genomes/all/GCA/001/462/735/GCA_001462735.1_ASM146273v1/GCA_001462735.1_ASM146273v1_genomic.fna.gz
1272	GCA_001462765.1	GCA_001462765.1_ASM146276v1_genomic.fna	ftp://ftp.ncbi.nlm.nih.gov/genomes/all/GCA/001/462/765/GCA_001462765.1_ASM146276v1/GCA_001462765.1_ASM146276v1_genomic.fna.gz
1273	GCA_001462785.1	GCA_001462785.1_ASM146278v1_genomic.fna	ftp://ftp.ncbi.nlm.nih.gov/genomes/all/GCA/001/462/785/GCA_001462785.1_ASM146278v1/GCA_001462785.1_ASM146278v1_genomic.fna.gz
1274	GCA_001462795.1	GCA_001462795.1_ASM146279v1_genomic.fna	ftp://ftp.ncbi.nlm.nih.gov/genomes/all/GCA/001/462/795/GCA_001462795.1_ASM146279v1/GCA_001462795.1_ASM146279v1_genomic.fna.gz
1275	GCA_001462825.1	GCA_001462825.1_ASM146282v1_genomic.fna	ftp://ftp.ncbi.nlm.nih.gov/genomes/all/GCA/001/462/825/GCA_001462825.1_ASM146282v1/GCA_001462825.1_ASM146282v1_genomic.fna.gz
1276	GCA_001462845.1	GCA_001462845.1_ASM146284v1_genomic.fna	ftp://ftp.ncbi.nlm.nih.gov/genomes/all/GCA/001/462/845/GCA_001462845.1_ASM146284v1/GCA_001462845.1_ASM146284v1_genomic.fna.gz
1277	GCA_900084935.1	GCA_900084935.1_12045_6_52_genomic.fna	ftp://ftp.ncbi.nlm.nih.gov/genomes/all/GCA/900/084/935/GCA_900084935.1_12045_6_52/GCA_900084935.1_12045_6_52_genomic.fna.gz
1278	GCA_900084945.1	GCA_900084945.1_12045_6_53_genomic.fna	ftp://ftp.ncbi.nlm.nih.gov/genomes/all/GCA/900/084/945/GCA_900084945.1_12045_6_53/GCA_900084945.1_12045_6_53_genomic.fna.gz
1279	GCA_900086095.1	GCA_900086095.1_12082_4_75_genomic.fna	ftp://ftp.ncbi.nlm.nih.gov/genomes/all/GCA/900/086/095/GCA_900086095.1_12082_4_75/GCA_900086095.1_12082_4_75_genomic.fna.gz
1280	GCA_900085005.1	GCA_900085005.1_12045_6_66_genomic.fna	ftp://ftp.ncbi.nlm.nih.gov/genomes/all/GCA/900/085/005/GCA_900085005.1_12045_6_66/GCA_900085005.1_12045_6_66_genomic.fna.gz
1281	GCA_900084955.1	GCA_900084955.1_12045_6_54_genomic.fna	ftp://ftp.ncbi.nlm.nih.gov/genomes/all/GCA/900/084/955/GCA_900084955.1_12045_6_54/GCA_900084955.1_12045_6_54_genomic.fna.gz
1282	GCA_900085085.1	GCA_900085085.1_12045_6_76_genomic.fna	ftp://ftp.ncbi.nlm.nih.gov/genomes/all/GCA/900/085/085/GCA_900085085.1_12045_6_76/GCA_900085085.1_12045_6_76_genomic.fna.gz
1283	GCA_900086135.1	GCA_900086135.1_12082_4_79_genomic.fna	ftp://ftp.ncbi.nlm.nih.gov/genomes/all/GCA/900/086/135/GCA_900086135.1_12082_4_79/GCA_900086135.1_12082_4_79_genomic.fna.gz
1284	GCA_900085025.1	GCA_900085025.1_12045_6_67_genomic.fna	ftp://ftp.ncbi.nlm.nih.gov/genomes/all/GCA/900/085/025/GCA_900085025.1_12045_6_67/GCA_900085025.1_12045_6_67_genomic.fna.gz
1285	GCA_900085065.1	GCA_900085065.1_12045_6_73_genomic.fna	ftp://ftp.ncbi.nlm.nih.gov/genomes/all/GCA/900/085/065/GCA_900085065.1_12045_6_73/GCA_900085065.1_12045_6_73_genomic.fna.gz
1286	GCA_900086105.1	GCA_900086105.1_12082_4_76_genomic.fna	ftp://ftp.ncbi.nlm.nih.gov/genomes/all/GCA/900/086/105/GCA_900086105.1_12082_4_76/GCA_900086105.1_12082_4_76_genomic.fna.gz
1287	GCA_900086115.1	GCA_900086115.1_12082_4_77_genomic.fna	ftp://ftp.ncbi.nlm.nih.gov/genomes/all/GCA/900/086/115/GCA_900086115.1_12082_4_77/GCA_900086115.1_12082_4_77_genomic.fna.gz
1288	GCA_900086125.1	GCA_900086125.1_12082_4_78_genomic.fna	ftp://ftp.ncbi.nlm.nih.gov/genomes/all/GCA/900/086/125/GCA_900086125.1_12082_4_78/GCA_900086125.1_12082_4_78_genomic.fna.gz
1289	GCA_900084965.1	GCA_900084965.1_12045_6_60_genomic.fna	ftp://ftp.ncbi.nlm.nih.gov/genomes/all/GCA/900/084/965/GCA_900084965.1_12045_6_60/GCA_900084965.1_12045_6_60_genomic.fna.gz
1290	GCA_900084975.1	GCA_900084975.1_12045_6_62_genomic.fna	ftp://ftp.ncbi.nlm.nih.gov/genomes/all/GCA/900/084/975/GCA_900084975.1_12045_6_62/GCA_900084975.1_12045_6_62_genomic.fna.gz
1291	GCA_900084985.1	GCA_900084985.1_12045_6_63_genomic.fna	ftp://ftp.ncbi.nlm.nih.gov/genomes/all/GCA/900/084/985/GCA_900084985.1_12045_6_63/GCA_900084985.1_12045_6_63_genomic.fna.gz
1292	GCA_900084995.1	GCA_900084995.1_12045_6_64_genomic.fna	ftp://ftp.ncbi.nlm.nih.gov/genomes/all/GCA/900/084/995/GCA_900084995.1_12045_6_64/GCA_900084995.1_12045_6_64_genomic.fna.gz
1293	GCA_900085105.1	GCA_900085105.1_12045_6_77_genomic.fna	ftp://ftp.ncbi.nlm.nih.gov/genomes/all/GCA/900/085/105/GCA_900085105.1_12045_6_77/GCA_900085105.1_12045_6_77_genomic.fna.gz
1294	GCA_900085095.1	GCA_900085095.1_12045_6_78_genomic.fna	ftp://ftp.ncbi.nlm.nih.gov/genomes/all/GCA/900/085/095/GCA_900085095.1_12045_6_78/GCA_900085095.1_12045_6_78_genomic.fna.gz
1295	GCA_900085115.1	GCA_900085115.1_12045_6_79_genomic.fna	ftp://ftp.ncbi.nlm.nih.gov/genomes/all/GCA/900/085/115/GCA_900085115.1_12045_6_79/GCA_900085115.1_12045_6_79_genomic.fna.gz
1296	GCA_900085125.1	GCA_900085125.1_12045_6_82_genomic.fna	ftp://ftp.ncbi.nlm.nih.gov/genomes/all/GCA/900/085/125/GCA_900085125.1_12045_6_82/GCA_900085125.1_12045_6_82_genomic.fna.gz
1297	GCA_900085135.1	GCA_900085135.1_12045_6_83_genomic.fna	ftp://ftp.ncbi.nlm.nih.gov/genomes/all/GCA/900/085/135/GCA_900085135.1_12045_6_83/GCA_900085135.1_12045_6_83_genomic.fna.gz
1298	GCA_900086155.1	GCA_900086155.1_12082_4_80_genomic.fna	ftp://ftp.ncbi.nlm.nih.gov/genomes/all/GCA/900/086/155/GCA_900086155.1_12082_4_80/GCA_900086155.1_12082_4_80_genomic.fna.gz
1299	GCA_900085145.1	GCA_900085145.1_12045_6_84_genomic.fna	ftp://ftp.ncbi.nlm.nih.gov/genomes/all/GCA/900/085/145/GCA_900085145.1_12045_6_84/GCA_900085145.1_12045_6_84_genomic.fna.gz
1300	GCA_900085175.1	GCA_900085175.1_12045_6_86_genomic.fna	ftp://ftp.ncbi.nlm.nih.gov/genomes/all/GCA/900/085/175/GCA_900085175.1_12045_6_86/GCA_900085175.1_12045_6_86_genomic.fna.gz
1301	GCA_900085165.1	GCA_900085165.1_12045_6_87_genomic.fna	ftp://ftp.ncbi.nlm.nih.gov/genomes/all/GCA/900/085/165/GCA_900085165.1_12045_6_87/GCA_900085165.1_12045_6_87_genomic.fna.gz
1302	GCA_900086175.1	GCA_900086175.1_12082_4_83_genomic.fna	ftp://ftp.ncbi.nlm.nih.gov/genomes/all/GCA/900/086/175/GCA_900086175.1_12082_4_83/GCA_900086175.1_12082_4_83_genomic.fna.gz
1303	GCA_900085205.1	GCA_900085205.1_12045_6_93_genomic.fna	ftp://ftp.ncbi.nlm.nih.gov/genomes/all/GCA/900/085/205/GCA_900085205.1_12045_6_93/GCA_900085205.1_12045_6_93_genomic.fna.gz
1304	GCA_900086145.1	GCA_900086145.1_12082_4_81_genomic.fna	ftp://ftp.ncbi.nlm.nih.gov/genomes/all/GCA/900/086/145/GCA_900086145.1_12082_4_81/GCA_900086145.1_12082_4_81_genomic.fna.gz
1305	GCA_900086165.1	GCA_900086165.1_12082_4_82_genomic.fna	ftp://ftp.ncbi.nlm.nih.gov/genomes/all/GCA/900/086/165/GCA_900086165.1_12082_4_82/GCA_900086165.1_12082_4_82_genomic.fna.gz
1306	GCA_900085155.1	GCA_900085155.1_12045_6_89_genomic.fna	ftp://ftp.ncbi.nlm.nih.gov/genomes/all/GCA/900/085/155/GCA_900085155.1_12045_6_89/GCA_900085155.1_12045_6_89_genomic.fna.gz
1307	GCA_900085185.1	GCA_900085185.1_12045_6_91_genomic.fna	ftp://ftp.ncbi.nlm.nih.gov/genomes/all/GCA/900/085/185/GCA_900085185.1_12045_6_91/GCA_900085185.1_12045_6_91_genomic.fna.gz
1308	GCA_900085195.1	GCA_900085195.1_12045_6_92_genomic.fna	ftp://ftp.ncbi.nlm.nih.gov/genomes/all/GCA/900/085/195/GCA_900085195.1_12045_6_92/GCA_900085195.1_12045_6_92_genomic.fna.gz
1316	GCA_001678695.1	GCA_001678695.1_ASM167869v1_genomic.fna	ftp://ftp.ncbi.nlm.nih.gov/genomes/all/GCA/001/678/695/GCA_001678695.1_ASM167869v1/GCA_001678695.1_ASM167869v1_genomic.fna.gz
1317	GCA_001597245.1	GCA_001597245.1_CLC_bio_genomic.fna	ftp://ftp.ncbi.nlm.nih.gov/genomes/all/GCA/001/597/245/GCA_001597245.1_CLC_bio/GCA_001597245.1_CLC_bio_genomic.fna.gz
1318	GCA_001460505.1	GCA_001460505.1_ASM146050v1_genomic.fna	ftp://ftp.ncbi.nlm.nih.gov/genomes/all/GCA/001/460/505/GCA_001460505.1_ASM146050v1/GCA_001460505.1_ASM146050v1_genomic.fna.gz
1319	GCA_001597075.1	GCA_001597075.1_ASM159707v1_genomic.fna	ftp://ftp.ncbi.nlm.nih.gov/genomes/all/GCA/001/597/075/GCA_001597075.1_ASM159707v1/GCA_001597075.1_ASM159707v1_genomic.fna.gz
1320	GCA_001597015.1	GCA_001597015.1_ASM159701v1_genomic.fna	ftp://ftp.ncbi.nlm.nih.gov/genomes/all/GCA/001/597/015/GCA_001597015.1_ASM159701v1/GCA_001597015.1_ASM159701v1_genomic.fna.gz
1321	GCA_001597035.1	GCA_001597035.1_ASM159703v1_genomic.fna	ftp://ftp.ncbi.nlm.nih.gov/genomes/all/GCA/001/597/035/GCA_001597035.1_ASM159703v1/GCA_001597035.1_ASM159703v1_genomic.fna.gz
1322	GCA_001566595.1	GCA_001566595.1_ASM156659v1_genomic.fna	ftp://ftp.ncbi.nlm.nih.gov/genomes/all/GCA/001/566/595/GCA_001566595.1_ASM156659v1/GCA_001566595.1_ASM156659v1_genomic.fna.gz
1323	GCA_001460575.1	GCA_001460575.1_ASM146057v1_genomic.fna	ftp://ftp.ncbi.nlm.nih.gov/genomes/all/GCA/001/460/575/GCA_001460575.1_ASM146057v1/GCA_001460575.1_ASM146057v1_genomic.fna.gz
1324	GCA_001679915.1	GCA_001679915.1_ASM167991v1_genomic.fna	ftp://ftp.ncbi.nlm.nih.gov/genomes/all/GCA/001/679/915/GCA_001679915.1_ASM167991v1/GCA_001679915.1_ASM167991v1_genomic.fna.gz
1325	GCA_001597065.1	GCA_001597065.1_ASM159706v1_genomic.fna	ftp://ftp.ncbi.nlm.nih.gov/genomes/all/GCA/001/597/065/GCA_001597065.1_ASM159706v1/GCA_001597065.1_ASM159706v1_genomic.fna.gz
1326	GCA_001645745.1	GCA_001645745.1_ASM164574v1_genomic.fna	ftp://ftp.ncbi.nlm.nih.gov/genomes/all/GCA/001/645/745/GCA_001645745.1_ASM164574v1/GCA_001645745.1_ASM164574v1_genomic.fna.gz
1327	GCA_001460975.1	GCA_001460975.1_ASM146097v1_genomic.fna	ftp://ftp.ncbi.nlm.nih.gov/genomes/all/GCA/001/460/975/GCA_001460975.1_ASM146097v1/GCA_001460975.1_ASM146097v1_genomic.fna.gz
1328	GCA_001460495.1	GCA_001460495.1_ASM146049v1_genomic.fna	ftp://ftp.ncbi.nlm.nih.gov/genomes/all/GCA/001/460/495/GCA_001460495.1_ASM146049v1/GCA_001460495.1_ASM146049v1_genomic.fna.gz
1329	GCA_001597175.1	GCA_001597175.1_ASM159717v1_genomic.fna	ftp://ftp.ncbi.nlm.nih.gov/genomes/all/GCA/001/597/175/GCA_001597175.1_ASM159717v1/GCA_001597175.1_ASM159717v1_genomic.fna.gz
1330	GCA_001597195.1	GCA_001597195.1_ASM159719v1_genomic.fna	ftp://ftp.ncbi.nlm.nih.gov/genomes/all/GCA/001/597/195/GCA_001597195.1_ASM159719v1/GCA_001597195.1_ASM159719v1_genomic.fna.gz
1331	GCA_001597225.1	GCA_001597225.1_ASM159722v1_genomic.fna	ftp://ftp.ncbi.nlm.nih.gov/genomes/all/GCA/001/597/225/GCA_001597225.1_ASM159722v1/GCA_001597225.1_ASM159722v1_genomic.fna.gz
1332	GCA_000820445.1	GCA_000820445.1_KPLM21_genomic.fna	ftp://ftp.ncbi.nlm.nih.gov/genomes/all/GCA/000/820/445/GCA_000820445.1_KPLM21/GCA_000820445.1_KPLM21_genomic.fna.gz
1333	GCA_900087895.1	GCA_900087895.1_KPMX200_PRJEB13450_wgs.embl.gz_genomic.fna	ftp://ftp.ncbi.nlm.nih.gov/genomes/all/GCA/900/087/895/GCA_900087895.1_KPMX200_PRJEB13450_wgs.embl.gz/GCA_900087895.1_KPMX200_PRJEB13450_wgs.embl.gz_genomic.fna.gz
1334	GCA_001666015.1	GCA_001666015.1_ASM166601v1_genomic.fna	ftp://ftp.ncbi.nlm.nih.gov/genomes/all/GCA/001/666/015/GCA_001666015.1_ASM166601v1/GCA_001666015.1_ASM166601v1_genomic.fna.gz
1335	GCA_001667545.1	GCA_001667545.1_ASM166754v1_genomic.fna	ftp://ftp.ncbi.nlm.nih.gov/genomes/all/GCA/001/667/545/GCA_001667545.1_ASM166754v1/GCA_001667545.1_ASM166754v1_genomic.fna.gz
1336	GCA_001665995.1	GCA_001665995.1_ASM166599v1_genomic.fna	ftp://ftp.ncbi.nlm.nih.gov/genomes/all/GCA/001/665/995/GCA_001665995.1_ASM166599v1/GCA_001665995.1_ASM166599v1_genomic.fna.gz
1337	GCA_001666005.1	GCA_001666005.1_ASM166600v1_genomic.fna	ftp://ftp.ncbi.nlm.nih.gov/genomes/all/GCA/001/666/005/GCA_001666005.1_ASM166600v1/GCA_001666005.1_ASM166600v1_genomic.fna.gz
1338	GCA_001457255.1	GCA_001457255.1_ASM145725v1_genomic.fna	ftp://ftp.ncbi.nlm.nih.gov/genomes/all/GCA/001/457/255/GCA_001457255.1_ASM145725v1/GCA_001457255.1_ASM145725v1_genomic.fna.gz
1339	GCA_001457265.1	GCA_001457265.1_ASM145726v1_genomic.fna	ftp://ftp.ncbi.nlm.nih.gov/genomes/all/GCA/001/457/265/GCA_001457265.1_ASM145726v1/GCA_001457265.1_ASM145726v1_genomic.fna.gz
1340	GCA_001457275.1	GCA_001457275.1_ASM145727v1_genomic.fna	ftp://ftp.ncbi.nlm.nih.gov/genomes/all/GCA/001/457/275/GCA_001457275.1_ASM145727v1/GCA_001457275.1_ASM145727v1_genomic.fna.gz
1341	GCA_001457285.1	GCA_001457285.1_ASM145728v1_genomic.fna	ftp://ftp.ncbi.nlm.nih.gov/genomes/all/GCA/001/457/285/GCA_001457285.1_ASM145728v1/GCA_001457285.1_ASM145728v1_genomic.fna.gz
1342	GCA_001457335.1	GCA_001457335.1_ASM145733v1_genomic.fna	ftp://ftp.ncbi.nlm.nih.gov/genomes/all/GCA/001/457/335/GCA_001457335.1_ASM145733v1/GCA_001457335.1_ASM145733v1_genomic.fna.gz
1343	GCA_001460565.1	GCA_001460565.1_ASM146056v1_genomic.fna	ftp://ftp.ncbi.nlm.nih.gov/genomes/all/GCA/001/460/565/GCA_001460565.1_ASM146056v1/GCA_001460565.1_ASM146056v1_genomic.fna.gz
1344	GCA_001460985.1	GCA_001460985.1_ASM146098v1_genomic.fna	ftp://ftp.ncbi.nlm.nih.gov/genomes/all/GCA/001/460/985/GCA_001460985.1_ASM146098v1/GCA_001460985.1_ASM146098v1_genomic.fna.gz
1345	GCA_001460475.1	GCA_001460475.1_ASM146047v1_genomic.fna	ftp://ftp.ncbi.nlm.nih.gov/genomes/all/GCA/001/460/475/GCA_001460475.1_ASM146047v1/GCA_001460475.1_ASM146047v1_genomic.fna.gz
1346	GCA_001596935.1	GCA_001596935.1_ASM159693v1_genomic.fna	ftp://ftp.ncbi.nlm.nih.gov/genomes/all/GCA/001/596/935/GCA_001596935.1_ASM159693v1/GCA_001596935.1_ASM159693v1_genomic.fna.gz
1347	GCA_001597095.1	GCA_001597095.1_ASM159709v1_genomic.fna	ftp://ftp.ncbi.nlm.nih.gov/genomes/all/GCA/001/597/095/GCA_001597095.1_ASM159709v1/GCA_001597095.1_ASM159709v1_genomic.fna.gz
1348	GCA_001596995.1	GCA_001596995.1_ASM159699v1_genomic.fna	ftp://ftp.ncbi.nlm.nih.gov/genomes/all/GCA/001/596/995/GCA_001596995.1_ASM159699v1/GCA_001596995.1_ASM159699v1_genomic.fna.gz
1349	GCA_001596925.1	GCA_001596925.1_ASM159692v1_genomic.fna	ftp://ftp.ncbi.nlm.nih.gov/genomes/all/GCA/001/596/925/GCA_001596925.1_ASM159692v1/GCA_001596925.1_ASM159692v1_genomic.fna.gz
1350	GCA_001596915.1	GCA_001596915.1_ASM159691v1_genomic.fna	ftp://ftp.ncbi.nlm.nih.gov/genomes/all/GCA/001/596/915/GCA_001596915.1_ASM159691v1/GCA_001596915.1_ASM159691v1_genomic.fna.gz
1351	GCA_001596905.1	GCA_001596905.1_ASM159690v1_genomic.fna	ftp://ftp.ncbi.nlm.nih.gov/genomes/all/GCA/001/596/905/GCA_001596905.1_ASM159690v1/GCA_001596905.1_ASM159690v1_genomic.fna.gz
1352	GCA_001597115.1	GCA_001597115.1_ASM159711v1_genomic.fna	ftp://ftp.ncbi.nlm.nih.gov/genomes/all/GCA/001/597/115/GCA_001597115.1_ASM159711v1/GCA_001597115.1_ASM159711v1_genomic.fna.gz
1353	GCA_001596985.1	GCA_001596985.1_ASM159698v1_genomic.fna	ftp://ftp.ncbi.nlm.nih.gov/genomes/all/GCA/001/596/985/GCA_001596985.1_ASM159698v1/GCA_001596985.1_ASM159698v1_genomic.fna.gz
1354	GCA_001597145.1	GCA_001597145.1_ASM159714v1_genomic.fna	ftp://ftp.ncbi.nlm.nih.gov/genomes/all/GCA/001/597/145/GCA_001597145.1_ASM159714v1/GCA_001597145.1_ASM159714v1_genomic.fna.gz
1355	GCA_001597165.1	GCA_001597165.1_ASM159716v1_genomic.fna	ftp://ftp.ncbi.nlm.nih.gov/genomes/all/GCA/001/597/165/GCA_001597165.1_ASM159716v1/GCA_001597165.1_ASM159716v1_genomic.fna.gz
1356	GCA_001549995.1	GCA_001549995.1_ASM154999v1_genomic.fna	ftp://ftp.ncbi.nlm.nih.gov/genomes/all/GCA/001/549/995/GCA_001549995.1_ASM154999v1/GCA_001549995.1_ASM154999v1_genomic.fna.gz
1357	GCA_001517735.1	GCA_001517735.1_ASM151773v1_genomic.fna	ftp://ftp.ncbi.nlm.nih.gov/genomes/all/GCA/001/517/735/GCA_001517735.1_ASM151773v1/GCA_001517735.1_ASM151773v1_genomic.fna.gz
1358	GCA_001517715.1	GCA_001517715.1_ASM151771v1_genomic.fna	ftp://ftp.ncbi.nlm.nih.gov/genomes/all/GCA/001/517/715/GCA_001517715.1_ASM151771v1/GCA_001517715.1_ASM151771v1_genomic.fna.gz
1359	GCA_001517955.1	GCA_001517955.1_ASM151795v1_genomic.fna	ftp://ftp.ncbi.nlm.nih.gov/genomes/all/GCA/001/517/955/GCA_001517955.1_ASM151795v1/GCA_001517955.1_ASM151795v1_genomic.fna.gz
1360	GCA_001517795.1	GCA_001517795.1_ASM151779v1_genomic.fna	ftp://ftp.ncbi.nlm.nih.gov/genomes/all/GCA/001/517/795/GCA_001517795.1_ASM151779v1/GCA_001517795.1_ASM151779v1_genomic.fna.gz
1361	GCA_001517745.1	GCA_001517745.1_ASM151774v1_genomic.fna	ftp://ftp.ncbi.nlm.nih.gov/genomes/all/GCA/001/517/745/GCA_001517745.1_ASM151774v1/GCA_001517745.1_ASM151774v1_genomic.fna.gz
1362	GCA_001517725.1	GCA_001517725.1_ASM151772v1_genomic.fna	ftp://ftp.ncbi.nlm.nih.gov/genomes/all/GCA/001/517/725/GCA_001517725.1_ASM151772v1/GCA_001517725.1_ASM151772v1_genomic.fna.gz
1363	GCA_001517805.1	GCA_001517805.1_ASM151780v1_genomic.fna	ftp://ftp.ncbi.nlm.nih.gov/genomes/all/GCA/001/517/805/GCA_001517805.1_ASM151780v1/GCA_001517805.1_ASM151780v1_genomic.fna.gz
1364	GCA_000694515.1	GCA_000694515.1_Kleb_pneu_MGH_64_V1_genomic.fna	ftp://ftp.ncbi.nlm.nih.gov/genomes/all/GCA/000/694/515/GCA_000694515.1_Kleb_pneu_MGH_64_V1/GCA_000694515.1_Kleb_pneu_MGH_64_V1_genomic.fna.gz
1365	GCA_000694535.1	GCA_000694535.1_Kleb_pneu_MGH_65_V1_genomic.fna	ftp://ftp.ncbi.nlm.nih.gov/genomes/all/GCA/000/694/535/GCA_000694535.1_Kleb_pneu_MGH_65_V1/GCA_000694535.1_Kleb_pneu_MGH_65_V1_genomic.fna.gz
1366	GCA_000694555.1	GCA_000694555.1_Kleb_pneu_MGH_66_V1_genomic.fna	ftp://ftp.ncbi.nlm.nih.gov/genomes/all/GCA/000/694/555/GCA_000694555.1_Kleb_pneu_MGH_66_V1/GCA_000694555.1_Kleb_pneu_MGH_66_V1_genomic.fna.gz
1367	GCA_000694575.1	GCA_000694575.1_Kleb_pneu_MGH_67_V1_genomic.fna	ftp://ftp.ncbi.nlm.nih.gov/genomes/all/GCA/000/694/575/GCA_000694575.1_Kleb_pneu_MGH_67_V1/GCA_000694575.1_Kleb_pneu_MGH_67_V1_genomic.fna.gz
1368	GCA_000694595.1	GCA_000694595.1_Kleb_pneu_MGH_68_V1_genomic.fna	ftp://ftp.ncbi.nlm.nih.gov/genomes/all/GCA/000/694/595/GCA_000694595.1_Kleb_pneu_MGH_68_V1/GCA_000694595.1_Kleb_pneu_MGH_68_V1_genomic.fna.gz
1369	GCA_000694615.1	GCA_000694615.1_Kleb_pneu_MGH_69_V1_genomic.fna	ftp://ftp.ncbi.nlm.nih.gov/genomes/all/GCA/000/694/615/GCA_000694615.1_Kleb_pneu_MGH_69_V1/GCA_000694615.1_Kleb_pneu_MGH_69_V1_genomic.fna.gz
1370	GCA_000694655.1	GCA_000694655.1_Kleb_pneu_MGH_71_V1_genomic.fna	ftp://ftp.ncbi.nlm.nih.gov/genomes/all/GCA/000/694/655/GCA_000694655.1_Kleb_pneu_MGH_71_V1/GCA_000694655.1_Kleb_pneu_MGH_71_V1_genomic.fna.gz
1371	GCA_000694675.1	GCA_000694675.1_Kleb_pneu_MGH_72_V1_genomic.fna	ftp://ftp.ncbi.nlm.nih.gov/genomes/all/GCA/000/694/675/GCA_000694675.1_Kleb_pneu_MGH_72_V1/GCA_000694675.1_Kleb_pneu_MGH_72_V1_genomic.fna.gz
1372	GCA_000694695.1	GCA_000694695.1_Kleb_pneu_MGH_73_V1_genomic.fna	ftp://ftp.ncbi.nlm.nih.gov/genomes/all/GCA/000/694/695/GCA_000694695.1_Kleb_pneu_MGH_73_V1/GCA_000694695.1_Kleb_pneu_MGH_73_V1_genomic.fna.gz
1373	GCA_000694715.1	GCA_000694715.1_Kleb_pneu_MGH_74_V1_genomic.fna	ftp://ftp.ncbi.nlm.nih.gov/genomes/all/GCA/000/694/715/GCA_000694715.1_Kleb_pneu_MGH_74_V1/GCA_000694715.1_Kleb_pneu_MGH_74_V1_genomic.fna.gz
1374	GCA_000694735.1	GCA_000694735.1_Kleb_pneu_MGH_76_V1_genomic.fna	ftp://ftp.ncbi.nlm.nih.gov/genomes/all/GCA/000/694/735/GCA_000694735.1_Kleb_pneu_MGH_76_V1/GCA_000694735.1_Kleb_pneu_MGH_76_V1_genomic.fna.gz
1375	GCA_000694755.1	GCA_000694755.1_Kleb_pneu_MGH_79_V1_genomic.fna	ftp://ftp.ncbi.nlm.nih.gov/genomes/all/GCA/000/694/755/GCA_000694755.1_Kleb_pneu_MGH_79_V1/GCA_000694755.1_Kleb_pneu_MGH_79_V1_genomic.fna.gz
1376	GCA_000694775.1	GCA_000694775.1_Kleb_pneu_MGH_80_V1_genomic.fna	ftp://ftp.ncbi.nlm.nih.gov/genomes/all/GCA/000/694/775/GCA_000694775.1_Kleb_pneu_MGH_80_V1/GCA_000694775.1_Kleb_pneu_MGH_80_V1_genomic.fna.gz
1377	GCA_001546515.1	GCA_001546515.1_ASM154651v1_genomic.fna	ftp://ftp.ncbi.nlm.nih.gov/genomes/all/GCA/001/546/515/GCA_001546515.1_ASM154651v1/GCA_001546515.1_ASM154651v1_genomic.fna.gz
1380	GCA_001598715.1	GCA_001598715.1_ASM159871v1_genomic.fna	ftp://ftp.ncbi.nlm.nih.gov/genomes/all/GCA/001/598/715/GCA_001598715.1_ASM159871v1/GCA_001598715.1_ASM159871v1_genomic.fna.gz
1381	GCA_001590945.1	GCA_001590945.1_ASM159094v1_genomic.fna	ftp://ftp.ncbi.nlm.nih.gov/genomes/all/GCA/001/590/945/GCA_001590945.1_ASM159094v1/GCA_001590945.1_ASM159094v1_genomic.fna.gz
1382	GCA_001482995.1	GCA_001482995.1_ASM148299v1_genomic.fna	ftp://ftp.ncbi.nlm.nih.gov/genomes/all/GCA/001/482/995/GCA_001482995.1_ASM148299v1/GCA_001482995.1_ASM148299v1_genomic.fna.gz
1383	GCA_001483045.1	GCA_001483045.1_ASM148304v1_genomic.fna	ftp://ftp.ncbi.nlm.nih.gov/genomes/all/GCA/001/483/045/GCA_001483045.1_ASM148304v1/GCA_001483045.1_ASM148304v1_genomic.fna.gz
1384	GCA_001483105.1	GCA_001483105.1_ASM148310v1_genomic.fna	ftp://ftp.ncbi.nlm.nih.gov/genomes/all/GCA/001/483/105/GCA_001483105.1_ASM148310v1/GCA_001483105.1_ASM148310v1_genomic.fna.gz
1385	GCA_900092885.1	GCA_900092885.1_18090_8_42_genomic.fna	ftp://ftp.ncbi.nlm.nih.gov/genomes/all/GCA/900/092/885/GCA_900092885.1_18090_8_42/GCA_900092885.1_18090_8_42_genomic.fna.gz
1386	GCA_900092805.1	GCA_900092805.1_18090_8_43_genomic.fna	ftp://ftp.ncbi.nlm.nih.gov/genomes/all/GCA/900/092/805/GCA_900092805.1_18090_8_43/GCA_900092805.1_18090_8_43_genomic.fna.gz
1387	GCA_900093215.1	GCA_900093215.1_18090_8_44_genomic.fna	ftp://ftp.ncbi.nlm.nih.gov/genomes/all/GCA/900/093/215/GCA_900093215.1_18090_8_44/GCA_900093215.1_18090_8_44_genomic.fna.gz
1388	GCA_900092835.1	GCA_900092835.1_18090_6_65_genomic.fna	ftp://ftp.ncbi.nlm.nih.gov/genomes/all/GCA/900/092/835/GCA_900092835.1_18090_6_65/GCA_900092835.1_18090_6_65_genomic.fna.gz
1389	GCA_900092895.1	GCA_900092895.1_18090_8_45_genomic.fna	ftp://ftp.ncbi.nlm.nih.gov/genomes/all/GCA/900/092/895/GCA_900092895.1_18090_8_45/GCA_900092895.1_18090_8_45_genomic.fna.gz
1390	GCA_900093015.1	GCA_900093015.1_18090_8_35_genomic.fna	ftp://ftp.ncbi.nlm.nih.gov/genomes/all/GCA/900/093/015/GCA_900093015.1_18090_8_35/GCA_900093015.1_18090_8_35_genomic.fna.gz
1391	GCA_900093265.1	GCA_900093265.1_18090_8_47_genomic.fna	ftp://ftp.ncbi.nlm.nih.gov/genomes/all/GCA/900/093/265/GCA_900093265.1_18090_8_47/GCA_900093265.1_18090_8_47_genomic.fna.gz
1392	GCA_900092855.1	GCA_900092855.1_18090_8_48_genomic.fna	ftp://ftp.ncbi.nlm.nih.gov/genomes/all/GCA/900/092/855/GCA_900092855.1_18090_8_48/GCA_900092855.1_18090_8_48_genomic.fna.gz
1393	GCA_900093085.1	GCA_900093085.1_18090_6_67_genomic.fna	ftp://ftp.ncbi.nlm.nih.gov/genomes/all/GCA/900/093/085/GCA_900093085.1_18090_6_67/GCA_900093085.1_18090_6_67_genomic.fna.gz
1394	GCA_900093125.1	GCA_900093125.1_18090_8_36_genomic.fna	ftp://ftp.ncbi.nlm.nih.gov/genomes/all/GCA/900/093/125/GCA_900093125.1_18090_8_36/GCA_900093125.1_18090_8_36_genomic.fna.gz
1395	GCA_900092795.1	GCA_900092795.1_18090_8_37_genomic.fna	ftp://ftp.ncbi.nlm.nih.gov/genomes/all/GCA/900/092/795/GCA_900092795.1_18090_8_37/GCA_900092795.1_18090_8_37_genomic.fna.gz
1396	GCA_900093105.1	GCA_900093105.1_18090_8_49_genomic.fna	ftp://ftp.ncbi.nlm.nih.gov/genomes/all/GCA/900/093/105/GCA_900093105.1_18090_8_49/GCA_900093105.1_18090_8_49_genomic.fna.gz
1397	GCA_900093235.1	GCA_900093235.1_18090_8_50_genomic.fna	ftp://ftp.ncbi.nlm.nih.gov/genomes/all/GCA/900/093/235/GCA_900093235.1_18090_8_50/GCA_900093235.1_18090_8_50_genomic.fna.gz
1398	GCA_900092945.1	GCA_900092945.1_18090_6_69_genomic.fna	ftp://ftp.ncbi.nlm.nih.gov/genomes/all/GCA/900/092/945/GCA_900092945.1_18090_6_69/GCA_900092945.1_18090_6_69_genomic.fna.gz
1399	GCA_900092975.1	GCA_900092975.1_18090_6_64_genomic.fna	ftp://ftp.ncbi.nlm.nih.gov/genomes/all/GCA/900/092/975/GCA_900092975.1_18090_6_64/GCA_900092975.1_18090_6_64_genomic.fna.gz
1400	GCA_900092825.1	GCA_900092825.1_18090_8_52_genomic.fna	ftp://ftp.ncbi.nlm.nih.gov/genomes/all/GCA/900/092/825/GCA_900092825.1_18090_8_52/GCA_900092825.1_18090_8_52_genomic.fna.gz
1401	GCA_900093065.1	GCA_900093065.1_18090_8_53_genomic.fna	ftp://ftp.ncbi.nlm.nih.gov/genomes/all/GCA/900/093/065/GCA_900093065.1_18090_8_53/GCA_900093065.1_18090_8_53_genomic.fna.gz
1402	GCA_900093165.1	GCA_900093165.1_18090_8_54_genomic.fna	ftp://ftp.ncbi.nlm.nih.gov/genomes/all/GCA/900/093/165/GCA_900093165.1_18090_8_54/GCA_900093165.1_18090_8_54_genomic.fna.gz
1403	GCA_900092935.1	GCA_900092935.1_18090_8_55_genomic.fna	ftp://ftp.ncbi.nlm.nih.gov/genomes/all/GCA/900/092/935/GCA_900092935.1_18090_8_55/GCA_900092935.1_18090_8_55_genomic.fna.gz
1404	GCA_900092905.1	GCA_900092905.1_18090_6_71_genomic.fna	ftp://ftp.ncbi.nlm.nih.gov/genomes/all/GCA/900/092/905/GCA_900092905.1_18090_6_71/GCA_900092905.1_18090_6_71_genomic.fna.gz
1405	GCA_900093135.1	GCA_900093135.1_18090_8_38_genomic.fna	ftp://ftp.ncbi.nlm.nih.gov/genomes/all/GCA/900/093/135/GCA_900093135.1_18090_8_38/GCA_900093135.1_18090_8_38_genomic.fna.gz
1406	GCA_900093225.1	GCA_900093225.1_18090_8_56_genomic.fna	ftp://ftp.ncbi.nlm.nih.gov/genomes/all/GCA/900/093/225/GCA_900093225.1_18090_8_56/GCA_900093225.1_18090_8_56_genomic.fna.gz
1407	GCA_900092995.1	GCA_900092995.1_18090_8_39_genomic.fna	ftp://ftp.ncbi.nlm.nih.gov/genomes/all/GCA/900/092/995/GCA_900092995.1_18090_8_39/GCA_900092995.1_18090_8_39_genomic.fna.gz
1408	GCA_900092965.1	GCA_900092965.1_18090_6_72_genomic.fna	ftp://ftp.ncbi.nlm.nih.gov/genomes/all/GCA/900/092/965/GCA_900092965.1_18090_6_72/GCA_900092965.1_18090_6_72_genomic.fna.gz
1409	GCA_900092845.1	GCA_900092845.1_18090_8_57_genomic.fna	ftp://ftp.ncbi.nlm.nih.gov/genomes/all/GCA/900/092/845/GCA_900092845.1_18090_8_57/GCA_900092845.1_18090_8_57_genomic.fna.gz
1410	GCA_900093195.1	GCA_900093195.1_18090_8_58_genomic.fna	ftp://ftp.ncbi.nlm.nih.gov/genomes/all/GCA/900/093/195/GCA_900093195.1_18090_8_58/GCA_900093195.1_18090_8_58_genomic.fna.gz
1411	GCA_900092985.1	GCA_900092985.1_18090_8_59_genomic.fna	ftp://ftp.ncbi.nlm.nih.gov/genomes/all/GCA/900/092/985/GCA_900092985.1_18090_8_59/GCA_900092985.1_18090_8_59_genomic.fna.gz
1412	GCA_900093075.1	GCA_900093075.1_18090_8_60_genomic.fna	ftp://ftp.ncbi.nlm.nih.gov/genomes/all/GCA/900/093/075/GCA_900093075.1_18090_8_60/GCA_900093075.1_18090_8_60_genomic.fna.gz
1413	GCA_900093115.1	GCA_900093115.1_18090_8_61_genomic.fna	ftp://ftp.ncbi.nlm.nih.gov/genomes/all/GCA/900/093/115/GCA_900093115.1_18090_8_61/GCA_900093115.1_18090_8_61_genomic.fna.gz
1414	GCA_900093245.1	GCA_900093245.1_18090_8_63_genomic.fna	ftp://ftp.ncbi.nlm.nih.gov/genomes/all/GCA/900/093/245/GCA_900093245.1_18090_8_63/GCA_900093245.1_18090_8_63_genomic.fna.gz
1415	GCA_900093005.1	GCA_900093005.1_18090_8_34_genomic.fna	ftp://ftp.ncbi.nlm.nih.gov/genomes/all/GCA/900/093/005/GCA_900093005.1_18090_8_34/GCA_900093005.1_18090_8_34_genomic.fna.gz
1416	GCA_900093185.1	GCA_900093185.1_18090_8_64_genomic.fna	ftp://ftp.ncbi.nlm.nih.gov/genomes/all/GCA/900/093/185/GCA_900093185.1_18090_8_64/GCA_900093185.1_18090_8_64_genomic.fna.gz
1417	GCA_900093035.1	GCA_900093035.1_18090_8_65_genomic.fna	ftp://ftp.ncbi.nlm.nih.gov/genomes/all/GCA/900/093/035/GCA_900093035.1_18090_8_65/GCA_900093035.1_18090_8_65_genomic.fna.gz
1418	GCA_900093045.1	GCA_900093045.1_18090_8_66_genomic.fna	ftp://ftp.ncbi.nlm.nih.gov/genomes/all/GCA/900/093/045/GCA_900093045.1_18090_8_66/GCA_900093045.1_18090_8_66_genomic.fna.gz
1419	GCA_900092875.1	GCA_900092875.1_18090_8_67_genomic.fna	ftp://ftp.ncbi.nlm.nih.gov/genomes/all/GCA/900/092/875/GCA_900092875.1_18090_8_67/GCA_900092875.1_18090_8_67_genomic.fna.gz
1420	GCA_900093205.1	GCA_900093205.1_18090_8_68_genomic.fna	ftp://ftp.ncbi.nlm.nih.gov/genomes/all/GCA/900/093/205/GCA_900093205.1_18090_8_68/GCA_900093205.1_18090_8_68_genomic.fna.gz
1421	GCA_900092815.1	GCA_900092815.1_18090_8_69_genomic.fna	ftp://ftp.ncbi.nlm.nih.gov/genomes/all/GCA/900/092/815/GCA_900092815.1_18090_8_69/GCA_900092815.1_18090_8_69_genomic.fna.gz
1422	GCA_900092785.1	GCA_900092785.1_18090_8_40_genomic.fna	ftp://ftp.ncbi.nlm.nih.gov/genomes/all/GCA/900/092/785/GCA_900092785.1_18090_8_40/GCA_900092785.1_18090_8_40_genomic.fna.gz
1423	GCA_900093465.1	GCA_900093465.1_18090_8_94_genomic.fna	ftp://ftp.ncbi.nlm.nih.gov/genomes/all/GCA/900/093/465/GCA_900093465.1_18090_8_94/GCA_900093465.1_18090_8_94_genomic.fna.gz
1424	GCA_900092925.1	GCA_900092925.1_18090_8_41_genomic.fna	ftp://ftp.ncbi.nlm.nih.gov/genomes/all/GCA/900/092/925/GCA_900092925.1_18090_8_41/GCA_900092925.1_18090_8_41_genomic.fna.gz
1428	GCA_001630805.1	GCA_001630805.1_ASM163080v1_genomic.fna	ftp://ftp.ncbi.nlm.nih.gov/genomes/all/GCA/001/630/805/GCA_001630805.1_ASM163080v1/GCA_001630805.1_ASM163080v1_genomic.fna.gz
1429	GCA_001613715.1	GCA_001613715.1_ASM161371v1_genomic.fna	ftp://ftp.ncbi.nlm.nih.gov/genomes/all/GCA/001/613/715/GCA_001613715.1_ASM161371v1/GCA_001613715.1_ASM161371v1_genomic.fna.gz
1430	GCA_001613565.1	GCA_001613565.1_ASM161356v1_genomic.fna	ftp://ftp.ncbi.nlm.nih.gov/genomes/all/GCA/001/613/565/GCA_001613565.1_ASM161356v1/GCA_001613565.1_ASM161356v1_genomic.fna.gz
1431	GCA_001613595.1	GCA_001613595.1_ASM161359v1_genomic.fna	ftp://ftp.ncbi.nlm.nih.gov/genomes/all/GCA/001/613/595/GCA_001613595.1_ASM161359v1/GCA_001613595.1_ASM161359v1_genomic.fna.gz
1432	GCA_001613655.1	GCA_001613655.1_ASM161365v1_genomic.fna	ftp://ftp.ncbi.nlm.nih.gov/genomes/all/GCA/001/613/655/GCA_001613655.1_ASM161365v1/GCA_001613655.1_ASM161365v1_genomic.fna.gz
1433	GCA_001613665.1	GCA_001613665.1_ASM161366v1_genomic.fna	ftp://ftp.ncbi.nlm.nih.gov/genomes/all/GCA/001/613/665/GCA_001613665.1_ASM161366v1/GCA_001613665.1_ASM161366v1_genomic.fna.gz
1434	GCA_001613585.1	GCA_001613585.1_ASM161358v1_genomic.fna	ftp://ftp.ncbi.nlm.nih.gov/genomes/all/GCA/001/613/585/GCA_001613585.1_ASM161358v1/GCA_001613585.1_ASM161358v1_genomic.fna.gz
1435	GCA_001613575.1	GCA_001613575.1_ASM161357v1_genomic.fna	ftp://ftp.ncbi.nlm.nih.gov/genomes/all/GCA/001/613/575/GCA_001613575.1_ASM161357v1/GCA_001613575.1_ASM161357v1_genomic.fna.gz
1436	GCA_001613645.1	GCA_001613645.1_ASM161364v1_genomic.fna	ftp://ftp.ncbi.nlm.nih.gov/genomes/all/GCA/001/613/645/GCA_001613645.1_ASM161364v1/GCA_001613645.1_ASM161364v1_genomic.fna.gz
1437	GCA_001574505.1	GCA_001574505.1_ASM157450v1_genomic.fna	ftp://ftp.ncbi.nlm.nih.gov/genomes/all/GCA/001/574/505/GCA_001574505.1_ASM157450v1/GCA_001574505.1_ASM157450v1_genomic.fna.gz
1438	GCA_000694795.1	GCA_000694795.1_Kleb_pneu_UCI_55_V1_genomic.fna	ftp://ftp.ncbi.nlm.nih.gov/genomes/all/GCA/000/694/795/GCA_000694795.1_Kleb_pneu_UCI_55_V1/GCA_000694795.1_Kleb_pneu_UCI_55_V1_genomic.fna.gz
1439	GCA_000694815.1	GCA_000694815.1_Kleb_pneu_UCI_56_V1_genomic.fna	ftp://ftp.ncbi.nlm.nih.gov/genomes/all/GCA/000/694/815/GCA_000694815.1_Kleb_pneu_UCI_56_V1/GCA_000694815.1_Kleb_pneu_UCI_56_V1_genomic.fna.gz
1440	GCA_000694835.1	GCA_000694835.1_Kleb_pneu_UCI_59_V1_genomic.fna	ftp://ftp.ncbi.nlm.nih.gov/genomes/all/GCA/000/694/835/GCA_000694835.1_Kleb_pneu_UCI_59_V1/GCA_000694835.1_Kleb_pneu_UCI_59_V1_genomic.fna.gz
1441	GCA_000694855.1	GCA_000694855.1_Kleb_pneu_UCI_61_V1_genomic.fna	ftp://ftp.ncbi.nlm.nih.gov/genomes/all/GCA/000/694/855/GCA_000694855.1_Kleb_pneu_UCI_61_V1/GCA_000694855.1_Kleb_pneu_UCI_61_V1_genomic.fna.gz
1442	GCA_000694875.1	GCA_000694875.1_Kleb_pneu_UCI_62_V1_genomic.fna	ftp://ftp.ncbi.nlm.nih.gov/genomes/all/GCA/000/694/875/GCA_000694875.1_Kleb_pneu_UCI_62_V1/GCA_000694875.1_Kleb_pneu_UCI_62_V1_genomic.fna.gz
1443	GCA_000694915.1	GCA_000694915.1_Kleb_pneu_UCI_67_V1_genomic.fna	ftp://ftp.ncbi.nlm.nih.gov/genomes/all/GCA/000/694/915/GCA_000694915.1_Kleb_pneu_UCI_67_V1/GCA_000694915.1_Kleb_pneu_UCI_67_V1_genomic.fna.gz
1444	GCA_000694935.1	GCA_000694935.1_Kleb_pneu_UCI_68_V1_genomic.fna	ftp://ftp.ncbi.nlm.nih.gov/genomes/all/GCA/000/694/935/GCA_000694935.1_Kleb_pneu_UCI_68_V1/GCA_000694935.1_Kleb_pneu_UCI_68_V1_genomic.fna.gz
1445	GCA_900093255.1	GCA_900093255.1_18090_8_70_genomic.fna	ftp://ftp.ncbi.nlm.nih.gov/genomes/all/GCA/900/093/255/GCA_900093255.1_18090_8_70/GCA_900093255.1_18090_8_70_genomic.fna.gz
1446	GCA_900093335.1	GCA_900093335.1_18090_8_85_genomic.fna	ftp://ftp.ncbi.nlm.nih.gov/genomes/all/GCA/900/093/335/GCA_900093335.1_18090_8_85/GCA_900093335.1_18090_8_85_genomic.fna.gz
1447	GCA_900093345.1	GCA_900093345.1_18090_8_86_genomic.fna	ftp://ftp.ncbi.nlm.nih.gov/genomes/all/GCA/900/093/345/GCA_900093345.1_18090_8_86/GCA_900093345.1_18090_8_86_genomic.fna.gz
1448	GCA_900093435.1	GCA_900093435.1_18090_8_91_genomic.fna	ftp://ftp.ncbi.nlm.nih.gov/genomes/all/GCA/900/093/435/GCA_900093435.1_18090_8_91/GCA_900093435.1_18090_8_91_genomic.fna.gz
1449	GCA_900093355.1	GCA_900093355.1_18090_8_87_genomic.fna	ftp://ftp.ncbi.nlm.nih.gov/genomes/all/GCA/900/093/355/GCA_900093355.1_18090_8_87/GCA_900093355.1_18090_8_87_genomic.fna.gz
1450	GCA_900093365.1	GCA_900093365.1_18090_6_76_genomic.fna	ftp://ftp.ncbi.nlm.nih.gov/genomes/all/GCA/900/093/365/GCA_900093365.1_18090_6_76/GCA_900093365.1_18090_6_76_genomic.fna.gz
1451	GCA_900093375.1	GCA_900093375.1_18090_6_77_genomic.fna	ftp://ftp.ncbi.nlm.nih.gov/genomes/all/GCA/900/093/375/GCA_900093375.1_18090_6_77/GCA_900093375.1_18090_6_77_genomic.fna.gz
1452	GCA_900093385.1	GCA_900093385.1_18090_8_88_genomic.fna	ftp://ftp.ncbi.nlm.nih.gov/genomes/all/GCA/900/093/385/GCA_900093385.1_18090_8_88/GCA_900093385.1_18090_8_88_genomic.fna.gz
1453	GCA_900093415.1	GCA_900093415.1_18090_8_89_genomic.fna	ftp://ftp.ncbi.nlm.nih.gov/genomes/all/GCA/900/093/415/GCA_900093415.1_18090_8_89/GCA_900093415.1_18090_8_89_genomic.fna.gz
1454	GCA_900093425.1	GCA_900093425.1_18090_8_90_genomic.fna	ftp://ftp.ncbi.nlm.nih.gov/genomes/all/GCA/900/093/425/GCA_900093425.1_18090_8_90/GCA_900093425.1_18090_8_90_genomic.fna.gz
1455	GCA_900093405.1	GCA_900093405.1_18090_6_79_genomic.fna	ftp://ftp.ncbi.nlm.nih.gov/genomes/all/GCA/900/093/405/GCA_900093405.1_18090_6_79/GCA_900093405.1_18090_6_79_genomic.fna.gz
1456	GCA_900093395.1	GCA_900093395.1_18090_6_78_genomic.fna	ftp://ftp.ncbi.nlm.nih.gov/genomes/all/GCA/900/093/395/GCA_900093395.1_18090_6_78/GCA_900093395.1_18090_6_78_genomic.fna.gz
1457	GCA_900092865.1	GCA_900092865.1_18090_8_72_genomic.fna	ftp://ftp.ncbi.nlm.nih.gov/genomes/all/GCA/900/092/865/GCA_900092865.1_18090_8_72/GCA_900092865.1_18090_8_72_genomic.fna.gz
1458	GCA_900093055.1	GCA_900093055.1_18090_8_73_genomic.fna	ftp://ftp.ncbi.nlm.nih.gov/genomes/all/GCA/900/093/055/GCA_900093055.1_18090_8_73/GCA_900093055.1_18090_8_73_genomic.fna.gz
1459	GCA_900093155.1	GCA_900093155.1_18090_6_75_genomic.fna	ftp://ftp.ncbi.nlm.nih.gov/genomes/all/GCA/900/093/155/GCA_900093155.1_18090_6_75/GCA_900093155.1_18090_6_75_genomic.fna.gz
1460	GCA_900092955.1	GCA_900092955.1_18090_8_74_genomic.fna	ftp://ftp.ncbi.nlm.nih.gov/genomes/all/GCA/900/092/955/GCA_900092955.1_18090_8_74/GCA_900092955.1_18090_8_74_genomic.fna.gz
1461	GCA_900093275.1	GCA_900093275.1_18090_8_75_genomic.fna	ftp://ftp.ncbi.nlm.nih.gov/genomes/all/GCA/900/093/275/GCA_900093275.1_18090_8_75/GCA_900093275.1_18090_8_75_genomic.fna.gz
1462	GCA_900093025.1	GCA_900093025.1_18090_8_76_genomic.fna	ftp://ftp.ncbi.nlm.nih.gov/genomes/all/GCA/900/093/025/GCA_900093025.1_18090_8_76/GCA_900093025.1_18090_8_76_genomic.fna.gz
1463	GCA_900093175.1	GCA_900093175.1_18090_8_77_genomic.fna	ftp://ftp.ncbi.nlm.nih.gov/genomes/all/GCA/900/093/175/GCA_900093175.1_18090_8_77/GCA_900093175.1_18090_8_77_genomic.fna.gz
1464	GCA_900093815.1	GCA_900093815.1_18090_8_78_genomic.fna	ftp://ftp.ncbi.nlm.nih.gov/genomes/all/GCA/900/093/815/GCA_900093815.1_18090_8_78/GCA_900093815.1_18090_8_78_genomic.fna.gz
1465	GCA_900093285.1	GCA_900093285.1_18090_8_79_genomic.fna	ftp://ftp.ncbi.nlm.nih.gov/genomes/all/GCA/900/093/285/GCA_900093285.1_18090_8_79/GCA_900093285.1_18090_8_79_genomic.fna.gz
1466	GCA_900093295.1	GCA_900093295.1_18090_8_80_genomic.fna	ftp://ftp.ncbi.nlm.nih.gov/genomes/all/GCA/900/093/295/GCA_900093295.1_18090_8_80/GCA_900093295.1_18090_8_80_genomic.fna.gz
1467	GCA_900093305.1	GCA_900093305.1_18090_8_81_genomic.fna	ftp://ftp.ncbi.nlm.nih.gov/genomes/all/GCA/900/093/305/GCA_900093305.1_18090_8_81/GCA_900093305.1_18090_8_81_genomic.fna.gz
1468	GCA_900093325.1	GCA_900093325.1_18090_8_83_genomic.fna	ftp://ftp.ncbi.nlm.nih.gov/genomes/all/GCA/900/093/325/GCA_900093325.1_18090_8_83/GCA_900093325.1_18090_8_83_genomic.fna.gz
1469	GCA_900093315.1	GCA_900093315.1_18090_8_82_genomic.fna	ftp://ftp.ncbi.nlm.nih.gov/genomes/all/GCA/900/093/315/GCA_900093315.1_18090_8_82/GCA_900093315.1_18090_8_82_genomic.fna.gz
1471	GCA_001483005.1	GCA_001483005.1_ASM148300v1_genomic.fna	ftp://ftp.ncbi.nlm.nih.gov/genomes/all/GCA/001/483/005/GCA_001483005.1_ASM148300v1/GCA_001483005.1_ASM148300v1_genomic.fna.gz
1472	GCA_000751755.1	GCA_000751755.1_KQQSB11_PRJEB6037_genomic.fna	ftp://ftp.ncbi.nlm.nih.gov/genomes/all/GCA/000/751/755/GCA_000751755.1_KQQSB11_PRJEB6037/GCA_000751755.1_KQQSB11_PRJEB6037_genomic.fna.gz
1473	GCA_900080215.1	GCA_900080215.1_KQS06HV_PRJEB13450_wgs.embl_genomic.fna	ftp://ftp.ncbi.nlm.nih.gov/genomes/all/GCA/900/080/215/GCA_900080215.1_KQS06HV_PRJEB13450_wgs.embl/GCA_900080215.1_KQS06HV_PRJEB13450_wgs.embl_genomic.fna.gz
1474	GCA_000613225.1	GCA_000613225.1_SB30_PRJEB5159_genomic.fna	ftp://ftp.ncbi.nlm.nih.gov/genomes/all/GCA/000/613/225/GCA_000613225.1_SB30_PRJEB5159/GCA_000613225.1_SB30_PRJEB5159_genomic.fna.gz
1475	GCA_000612905.1	GCA_000612905.1_KPSB59_PRJEB5158_genomic.fna	ftp://ftp.ncbi.nlm.nih.gov/genomes/all/GCA/000/612/905/GCA_000612905.1_KPSB59_PRJEB5158/GCA_000612905.1_KPSB59_PRJEB5158_genomic.fna.gz
1476	GCA_001611185.1	GCA_001611185.1_ASM161118v1_genomic.fna	ftp://ftp.ncbi.nlm.nih.gov/genomes/all/GCA/001/611/185/GCA_001611185.1_ASM161118v1/GCA_001611185.1_ASM161118v1_genomic.fna.gz
1477	GCA_001663535.1	GCA_001663535.1_ASM166353v1_genomic.fna	ftp://ftp.ncbi.nlm.nih.gov/genomes/all/GCA/001/663/535/GCA_001663535.1_ASM166353v1/GCA_001663535.1_ASM166353v1_genomic.fna.gz
1481	GCA_001617965.1	GCA_001617965.1_ASM161796v1_genomic.fna	ftp://ftp.ncbi.nlm.nih.gov/genomes/all/GCA/001/617/965/GCA_001617965.1_ASM161796v1/GCA_001617965.1_ASM161796v1_genomic.fna.gz
1482	GCA_900087855.1	GCA_900087855.1_KVMX100_PRJEB7831_wgs.embl.gz_genomic.fna	ftp://ftp.ncbi.nlm.nih.gov/genomes/all/GCA/900/087/855/GCA_900087855.1_KVMX100_PRJEB7831_wgs.embl.gz/GCA_900087855.1_KVMX100_PRJEB7831_wgs.embl.gz_genomic.fna.gz
1483	GCA_001674935.1	GCA_001674935.1_ASM167493v1_genomic.fna	ftp://ftp.ncbi.nlm.nih.gov/genomes/all/GCA/001/674/935/GCA_001674935.1_ASM167493v1/GCA_001674935.1_ASM167493v1_genomic.fna.gz
1484	GCA_000703465.1	GCA_000703465.1_ASM70346v1_genomic.fna	ftp://ftp.ncbi.nlm.nih.gov/genomes/all/GCA/000/703/465/GCA_000703465.1_ASM70346v1/GCA_000703465.1_ASM70346v1_genomic.fna.gz
1485	GCA_000703485.1	GCA_000703485.1_ASM70348v1_genomic.fna	ftp://ftp.ncbi.nlm.nih.gov/genomes/all/GCA/000/703/485/GCA_000703485.1_ASM70348v1/GCA_000703485.1_ASM70348v1_genomic.fna.gz
1486	GCA_001598295.1	GCA_001598295.1_ASM159829v1_genomic.fna	ftp://ftp.ncbi.nlm.nih.gov/genomes/all/GCA/001/598/295/GCA_001598295.1_ASM159829v1/GCA_001598295.1_ASM159829v1_genomic.fna.gz
1487	GCA_000648315.1	GCA_000648315.1_Raoultella_ornithinolytica_TNT_genomic.fna	ftp://ftp.ncbi.nlm.nih.gov/genomes/all/GCA/000/648/315/GCA_000648315.1_Raoultella_ornithinolytica_TNT/GCA_000648315.1_Raoultella_ornithinolytica_TNT_genomic.fna.gz
1488	GCA_001065685.1	GCA_001065685.1_ASM106568v1_genomic.fna	ftp://ftp.ncbi.nlm.nih.gov/genomes/all/GCA/001/065/685/GCA_001065685.1_ASM106568v1/GCA_001065685.1_ASM106568v1_genomic.fna.gz
1489	GCA_000735435.1	GCA_000735435.1_GRPL_DRAFTv1_genomic.fna	ftp://ftp.ncbi.nlm.nih.gov/genomes/all/GCA/000/735/435/GCA_000735435.1_GRPL_DRAFTv1/GCA_000735435.1_GRPL_DRAFTv1_genomic.fna.gz
1490	GCA_000737915.1	GCA_000737915.1_ASM73791v1_genomic.fna	ftp://ftp.ncbi.nlm.nih.gov/genomes/all/GCA/000/737/915/GCA_000737915.1_ASM73791v1/GCA_000737915.1_ASM73791v1_genomic.fna.gz
1491	GCA_001663315.1	GCA_001663315.1_ASM166331v1_genomic.fna	ftp://ftp.ncbi.nlm.nih.gov/genomes/all/GCA/001/663/315/GCA_001663315.1_ASM166331v1/GCA_001663315.1_ASM166331v1_genomic.fna.gz
1492	GCA_001663325.1	GCA_001663325.1_ASM166332v1_genomic.fna	ftp://ftp.ncbi.nlm.nih.gov/genomes/all/GCA/001/663/325/GCA_001663325.1_ASM166332v1/GCA_001663325.1_ASM166332v1_genomic.fna.gz
1493	GCA_001557575.1	GCA_001557575.1_ASM155757v1_genomic.fna	ftp://ftp.ncbi.nlm.nih.gov/genomes/all/GCA/001/557/575/GCA_001557575.1_ASM155757v1/GCA_001557575.1_ASM155757v1_genomic.fna.gz
1494	GCA_900093145.1	GCA_900093145.1_18090_7_42_genomic.fna	ftp://ftp.ncbi.nlm.nih.gov/genomes/all/GCA/900/093/145/GCA_900093145.1_18090_7_42/GCA_900093145.1_18090_7_42_genomic.fna.gz
1495	GCA_900084675.1	GCA_900084675.1_12045_5_91_genomic.fna	ftp://ftp.ncbi.nlm.nih.gov/genomes/all/GCA/900/084/675/GCA_900084675.1_12045_5_91/GCA_900084675.1_12045_5_91_genomic.fna.gz
1496	GCA_001756835.1	GCA_001756835.1_ASM175683v1_genomic.fna	ftp://ftp.ncbi.nlm.nih.gov/genomes/all/GCA/001/756/835/GCA_001756835.1_ASM175683v1/GCA_001756835.1_ASM175683v1_genomic.fna.gz
1497	GCA_001718115.1	GCA_001718115.1_ASM171811v1_genomic.fna	ftp://ftp.ncbi.nlm.nih.gov/genomes/all/GCA/001/718/115/GCA_001718115.1_ASM171811v1/GCA_001718115.1_ASM171811v1_genomic.fna.gz
1498	GCA_001701975.1	GCA_001701975.1_ASM170197v1_genomic.fna	ftp://ftp.ncbi.nlm.nih.gov/genomes/all/GCA/001/701/975/GCA_001701975.1_ASM170197v1/GCA_001701975.1_ASM170197v1_genomic.fna.gz
1499	GCA_001701915.1	GCA_001701915.1_ASM170191v1_genomic.fna	ftp://ftp.ncbi.nlm.nih.gov/genomes/all/GCA/001/701/915/GCA_001701915.1_ASM170191v1/GCA_001701915.1_ASM170191v1_genomic.fna.gz
1500	GCA_001701895.1	GCA_001701895.1_ASM170189v1_genomic.fna	ftp://ftp.ncbi.nlm.nih.gov/genomes/all/GCA/001/701/895/GCA_001701895.1_ASM170189v1/GCA_001701895.1_ASM170189v1_genomic.fna.gz
1501	GCA_001701365.1	GCA_001701365.1_ASM170136v1_genomic.fna	ftp://ftp.ncbi.nlm.nih.gov/genomes/all/GCA/001/701/365/GCA_001701365.1_ASM170136v1/GCA_001701365.1_ASM170136v1_genomic.fna.gz
1502	GCA_001701815.1	GCA_001701815.1_ASM170181v1_genomic.fna	ftp://ftp.ncbi.nlm.nih.gov/genomes/all/GCA/001/701/815/GCA_001701815.1_ASM170181v1/GCA_001701815.1_ASM170181v1_genomic.fna.gz
1503	GCA_001701475.1	GCA_001701475.1_ASM170147v1_genomic.fna	ftp://ftp.ncbi.nlm.nih.gov/genomes/all/GCA/001/701/475/GCA_001701475.1_ASM170147v1/GCA_001701475.1_ASM170147v1_genomic.fna.gz
1504	GCA_001701495.1	GCA_001701495.1_ASM170149v1_genomic.fna	ftp://ftp.ncbi.nlm.nih.gov/genomes/all/GCA/001/701/495/GCA_001701495.1_ASM170149v1/GCA_001701495.1_ASM170149v1_genomic.fna.gz
1505	GCA_001701525.1	GCA_001701525.1_ASM170152v1_genomic.fna	ftp://ftp.ncbi.nlm.nih.gov/genomes/all/GCA/001/701/525/GCA_001701525.1_ASM170152v1/GCA_001701525.1_ASM170152v1_genomic.fna.gz
1506	GCA_001701355.1	GCA_001701355.1_ASM170135v1_genomic.fna	ftp://ftp.ncbi.nlm.nih.gov/genomes/all/GCA/001/701/355/GCA_001701355.1_ASM170135v1/GCA_001701355.1_ASM170135v1_genomic.fna.gz
1507	GCA_001701395.1	GCA_001701395.1_ASM170139v1_genomic.fna	ftp://ftp.ncbi.nlm.nih.gov/genomes/all/GCA/001/701/395/GCA_001701395.1_ASM170139v1/GCA_001701395.1_ASM170139v1_genomic.fna.gz
1508	GCA_001701555.1	GCA_001701555.1_ASM170155v1_genomic.fna	ftp://ftp.ncbi.nlm.nih.gov/genomes/all/GCA/001/701/555/GCA_001701555.1_ASM170155v1/GCA_001701555.1_ASM170155v1_genomic.fna.gz
1509	GCA_001701415.1	GCA_001701415.1_ASM170141v1_genomic.fna	ftp://ftp.ncbi.nlm.nih.gov/genomes/all/GCA/001/701/415/GCA_001701415.1_ASM170141v1/GCA_001701415.1_ASM170141v1_genomic.fna.gz
1510	GCA_001702005.1	GCA_001702005.1_ASM170200v1_genomic.fna	ftp://ftp.ncbi.nlm.nih.gov/genomes/all/GCA/001/702/005/GCA_001702005.1_ASM170200v1/GCA_001702005.1_ASM170200v1_genomic.fna.gz
1511	GCA_001702035.1	GCA_001702035.1_ASM170203v1_genomic.fna	ftp://ftp.ncbi.nlm.nih.gov/genomes/all/GCA/001/702/035/GCA_001702035.1_ASM170203v1/GCA_001702035.1_ASM170203v1_genomic.fna.gz
1512	GCA_001701985.1	GCA_001701985.1_ASM170198v1_genomic.fna	ftp://ftp.ncbi.nlm.nih.gov/genomes/all/GCA/001/701/985/GCA_001701985.1_ASM170198v1/GCA_001701985.1_ASM170198v1_genomic.fna.gz
1513	GCA_001701935.1	GCA_001701935.1_ASM170193v1_genomic.fna	ftp://ftp.ncbi.nlm.nih.gov/genomes/all/GCA/001/701/935/GCA_001701935.1_ASM170193v1/GCA_001701935.1_ASM170193v1_genomic.fna.gz
1514	GCA_001718175.1	GCA_001718175.1_ASM171817v1_genomic.fna	ftp://ftp.ncbi.nlm.nih.gov/genomes/all/GCA/001/718/175/GCA_001718175.1_ASM171817v1/GCA_001718175.1_ASM171817v1_genomic.fna.gz
1515	GCA_001701445.1	GCA_001701445.1_ASM170144v1_genomic.fna	ftp://ftp.ncbi.nlm.nih.gov/genomes/all/GCA/001/701/445/GCA_001701445.1_ASM170144v1/GCA_001701445.1_ASM170144v1_genomic.fna.gz
1516	GCA_001701505.1	GCA_001701505.1_ASM170150v1_genomic.fna	ftp://ftp.ncbi.nlm.nih.gov/genomes/all/GCA/001/701/505/GCA_001701505.1_ASM170150v1/GCA_001701505.1_ASM170150v1_genomic.fna.gz
1517	GCA_001701925.1	GCA_001701925.1_ASM170192v1_genomic.fna	ftp://ftp.ncbi.nlm.nih.gov/genomes/all/GCA/001/701/925/GCA_001701925.1_ASM170192v1/GCA_001701925.1_ASM170192v1_genomic.fna.gz
1519	GCA_001875025.1	GCA_001875025.1_ASM187502v1_genomic.fna	ftp://ftp.ncbi.nlm.nih.gov/genomes/all/GCA/001/875/025/GCA_001875025.1_ASM187502v1/GCA_001875025.1_ASM187502v1_genomic.fna.gz
1520	GCA_001874865.1	GCA_001874865.1_ASM187486v1_genomic.fna	ftp://ftp.ncbi.nlm.nih.gov/genomes/all/GCA/001/874/865/GCA_001874865.1_ASM187486v1/GCA_001874865.1_ASM187486v1_genomic.fna.gz
1521	GCA_001874725.1	GCA_001874725.1_ASM187472v1_genomic.fna	ftp://ftp.ncbi.nlm.nih.gov/genomes/all/GCA/001/874/725/GCA_001874725.1_ASM187472v1/GCA_001874725.1_ASM187472v1_genomic.fna.gz
1522	GCA_001875075.1	GCA_001875075.1_ASM187507v1_genomic.fna	ftp://ftp.ncbi.nlm.nih.gov/genomes/all/GCA/001/875/075/GCA_001875075.1_ASM187507v1/GCA_001875075.1_ASM187507v1_genomic.fna.gz
1523	GCA_001874875.1	GCA_001874875.1_ASM187487v1_genomic.fna	ftp://ftp.ncbi.nlm.nih.gov/genomes/all/GCA/001/874/875/GCA_001874875.1_ASM187487v1/GCA_001874875.1_ASM187487v1_genomic.fna.gz
1524	GCA_001875105.1	GCA_001875105.1_ASM187510v1_genomic.fna	ftp://ftp.ncbi.nlm.nih.gov/genomes/all/GCA/001/875/105/GCA_001875105.1_ASM187510v1/GCA_001875105.1_ASM187510v1_genomic.fna.gz
1525	GCA_001875125.1	GCA_001875125.1_ASM187512v1_genomic.fna	ftp://ftp.ncbi.nlm.nih.gov/genomes/all/GCA/001/875/125/GCA_001875125.1_ASM187512v1/GCA_001875125.1_ASM187512v1_genomic.fna.gz
1526	GCA_001874695.1	GCA_001874695.1_ASM187469v1_genomic.fna	ftp://ftp.ncbi.nlm.nih.gov/genomes/all/GCA/001/874/695/GCA_001874695.1_ASM187469v1/GCA_001874695.1_ASM187469v1_genomic.fna.gz
1527	GCA_001874715.1	GCA_001874715.1_ASM187471v1_genomic.fna	ftp://ftp.ncbi.nlm.nih.gov/genomes/all/GCA/001/874/715/GCA_001874715.1_ASM187471v1/GCA_001874715.1_ASM187471v1_genomic.fna.gz
1528	GCA_001875135.1	GCA_001875135.1_ASM187513v1_genomic.fna	ftp://ftp.ncbi.nlm.nih.gov/genomes/all/GCA/001/875/135/GCA_001875135.1_ASM187513v1/GCA_001875135.1_ASM187513v1_genomic.fna.gz
1529	GCA_001876675.1	GCA_001876675.1_ASM187667v1_genomic.fna	ftp://ftp.ncbi.nlm.nih.gov/genomes/all/GCA/001/876/675/GCA_001876675.1_ASM187667v1/GCA_001876675.1_ASM187667v1_genomic.fna.gz
1542	GCA_001715215.1	GCA_001715215.1_ASM171521v1_genomic.fna	ftp://ftp.ncbi.nlm.nih.gov/genomes/all/GCA/001/715/215/GCA_001715215.1_ASM171521v1/GCA_001715215.1_ASM171521v1_genomic.fna.gz
1543	GCA_001720345.1	GCA_001720345.1_ASM172034v1_genomic.fna	ftp://ftp.ncbi.nlm.nih.gov/genomes/all/GCA/001/720/345/GCA_001720345.1_ASM172034v1/GCA_001720345.1_ASM172034v1_genomic.fna.gz
1544	GCA_001720865.1	GCA_001720865.1_ASM172086v1_genomic.fna	ftp://ftp.ncbi.nlm.nih.gov/genomes/all/GCA/001/720/865/GCA_001720865.1_ASM172086v1/GCA_001720865.1_ASM172086v1_genomic.fna.gz
1545	GCA_001720845.1	GCA_001720845.1_ASM172084v1_genomic.fna	ftp://ftp.ncbi.nlm.nih.gov/genomes/all/GCA/001/720/845/GCA_001720845.1_ASM172084v1/GCA_001720845.1_ASM172084v1_genomic.fna.gz
1546	GCA_001720905.1	GCA_001720905.1_ASM172090v1_genomic.fna	ftp://ftp.ncbi.nlm.nih.gov/genomes/all/GCA/001/720/905/GCA_001720905.1_ASM172090v1/GCA_001720905.1_ASM172090v1_genomic.fna.gz
1547	GCA_001720875.1	GCA_001720875.1_ASM172087v1_genomic.fna	ftp://ftp.ncbi.nlm.nih.gov/genomes/all/GCA/001/720/875/GCA_001720875.1_ASM172087v1/GCA_001720875.1_ASM172087v1_genomic.fna.gz
1548	GCA_001720805.1	GCA_001720805.1_ASM172080v1_genomic.fna	ftp://ftp.ncbi.nlm.nih.gov/genomes/all/GCA/001/720/805/GCA_001720805.1_ASM172080v1/GCA_001720805.1_ASM172080v1_genomic.fna.gz
1549	GCA_001720705.1	GCA_001720705.1_ASM172070v1_genomic.fna	ftp://ftp.ncbi.nlm.nih.gov/genomes/all/GCA/001/720/705/GCA_001720705.1_ASM172070v1/GCA_001720705.1_ASM172070v1_genomic.fna.gz
1550	GCA_001720755.1	GCA_001720755.1_ASM172075v1_genomic.fna	ftp://ftp.ncbi.nlm.nih.gov/genomes/all/GCA/001/720/755/GCA_001720755.1_ASM172075v1/GCA_001720755.1_ASM172075v1_genomic.fna.gz
1551	GCA_001720765.1	GCA_001720765.1_ASM172076v1_genomic.fna	ftp://ftp.ncbi.nlm.nih.gov/genomes/all/GCA/001/720/765/GCA_001720765.1_ASM172076v1/GCA_001720765.1_ASM172076v1_genomic.fna.gz
1552	GCA_001720815.1	GCA_001720815.1_ASM172081v1_genomic.fna	ftp://ftp.ncbi.nlm.nih.gov/genomes/all/GCA/001/720/815/GCA_001720815.1_ASM172081v1/GCA_001720815.1_ASM172081v1_genomic.fna.gz
1553	GCA_001720745.1	GCA_001720745.1_ASM172074v1_genomic.fna	ftp://ftp.ncbi.nlm.nih.gov/genomes/all/GCA/001/720/745/GCA_001720745.1_ASM172074v1/GCA_001720745.1_ASM172074v1_genomic.fna.gz
1554	GCA_001720695.1	GCA_001720695.1_ASM172069v1_genomic.fna	ftp://ftp.ncbi.nlm.nih.gov/genomes/all/GCA/001/720/695/GCA_001720695.1_ASM172069v1/GCA_001720695.1_ASM172069v1_genomic.fna.gz
1560	GCA_900084425.1	GCA_900084425.1_11983_8_1_genomic.fna	ftp://ftp.ncbi.nlm.nih.gov/genomes/all/GCA/900/084/425/GCA_900084425.1_11983_8_1/GCA_900084425.1_11983_8_1_genomic.fna.gz
1561	GCA_900084125.1	GCA_900084125.1_11983_8_2_genomic.fna	ftp://ftp.ncbi.nlm.nih.gov/genomes/all/GCA/900/084/125/GCA_900084125.1_11983_8_2/GCA_900084125.1_11983_8_2_genomic.fna.gz
1562	GCA_900084345.1	GCA_900084345.1_11983_8_3_genomic.fna	ftp://ftp.ncbi.nlm.nih.gov/genomes/all/GCA/900/084/345/GCA_900084345.1_11983_8_3/GCA_900084345.1_11983_8_3_genomic.fna.gz
1563	GCA_900084215.1	GCA_900084215.1_11983_8_4_genomic.fna	ftp://ftp.ncbi.nlm.nih.gov/genomes/all/GCA/900/084/215/GCA_900084215.1_11983_8_4/GCA_900084215.1_11983_8_4_genomic.fna.gz
1564	GCA_900084255.1	GCA_900084255.1_11983_8_9_genomic.fna	ftp://ftp.ncbi.nlm.nih.gov/genomes/all/GCA/900/084/255/GCA_900084255.1_11983_8_9/GCA_900084255.1_11983_8_9_genomic.fna.gz
1565	GCA_900084105.1	GCA_900084105.1_11983_8_10_genomic.fna	ftp://ftp.ncbi.nlm.nih.gov/genomes/all/GCA/900/084/105/GCA_900084105.1_11983_8_10/GCA_900084105.1_11983_8_10_genomic.fna.gz
1566	GCA_900084435.1	GCA_900084435.1_11983_8_11_genomic.fna	ftp://ftp.ncbi.nlm.nih.gov/genomes/all/GCA/900/084/435/GCA_900084435.1_11983_8_11/GCA_900084435.1_11983_8_11_genomic.fna.gz
1567	GCA_900084175.1	GCA_900084175.1_11983_8_12_genomic.fna	ftp://ftp.ncbi.nlm.nih.gov/genomes/all/GCA/900/084/175/GCA_900084175.1_11983_8_12/GCA_900084175.1_11983_8_12_genomic.fna.gz
1568	GCA_900084165.1	GCA_900084165.1_11983_8_13_genomic.fna	ftp://ftp.ncbi.nlm.nih.gov/genomes/all/GCA/900/084/165/GCA_900084165.1_11983_8_13/GCA_900084165.1_11983_8_13_genomic.fna.gz
1569	GCA_900084225.1	GCA_900084225.1_11983_8_14_genomic.fna	ftp://ftp.ncbi.nlm.nih.gov/genomes/all/GCA/900/084/225/GCA_900084225.1_11983_8_14/GCA_900084225.1_11983_8_14_genomic.fna.gz
1570	GCA_900084265.1	GCA_900084265.1_11983_8_22_genomic.fna	ftp://ftp.ncbi.nlm.nih.gov/genomes/all/GCA/900/084/265/GCA_900084265.1_11983_8_22/GCA_900084265.1_11983_8_22_genomic.fna.gz
1571	GCA_900084055.1	GCA_900084055.1_11983_8_24_genomic.fna	ftp://ftp.ncbi.nlm.nih.gov/genomes/all/GCA/900/084/055/GCA_900084055.1_11983_8_24/GCA_900084055.1_11983_8_24_genomic.fna.gz
1572	GCA_900084365.1	GCA_900084365.1_11983_8_17_genomic.fna	ftp://ftp.ncbi.nlm.nih.gov/genomes/all/GCA/900/084/365/GCA_900084365.1_11983_8_17/GCA_900084365.1_11983_8_17_genomic.fna.gz
1573	GCA_900084335.1	GCA_900084335.1_11983_8_18_genomic.fna	ftp://ftp.ncbi.nlm.nih.gov/genomes/all/GCA/900/084/335/GCA_900084335.1_11983_8_18/GCA_900084335.1_11983_8_18_genomic.fna.gz
1574	GCA_900084155.1	GCA_900084155.1_11983_8_19_genomic.fna	ftp://ftp.ncbi.nlm.nih.gov/genomes/all/GCA/900/084/155/GCA_900084155.1_11983_8_19/GCA_900084155.1_11983_8_19_genomic.fna.gz
1575	GCA_900084195.1	GCA_900084195.1_11983_8_20_genomic.fna	ftp://ftp.ncbi.nlm.nih.gov/genomes/all/GCA/900/084/195/GCA_900084195.1_11983_8_20/GCA_900084195.1_11983_8_20_genomic.fna.gz
1576	GCA_900084415.1	GCA_900084415.1_11983_8_25_genomic.fna	ftp://ftp.ncbi.nlm.nih.gov/genomes/all/GCA/900/084/415/GCA_900084415.1_11983_8_25/GCA_900084415.1_11983_8_25_genomic.fna.gz
1577	GCA_900084235.1	GCA_900084235.1_11983_8_27_genomic.fna	ftp://ftp.ncbi.nlm.nih.gov/genomes/all/GCA/900/084/235/GCA_900084235.1_11983_8_27/GCA_900084235.1_11983_8_27_genomic.fna.gz
1578	GCA_900084185.1	GCA_900084185.1_11983_8_28_genomic.fna	ftp://ftp.ncbi.nlm.nih.gov/genomes/all/GCA/900/084/185/GCA_900084185.1_11983_8_28/GCA_900084185.1_11983_8_28_genomic.fna.gz
1579	GCA_900084085.1	GCA_900084085.1_11983_8_29_genomic.fna	ftp://ftp.ncbi.nlm.nih.gov/genomes/all/GCA/900/084/085/GCA_900084085.1_11983_8_29/GCA_900084085.1_11983_8_29_genomic.fna.gz
1580	GCA_900084275.1	GCA_900084275.1_11983_8_32_genomic.fna	ftp://ftp.ncbi.nlm.nih.gov/genomes/all/GCA/900/084/275/GCA_900084275.1_11983_8_32/GCA_900084275.1_11983_8_32_genomic.fna.gz
1581	GCA_900084095.1	GCA_900084095.1_11983_8_33_genomic.fna	ftp://ftp.ncbi.nlm.nih.gov/genomes/all/GCA/900/084/095/GCA_900084095.1_11983_8_33/GCA_900084095.1_11983_8_33_genomic.fna.gz
1582	GCA_900084135.1	GCA_900084135.1_11983_8_34_genomic.fna	ftp://ftp.ncbi.nlm.nih.gov/genomes/all/GCA/900/084/135/GCA_900084135.1_11983_8_34/GCA_900084135.1_11983_8_34_genomic.fna.gz
1583	GCA_900084115.1	GCA_900084115.1_11983_8_36_genomic.fna	ftp://ftp.ncbi.nlm.nih.gov/genomes/all/GCA/900/084/115/GCA_900084115.1_11983_8_36/GCA_900084115.1_11983_8_36_genomic.fna.gz
1584	GCA_900084065.1	GCA_900084065.1_11983_8_37_genomic.fna	ftp://ftp.ncbi.nlm.nih.gov/genomes/all/GCA/900/084/065/GCA_900084065.1_11983_8_37/GCA_900084065.1_11983_8_37_genomic.fna.gz
1585	GCA_900084405.1	GCA_900084405.1_11983_8_38_genomic.fna	ftp://ftp.ncbi.nlm.nih.gov/genomes/all/GCA/900/084/405/GCA_900084405.1_11983_8_38/GCA_900084405.1_11983_8_38_genomic.fna.gz
1586	GCA_900084385.1	GCA_900084385.1_11983_8_39_genomic.fna	ftp://ftp.ncbi.nlm.nih.gov/genomes/all/GCA/900/084/385/GCA_900084385.1_11983_8_39/GCA_900084385.1_11983_8_39_genomic.fna.gz
1587	GCA_900084245.1	GCA_900084245.1_11983_8_40_genomic.fna	ftp://ftp.ncbi.nlm.nih.gov/genomes/all/GCA/900/084/245/GCA_900084245.1_11983_8_40/GCA_900084245.1_11983_8_40_genomic.fna.gz
1588	GCA_900084495.1	GCA_900084495.1_11983_8_44_genomic.fna	ftp://ftp.ncbi.nlm.nih.gov/genomes/all/GCA/900/084/495/GCA_900084495.1_11983_8_44/GCA_900084495.1_11983_8_44_genomic.fna.gz
1589	GCA_900084315.1	GCA_900084315.1_11983_8_45_genomic.fna	ftp://ftp.ncbi.nlm.nih.gov/genomes/all/GCA/900/084/315/GCA_900084315.1_11983_8_45/GCA_900084315.1_11983_8_45_genomic.fna.gz
1590	GCA_900084395.1	GCA_900084395.1_11983_8_46_genomic.fna	ftp://ftp.ncbi.nlm.nih.gov/genomes/all/GCA/900/084/395/GCA_900084395.1_11983_8_46/GCA_900084395.1_11983_8_46_genomic.fna.gz
1591	GCA_900084475.1	GCA_900084475.1_11983_8_47_genomic.fna	ftp://ftp.ncbi.nlm.nih.gov/genomes/all/GCA/900/084/475/GCA_900084475.1_11983_8_47/GCA_900084475.1_11983_8_47_genomic.fna.gz
1592	GCA_900084375.1	GCA_900084375.1_11983_8_49_genomic.fna	ftp://ftp.ncbi.nlm.nih.gov/genomes/all/GCA/900/084/375/GCA_900084375.1_11983_8_49/GCA_900084375.1_11983_8_49_genomic.fna.gz
1593	GCA_900084465.1	GCA_900084465.1_11983_8_50_genomic.fna	ftp://ftp.ncbi.nlm.nih.gov/genomes/all/GCA/900/084/465/GCA_900084465.1_11983_8_50/GCA_900084465.1_11983_8_50_genomic.fna.gz
1594	GCA_900084285.1	GCA_900084285.1_11983_8_51_genomic.fna	ftp://ftp.ncbi.nlm.nih.gov/genomes/all/GCA/900/084/285/GCA_900084285.1_11983_8_51/GCA_900084285.1_11983_8_51_genomic.fna.gz
1595	GCA_900084295.1	GCA_900084295.1_11983_8_53_genomic.fna	ftp://ftp.ncbi.nlm.nih.gov/genomes/all/GCA/900/084/295/GCA_900084295.1_11983_8_53/GCA_900084295.1_11983_8_53_genomic.fna.gz
1596	GCA_900084325.1	GCA_900084325.1_11983_8_54_genomic.fna	ftp://ftp.ncbi.nlm.nih.gov/genomes/all/GCA/900/084/325/GCA_900084325.1_11983_8_54/GCA_900084325.1_11983_8_54_genomic.fna.gz
1597	GCA_900084355.1	GCA_900084355.1_11983_8_55_genomic.fna	ftp://ftp.ncbi.nlm.nih.gov/genomes/all/GCA/900/084/355/GCA_900084355.1_11983_8_55/GCA_900084355.1_11983_8_55_genomic.fna.gz
1598	GCA_900084075.1	GCA_900084075.1_11983_8_57_genomic.fna	ftp://ftp.ncbi.nlm.nih.gov/genomes/all/GCA/900/084/075/GCA_900084075.1_11983_8_57/GCA_900084075.1_11983_8_57_genomic.fna.gz
1599	GCA_900084145.1	GCA_900084145.1_11983_8_59_genomic.fna	ftp://ftp.ncbi.nlm.nih.gov/genomes/all/GCA/900/084/145/GCA_900084145.1_11983_8_59/GCA_900084145.1_11983_8_59_genomic.fna.gz
1600	GCA_900084485.1	GCA_900084485.1_11983_8_61_genomic.fna	ftp://ftp.ncbi.nlm.nih.gov/genomes/all/GCA/900/084/485/GCA_900084485.1_11983_8_61/GCA_900084485.1_11983_8_61_genomic.fna.gz
1601	GCA_900084455.1	GCA_900084455.1_11983_8_62_genomic.fna	ftp://ftp.ncbi.nlm.nih.gov/genomes/all/GCA/900/084/455/GCA_900084455.1_11983_8_62/GCA_900084455.1_11983_8_62_genomic.fna.gz
1602	GCA_900084305.1	GCA_900084305.1_11983_8_64_genomic.fna	ftp://ftp.ncbi.nlm.nih.gov/genomes/all/GCA/900/084/305/GCA_900084305.1_11983_8_64/GCA_900084305.1_11983_8_64_genomic.fna.gz
1603	GCA_900084445.1	GCA_900084445.1_11983_8_67_genomic.fna	ftp://ftp.ncbi.nlm.nih.gov/genomes/all/GCA/900/084/445/GCA_900084445.1_11983_8_67/GCA_900084445.1_11983_8_67_genomic.fna.gz
1604	GCA_900084505.1	GCA_900084505.1_11983_8_68_genomic.fna	ftp://ftp.ncbi.nlm.nih.gov/genomes/all/GCA/900/084/505/GCA_900084505.1_11983_8_68/GCA_900084505.1_11983_8_68_genomic.fna.gz
1605	GCA_900084515.1	GCA_900084515.1_11983_8_69_genomic.fna	ftp://ftp.ncbi.nlm.nih.gov/genomes/all/GCA/900/084/515/GCA_900084515.1_11983_8_69/GCA_900084515.1_11983_8_69_genomic.fna.gz
1606	GCA_900084525.1	GCA_900084525.1_11983_8_71_genomic.fna	ftp://ftp.ncbi.nlm.nih.gov/genomes/all/GCA/900/084/525/GCA_900084525.1_11983_8_71/GCA_900084525.1_11983_8_71_genomic.fna.gz
1607	GCA_900084535.1	GCA_900084535.1_11983_8_72_genomic.fna	ftp://ftp.ncbi.nlm.nih.gov/genomes/all/GCA/900/084/535/GCA_900084535.1_11983_8_72/GCA_900084535.1_11983_8_72_genomic.fna.gz
1608	GCA_900084545.1	GCA_900084545.1_11983_8_75_genomic.fna	ftp://ftp.ncbi.nlm.nih.gov/genomes/all/GCA/900/084/545/GCA_900084545.1_11983_8_75/GCA_900084545.1_11983_8_75_genomic.fna.gz
1609	GCA_900084555.1	GCA_900084555.1_11983_8_77_genomic.fna	ftp://ftp.ncbi.nlm.nih.gov/genomes/all/GCA/900/084/555/GCA_900084555.1_11983_8_77/GCA_900084555.1_11983_8_77_genomic.fna.gz
1610	GCA_900084565.1	GCA_900084565.1_11983_8_78_genomic.fna	ftp://ftp.ncbi.nlm.nih.gov/genomes/all/GCA/900/084/565/GCA_900084565.1_11983_8_78/GCA_900084565.1_11983_8_78_genomic.fna.gz
1611	GCA_900084575.1	GCA_900084575.1_11983_8_80_genomic.fna	ftp://ftp.ncbi.nlm.nih.gov/genomes/all/GCA/900/084/575/GCA_900084575.1_11983_8_80/GCA_900084575.1_11983_8_80_genomic.fna.gz
1612	GCA_900084595.1	GCA_900084595.1_11983_8_82_genomic.fna	ftp://ftp.ncbi.nlm.nih.gov/genomes/all/GCA/900/084/595/GCA_900084595.1_11983_8_82/GCA_900084595.1_11983_8_82_genomic.fna.gz
1613	GCA_900084635.1	GCA_900084635.1_11983_8_89_genomic.fna	ftp://ftp.ncbi.nlm.nih.gov/genomes/all/GCA/900/084/635/GCA_900084635.1_11983_8_89/GCA_900084635.1_11983_8_89_genomic.fna.gz
1614	GCA_900084645.1	GCA_900084645.1_11983_8_90_genomic.fna	ftp://ftp.ncbi.nlm.nih.gov/genomes/all/GCA/900/084/645/GCA_900084645.1_11983_8_90/GCA_900084645.1_11983_8_90_genomic.fna.gz
1615	GCA_900084695.1	GCA_900084695.1_12045_5_94_genomic.fna	ftp://ftp.ncbi.nlm.nih.gov/genomes/all/GCA/900/084/695/GCA_900084695.1_12045_5_94/GCA_900084695.1_12045_5_94_genomic.fna.gz
1616	GCA_900084735.1	GCA_900084735.1_12045_6_4_genomic.fna	ftp://ftp.ncbi.nlm.nih.gov/genomes/all/GCA/900/084/735/GCA_900084735.1_12045_6_4/GCA_900084735.1_12045_6_4_genomic.fna.gz
1617	GCA_900084745.1	GCA_900084745.1_12045_6_5_genomic.fna	ftp://ftp.ncbi.nlm.nih.gov/genomes/all/GCA/900/084/745/GCA_900084745.1_12045_6_5/GCA_900084745.1_12045_6_5_genomic.fna.gz
1618	GCA_001856585.1	GCA_001856585.1_ASM185658v1_genomic.fna	ftp://ftp.ncbi.nlm.nih.gov/genomes/all/GCA/001/856/585/GCA_001856585.1_ASM185658v1/GCA_001856585.1_ASM185658v1_genomic.fna.gz
1619	GCA_001746765.1	GCA_001746765.1_ASM174676v1_genomic.fna	ftp://ftp.ncbi.nlm.nih.gov/genomes/all/GCA/001/746/765/GCA_001746765.1_ASM174676v1/GCA_001746765.1_ASM174676v1_genomic.fna.gz
1620	GCA_001693715.1	GCA_001693715.1_ASM169371v1_genomic.fna	ftp://ftp.ncbi.nlm.nih.gov/genomes/all/GCA/001/693/715/GCA_001693715.1_ASM169371v1/GCA_001693715.1_ASM169371v1_genomic.fna.gz
1621	GCA_001866785.1	GCA_001866785.1_ASM186678v1_genomic.fna	ftp://ftp.ncbi.nlm.nih.gov/genomes/all/GCA/001/866/785/GCA_001866785.1_ASM186678v1/GCA_001866785.1_ASM186678v1_genomic.fna.gz
1622	GCA_001856605.1	GCA_001856605.1_ASM185660v1_genomic.fna	ftp://ftp.ncbi.nlm.nih.gov/genomes/all/GCA/001/856/605/GCA_001856605.1_ASM185660v1/GCA_001856605.1_ASM185660v1_genomic.fna.gz
1623	GCA_001708165.1	GCA_001708165.1_ASM170816v1_genomic.fna	ftp://ftp.ncbi.nlm.nih.gov/genomes/all/GCA/001/708/165/GCA_001708165.1_ASM170816v1/GCA_001708165.1_ASM170816v1_genomic.fna.gz
1624	GCA_001884335.1	GCA_001884335.1_ASM188433v1_genomic.fna	ftp://ftp.ncbi.nlm.nih.gov/genomes/all/GCA/001/884/335/GCA_001884335.1_ASM188433v1/GCA_001884335.1_ASM188433v1_genomic.fna.gz
1625	GCA_001884315.1	GCA_001884315.1_ASM188431v1_genomic.fna	ftp://ftp.ncbi.nlm.nih.gov/genomes/all/GCA/001/884/315/GCA_001884315.1_ASM188431v1/GCA_001884315.1_ASM188431v1_genomic.fna.gz
1626	GCA_001884395.1	GCA_001884395.1_ASM188439v1_genomic.fna	ftp://ftp.ncbi.nlm.nih.gov/genomes/all/GCA/001/884/395/GCA_001884395.1_ASM188439v1/GCA_001884395.1_ASM188439v1_genomic.fna.gz
1627	GCA_001884415.1	GCA_001884415.1_ASM188441v1_genomic.fna	ftp://ftp.ncbi.nlm.nih.gov/genomes/all/GCA/001/884/415/GCA_001884415.1_ASM188441v1/GCA_001884415.1_ASM188441v1_genomic.fna.gz
1628	GCA_001884325.1	GCA_001884325.1_ASM188432v1_genomic.fna	ftp://ftp.ncbi.nlm.nih.gov/genomes/all/GCA/001/884/325/GCA_001884325.1_ASM188432v1/GCA_001884325.1_ASM188432v1_genomic.fna.gz
1629	GCA_001884385.1	GCA_001884385.1_ASM188438v1_genomic.fna	ftp://ftp.ncbi.nlm.nih.gov/genomes/all/GCA/001/884/385/GCA_001884385.1_ASM188438v1/GCA_001884385.1_ASM188438v1_genomic.fna.gz
1630	GCA_001884465.1	GCA_001884465.1_ASM188446v1_genomic.fna	ftp://ftp.ncbi.nlm.nih.gov/genomes/all/GCA/001/884/465/GCA_001884465.1_ASM188446v1/GCA_001884465.1_ASM188446v1_genomic.fna.gz
1631	GCA_001884425.1	GCA_001884425.1_ASM188442v1_genomic.fna	ftp://ftp.ncbi.nlm.nih.gov/genomes/all/GCA/001/884/425/GCA_001884425.1_ASM188442v1/GCA_001884425.1_ASM188442v1_genomic.fna.gz
1632	GCA_001884485.1	GCA_001884485.1_ASM188448v1_genomic.fna	ftp://ftp.ncbi.nlm.nih.gov/genomes/all/GCA/001/884/485/GCA_001884485.1_ASM188448v1/GCA_001884485.1_ASM188448v1_genomic.fna.gz
1633	GCA_001695655.1	GCA_001695655.1_ASM169565v1_genomic.fna	ftp://ftp.ncbi.nlm.nih.gov/genomes/all/GCA/001/695/655/GCA_001695655.1_ASM169565v1/GCA_001695655.1_ASM169565v1_genomic.fna.gz
1634	GCA_001695775.1	GCA_001695775.1_ASM169577v1_genomic.fna	ftp://ftp.ncbi.nlm.nih.gov/genomes/all/GCA/001/695/775/GCA_001695775.1_ASM169577v1/GCA_001695775.1_ASM169577v1_genomic.fna.gz
1635	GCA_900092715.1	GCA_900092715.1_18090_6_66_genomic.fna	ftp://ftp.ncbi.nlm.nih.gov/genomes/all/GCA/900/092/715/GCA_900092715.1_18090_6_66/GCA_900092715.1_18090_6_66_genomic.fna.gz
1636	GCA_900092705.1	GCA_900092705.1_18090_6_68_genomic.fna	ftp://ftp.ncbi.nlm.nih.gov/genomes/all/GCA/900/092/705/GCA_900092705.1_18090_6_68/GCA_900092705.1_18090_6_68_genomic.fna.gz
1637	GCA_900092675.1	GCA_900092675.1_18090_8_51_genomic.fna	ftp://ftp.ncbi.nlm.nih.gov/genomes/all/GCA/900/092/675/GCA_900092675.1_18090_8_51/GCA_900092675.1_18090_8_51_genomic.fna.gz
1638	GCA_900092735.1	GCA_900092735.1_18090_6_70_genomic.fna	ftp://ftp.ncbi.nlm.nih.gov/genomes/all/GCA/900/092/735/GCA_900092735.1_18090_6_70/GCA_900092735.1_18090_6_70_genomic.fna.gz
1639	GCA_900092695.1	GCA_900092695.1_18090_6_73_genomic.fna	ftp://ftp.ncbi.nlm.nih.gov/genomes/all/GCA/900/092/695/GCA_900092695.1_18090_6_73/GCA_900092695.1_18090_6_73_genomic.fna.gz
1640	GCA_900092685.1	GCA_900092685.1_18090_6_74_genomic.fna	ftp://ftp.ncbi.nlm.nih.gov/genomes/all/GCA/900/092/685/GCA_900092685.1_18090_6_74/GCA_900092685.1_18090_6_74_genomic.fna.gz
1641	GCA_900092725.1	GCA_900092725.1_18090_8_62_genomic.fna	ftp://ftp.ncbi.nlm.nih.gov/genomes/all/GCA/900/092/725/GCA_900092725.1_18090_8_62/GCA_900092725.1_18090_8_62_genomic.fna.gz
1650	GCA_001720645.1	GCA_001720645.1_ASM172064v1_genomic.fna	ftp://ftp.ncbi.nlm.nih.gov/genomes/all/GCA/001/720/645/GCA_001720645.1_ASM172064v1/GCA_001720645.1_ASM172064v1_genomic.fna.gz
1651	GCA_001720625.1	GCA_001720625.1_ASM172062v1_genomic.fna	ftp://ftp.ncbi.nlm.nih.gov/genomes/all/GCA/001/720/625/GCA_001720625.1_ASM172062v1/GCA_001720625.1_ASM172062v1_genomic.fna.gz
1652	GCA_001720635.1	GCA_001720635.1_ASM172063v1_genomic.fna	ftp://ftp.ncbi.nlm.nih.gov/genomes/all/GCA/001/720/635/GCA_001720635.1_ASM172063v1/GCA_001720635.1_ASM172063v1_genomic.fna.gz
1653	GCA_001701585.1	GCA_001701585.1_ASM170158v1_genomic.fna	ftp://ftp.ncbi.nlm.nih.gov/genomes/all/GCA/001/701/585/GCA_001701585.1_ASM170158v1/GCA_001701585.1_ASM170158v1_genomic.fna.gz
1654	GCA_001701575.1	GCA_001701575.1_ASM170157v1_genomic.fna	ftp://ftp.ncbi.nlm.nih.gov/genomes/all/GCA/001/701/575/GCA_001701575.1_ASM170157v1/GCA_001701575.1_ASM170157v1_genomic.fna.gz
1655	GCA_001701615.1	GCA_001701615.1_ASM170161v1_genomic.fna	ftp://ftp.ncbi.nlm.nih.gov/genomes/all/GCA/001/701/615/GCA_001701615.1_ASM170161v1/GCA_001701615.1_ASM170161v1_genomic.fna.gz
1656	GCA_001701625.1	GCA_001701625.1_ASM170162v1_genomic.fna	ftp://ftp.ncbi.nlm.nih.gov/genomes/all/GCA/001/701/625/GCA_001701625.1_ASM170162v1/GCA_001701625.1_ASM170162v1_genomic.fna.gz
1657	GCA_001701695.1	GCA_001701695.1_ASM170169v1_genomic.fna	ftp://ftp.ncbi.nlm.nih.gov/genomes/all/GCA/001/701/695/GCA_001701695.1_ASM170169v1/GCA_001701695.1_ASM170169v1_genomic.fna.gz
1658	GCA_001701795.1	GCA_001701795.1_ASM170179v1_genomic.fna	ftp://ftp.ncbi.nlm.nih.gov/genomes/all/GCA/001/701/795/GCA_001701795.1_ASM170179v1/GCA_001701795.1_ASM170179v1_genomic.fna.gz
1659	GCA_001701765.1	GCA_001701765.1_ASM170176v1_genomic.fna	ftp://ftp.ncbi.nlm.nih.gov/genomes/all/GCA/001/701/765/GCA_001701765.1_ASM170176v1/GCA_001701765.1_ASM170176v1_genomic.fna.gz
1660	GCA_001701705.1	GCA_001701705.1_ASM170170v1_genomic.fna	ftp://ftp.ncbi.nlm.nih.gov/genomes/all/GCA/001/701/705/GCA_001701705.1_ASM170170v1/GCA_001701705.1_ASM170170v1_genomic.fna.gz
1661	GCA_001701725.1	GCA_001701725.1_ASM170172v1_genomic.fna	ftp://ftp.ncbi.nlm.nih.gov/genomes/all/GCA/001/701/725/GCA_001701725.1_ASM170172v1/GCA_001701725.1_ASM170172v1_genomic.fna.gz
1662	GCA_001701755.1	GCA_001701755.1_ASM170175v1_genomic.fna	ftp://ftp.ncbi.nlm.nih.gov/genomes/all/GCA/001/701/755/GCA_001701755.1_ASM170175v1/GCA_001701755.1_ASM170175v1_genomic.fna.gz
1663	GCA_001707135.1	GCA_001707135.1_ASM170713v1_genomic.fna	ftp://ftp.ncbi.nlm.nih.gov/genomes/all/GCA/001/707/135/GCA_001707135.1_ASM170713v1/GCA_001707135.1_ASM170713v1_genomic.fna.gz
1664	GCA_900093095.1	GCA_900093095.1_18090_8_71_genomic.fna	ftp://ftp.ncbi.nlm.nih.gov/genomes/all/GCA/900/093/095/GCA_900093095.1_18090_8_71/GCA_900093095.1_18090_8_71_genomic.fna.gz
1665	GCA_001867195.1	GCA_001867195.1_ASM186719v1_genomic.fna	ftp://ftp.ncbi.nlm.nih.gov/genomes/all/GCA/001/867/195/GCA_001867195.1_ASM186719v1/GCA_001867195.1_ASM186719v1_genomic.fna.gz
1666	GCA_001699105.1	GCA_001699105.1_ASM169910v1_genomic.fna	ftp://ftp.ncbi.nlm.nih.gov/genomes/all/GCA/001/699/105/GCA_001699105.1_ASM169910v1/GCA_001699105.1_ASM169910v1_genomic.fna.gz
1667	GCA_001699015.1	GCA_001699015.1_ASM169901v1_genomic.fna	ftp://ftp.ncbi.nlm.nih.gov/genomes/all/GCA/001/699/015/GCA_001699015.1_ASM169901v1/GCA_001699015.1_ASM169901v1_genomic.fna.gz
1668	GCA_001698945.1	GCA_001698945.1_ASM169894v1_genomic.fna	ftp://ftp.ncbi.nlm.nih.gov/genomes/all/GCA/001/698/945/GCA_001698945.1_ASM169894v1/GCA_001698945.1_ASM169894v1_genomic.fna.gz
1669	GCA_001699025.1	GCA_001699025.1_ASM169902v1_genomic.fna	ftp://ftp.ncbi.nlm.nih.gov/genomes/all/GCA/001/699/025/GCA_001699025.1_ASM169902v1/GCA_001699025.1_ASM169902v1_genomic.fna.gz
1670	GCA_001699035.1	GCA_001699035.1_ASM169903v1_genomic.fna	ftp://ftp.ncbi.nlm.nih.gov/genomes/all/GCA/001/699/035/GCA_001699035.1_ASM169903v1/GCA_001699035.1_ASM169903v1_genomic.fna.gz
1671	GCA_001699045.1	GCA_001699045.1_ASM169904v1_genomic.fna	ftp://ftp.ncbi.nlm.nih.gov/genomes/all/GCA/001/699/045/GCA_001699045.1_ASM169904v1/GCA_001699045.1_ASM169904v1_genomic.fna.gz
1672	GCA_001699095.1	GCA_001699095.1_ASM169909v1_genomic.fna	ftp://ftp.ncbi.nlm.nih.gov/genomes/all/GCA/001/699/095/GCA_001699095.1_ASM169909v1/GCA_001699095.1_ASM169909v1_genomic.fna.gz
1673	GCA_001701875.1	GCA_001701875.1_ASM170187v1_genomic.fna	ftp://ftp.ncbi.nlm.nih.gov/genomes/all/GCA/001/701/875/GCA_001701875.1_ASM170187v1/GCA_001701875.1_ASM170187v1_genomic.fna.gz
1674	GCA_001729665.1	GCA_001729665.1_ASM172966v1_genomic.fna	ftp://ftp.ncbi.nlm.nih.gov/genomes/all/GCA/001/729/665/GCA_001729665.1_ASM172966v1/GCA_001729665.1_ASM172966v1_genomic.fna.gz
1675	GCA_001715345.1	GCA_001715345.1_ASM171534v1_genomic.fna	ftp://ftp.ncbi.nlm.nih.gov/genomes/all/GCA/001/715/345/GCA_001715345.1_ASM171534v1/GCA_001715345.1_ASM171534v1_genomic.fna.gz
1677	GCA_001701635.1	GCA_001701635.1_ASM170163v1_genomic.fna	ftp://ftp.ncbi.nlm.nih.gov/genomes/all/GCA/001/701/635/GCA_001701635.1_ASM170163v1/GCA_001701635.1_ASM170163v1_genomic.fna.gz
1678	GCA_001701645.1	GCA_001701645.1_ASM170164v1_genomic.fna	ftp://ftp.ncbi.nlm.nih.gov/genomes/all/GCA/001/701/645/GCA_001701645.1_ASM170164v1/GCA_001701645.1_ASM170164v1_genomic.fna.gz
1684	GCA_900100145.1	GCA_900100145.1_IMG-taxon_2600255287_annotated_assembly_genomic.fna	ftp://ftp.ncbi.nlm.nih.gov/genomes/all/GCA/900/100/145/GCA_900100145.1_IMG-taxon_2600255287_annotated_assembly/GCA_900100145.1_IMG-taxon_2600255287_annotated_assembly_genomic.fna.gz
1685	GCA_900107525.1	GCA_900107525.1_IMG-taxon_2602042053_annotated_assembly_genomic.fna	ftp://ftp.ncbi.nlm.nih.gov/genomes/all/GCA/900/107/525/GCA_900107525.1_IMG-taxon_2602042053_annotated_assembly/GCA_900107525.1_IMG-taxon_2602042053_annotated_assembly_genomic.fna.gz
1686	GCA_900110325.1	GCA_900110325.1_IMG-taxon_2602042106_annotated_assembly_genomic.fna	ftp://ftp.ncbi.nlm.nih.gov/genomes/all/GCA/900/110/325/GCA_900110325.1_IMG-taxon_2602042106_annotated_assembly/GCA_900110325.1_IMG-taxon_2602042106_annotated_assembly_genomic.fna.gz
1687	GCA_900099865.1	GCA_900099865.1_IMG-taxon_2600255254_annotated_assembly_genomic.fna	ftp://ftp.ncbi.nlm.nih.gov/genomes/all/GCA/900/099/865/GCA_900099865.1_IMG-taxon_2600255254_annotated_assembly/GCA_900099865.1_IMG-taxon_2600255254_annotated_assembly_genomic.fna.gz
1688	GCA_900103095.1	GCA_900103095.1_IMG-taxon_2600255289_annotated_assembly_genomic.fna	ftp://ftp.ncbi.nlm.nih.gov/genomes/all/GCA/900/103/095/GCA_900103095.1_IMG-taxon_2600255289_annotated_assembly/GCA_900103095.1_IMG-taxon_2600255289_annotated_assembly_genomic.fna.gz
1689	GCA_900113475.1	GCA_900113475.1_IMG-taxon_2600255290_annotated_assembly_genomic.fna	ftp://ftp.ncbi.nlm.nih.gov/genomes/all/GCA/900/113/475/GCA_900113475.1_IMG-taxon_2600255290_annotated_assembly/GCA_900113475.1_IMG-taxon_2600255290_annotated_assembly_genomic.fna.gz
1690	GCA_900109625.1	GCA_900109625.1_IMG-taxon_2600255291_annotated_assembly_genomic.fna	ftp://ftp.ncbi.nlm.nih.gov/genomes/all/GCA/900/109/625/GCA_900109625.1_IMG-taxon_2600255291_annotated_assembly/GCA_900109625.1_IMG-taxon_2600255291_annotated_assembly_genomic.fna.gz
1691	GCA_900104465.1	GCA_900104465.1_IMG-taxon_2602042111_annotated_assembly_genomic.fna	ftp://ftp.ncbi.nlm.nih.gov/genomes/all/GCA/900/104/465/GCA_900104465.1_IMG-taxon_2602042111_annotated_assembly/GCA_900104465.1_IMG-taxon_2602042111_annotated_assembly_genomic.fna.gz
1692	GCA_900114145.1	GCA_900114145.1_IMG-taxon_2600255298_annotated_assembly_genomic.fna	ftp://ftp.ncbi.nlm.nih.gov/genomes/all/GCA/900/114/145/GCA_900114145.1_IMG-taxon_2600255298_annotated_assembly/GCA_900114145.1_IMG-taxon_2600255298_annotated_assembly_genomic.fna.gz
1693	GCA_900102285.1	GCA_900102285.1_IMG-taxon_2600255299_annotated_assembly_genomic.fna	ftp://ftp.ncbi.nlm.nih.gov/genomes/all/GCA/900/102/285/GCA_900102285.1_IMG-taxon_2600255299_annotated_assembly/GCA_900102285.1_IMG-taxon_2600255299_annotated_assembly_genomic.fna.gz
1694	GCA_900103465.1	GCA_900103465.1_IMG-taxon_2600255255_annotated_assembly_genomic.fna	ftp://ftp.ncbi.nlm.nih.gov/genomes/all/GCA/900/103/465/GCA_900103465.1_IMG-taxon_2600255255_annotated_assembly/GCA_900103465.1_IMG-taxon_2600255255_annotated_assembly_genomic.fna.gz
1695	GCA_900107425.1	GCA_900107425.1_IMG-taxon_2602042105_annotated_assembly_genomic.fna	ftp://ftp.ncbi.nlm.nih.gov/genomes/all/GCA/900/107/425/GCA_900107425.1_IMG-taxon_2602042105_annotated_assembly/GCA_900107425.1_IMG-taxon_2602042105_annotated_assembly_genomic.fna.gz
1696	GCA_900110725.1	GCA_900110725.1_IMG-taxon_2602042104_annotated_assembly_genomic.fna	ftp://ftp.ncbi.nlm.nih.gov/genomes/all/GCA/900/110/725/GCA_900110725.1_IMG-taxon_2602042104_annotated_assembly/GCA_900110725.1_IMG-taxon_2602042104_annotated_assembly_genomic.fna.gz
1697	GCA_900101255.1	GCA_900101255.1_IMG-taxon_2602042103_annotated_assembly_genomic.fna	ftp://ftp.ncbi.nlm.nih.gov/genomes/all/GCA/900/101/255/GCA_900101255.1_IMG-taxon_2602042103_annotated_assembly/GCA_900101255.1_IMG-taxon_2602042103_annotated_assembly_genomic.fna.gz
1698	GCA_900113165.1	GCA_900113165.1_IMG-taxon_2600255300_annotated_assembly_genomic.fna	ftp://ftp.ncbi.nlm.nih.gov/genomes/all/GCA/900/113/165/GCA_900113165.1_IMG-taxon_2600255300_annotated_assembly/GCA_900113165.1_IMG-taxon_2600255300_annotated_assembly_genomic.fna.gz
1699	GCA_900107085.1	GCA_900107085.1_IMG-taxon_2600255301_annotated_assembly_genomic.fna	ftp://ftp.ncbi.nlm.nih.gov/genomes/all/GCA/900/107/085/GCA_900107085.1_IMG-taxon_2600255301_annotated_assembly/GCA_900107085.1_IMG-taxon_2600255301_annotated_assembly_genomic.fna.gz
1700	GCA_900107805.1	GCA_900107805.1_IMG-taxon_2603880178_annotated_assembly_genomic.fna	ftp://ftp.ncbi.nlm.nih.gov/genomes/all/GCA/900/107/805/GCA_900107805.1_IMG-taxon_2603880178_annotated_assembly/GCA_900107805.1_IMG-taxon_2603880178_annotated_assembly_genomic.fna.gz
1701	GCA_900114985.1	GCA_900114985.1_IMG-taxon_2600255302_annotated_assembly_genomic.fna	ftp://ftp.ncbi.nlm.nih.gov/genomes/all/GCA/900/114/985/GCA_900114985.1_IMG-taxon_2600255302_annotated_assembly/GCA_900114985.1_IMG-taxon_2600255302_annotated_assembly_genomic.fna.gz
1702	GCA_900102775.1	GCA_900102775.1_IMG-taxon_2600255303_annotated_assembly_genomic.fna	ftp://ftp.ncbi.nlm.nih.gov/genomes/all/GCA/900/102/775/GCA_900102775.1_IMG-taxon_2600255303_annotated_assembly/GCA_900102775.1_IMG-taxon_2600255303_annotated_assembly_genomic.fna.gz
1703	GCA_900101145.1	GCA_900101145.1_IMG-taxon_2600255304_annotated_assembly_genomic.fna	ftp://ftp.ncbi.nlm.nih.gov/genomes/all/GCA/900/101/145/GCA_900101145.1_IMG-taxon_2600255304_annotated_assembly/GCA_900101145.1_IMG-taxon_2600255304_annotated_assembly_genomic.fna.gz
1704	GCA_900115525.1	GCA_900115525.1_IMG-taxon_2603880202_annotated_assembly_genomic.fna	ftp://ftp.ncbi.nlm.nih.gov/genomes/all/GCA/900/115/525/GCA_900115525.1_IMG-taxon_2603880202_annotated_assembly/GCA_900115525.1_IMG-taxon_2603880202_annotated_assembly_genomic.fna.gz
1705	GCA_900101155.1	GCA_900101155.1_IMG-taxon_2602042110_annotated_assembly_genomic.fna	ftp://ftp.ncbi.nlm.nih.gov/genomes/all/GCA/900/101/155/GCA_900101155.1_IMG-taxon_2602042110_annotated_assembly/GCA_900101155.1_IMG-taxon_2602042110_annotated_assembly_genomic.fna.gz
1706	GCA_900109975.1	GCA_900109975.1_IMG-taxon_2600255305_annotated_assembly_genomic.fna	ftp://ftp.ncbi.nlm.nih.gov/genomes/all/GCA/900/109/975/GCA_900109975.1_IMG-taxon_2600255305_annotated_assembly/GCA_900109975.1_IMG-taxon_2600255305_annotated_assembly_genomic.fna.gz
1707	GCA_900101775.1	GCA_900101775.1_IMG-taxon_2600255280_annotated_assembly_genomic.fna	ftp://ftp.ncbi.nlm.nih.gov/genomes/all/GCA/900/101/775/GCA_900101775.1_IMG-taxon_2600255280_annotated_assembly/GCA_900101775.1_IMG-taxon_2600255280_annotated_assembly_genomic.fna.gz
1708	GCA_900111335.1	GCA_900111335.1_IMG-taxon_2600255281_annotated_assembly_genomic.fna	ftp://ftp.ncbi.nlm.nih.gov/genomes/all/GCA/900/111/335/GCA_900111335.1_IMG-taxon_2600255281_annotated_assembly/GCA_900111335.1_IMG-taxon_2600255281_annotated_assembly_genomic.fna.gz
1709	GCA_900108445.1	GCA_900108445.1_IMG-taxon_2600255306_annotated_assembly_genomic.fna	ftp://ftp.ncbi.nlm.nih.gov/genomes/all/GCA/900/108/445/GCA_900108445.1_IMG-taxon_2600255306_annotated_assembly/GCA_900108445.1_IMG-taxon_2600255306_annotated_assembly_genomic.fna.gz
1710	GCA_900113365.1	GCA_900113365.1_IMG-taxon_2600255392_annotated_assembly_genomic.fna	ftp://ftp.ncbi.nlm.nih.gov/genomes/all/GCA/900/113/365/GCA_900113365.1_IMG-taxon_2600255392_annotated_assembly/GCA_900113365.1_IMG-taxon_2600255392_annotated_assembly_genomic.fna.gz
1711	GCA_001717795.1	GCA_001717795.1_ASM171779v1_genomic.fna	ftp://ftp.ncbi.nlm.nih.gov/genomes/all/GCA/001/717/795/GCA_001717795.1_ASM171779v1/GCA_001717795.1_ASM171779v1_genomic.fna.gz
1712	GCA_001875745.1	GCA_001875745.1_ASM187574v1_genomic.fna	ftp://ftp.ncbi.nlm.nih.gov/genomes/all/GCA/001/875/745/GCA_001875745.1_ASM187574v1/GCA_001875745.1_ASM187574v1_genomic.fna.gz
1713	GCA_001021995.1	GCA_001021995.1_ASM102199v1_genomic.fna	ftp://ftp.ncbi.nlm.nih.gov/genomes/all/GCA/001/021/995/GCA_001021995.1_ASM102199v1/GCA_001021995.1_ASM102199v1_genomic.fna.gz
1714	GCA_001593585.1	GCA_001593585.1_ASM159358v1_genomic.fna	ftp://ftp.ncbi.nlm.nih.gov/genomes/all/GCA/001/593/585/GCA_001593585.1_ASM159358v1/GCA_001593585.1_ASM159358v1_genomic.fna.gz
1715	GCA_001571545.2	GCA_001571545.2_ASM157154v2_genomic.fna	ftp://ftp.ncbi.nlm.nih.gov/genomes/all/GCA/001/571/545/GCA_001571545.2_ASM157154v2/GCA_001571545.2_ASM157154v2_genomic.fna.gz
1716	GCA_000632415.1	GCA_000632415.1_ASM63241v1_genomic.fna	ftp://ftp.ncbi.nlm.nih.gov/genomes/all/GCA/000/632/415/GCA_000632415.1_ASM63241v1/GCA_000632415.1_ASM63241v1_genomic.fna.gz
1717	GCA_000724525.1	GCA_000724525.1_ASM72452v1_genomic.fna	ftp://ftp.ncbi.nlm.nih.gov/genomes/all/GCA/000/724/525/GCA_000724525.1_ASM72452v1/GCA_000724525.1_ASM72452v1_genomic.fna.gz
1719	GCA_001870185.1	GCA_001870185.1_ASM187018v1_genomic.fna	ftp://ftp.ncbi.nlm.nih.gov/genomes/all/GCA/001/870/185/GCA_001870185.1_ASM187018v1/GCA_001870185.1_ASM187018v1_genomic.fna.gz
1720	GCA_001022295.1	GCA_001022295.1_ASM102229v1_genomic.fna	ftp://ftp.ncbi.nlm.nih.gov/genomes/all/GCA/001/022/295/GCA_001022295.1_ASM102229v1/GCA_001022295.1_ASM102229v1_genomic.fna.gz
1721	GCA_001022115.1	GCA_001022115.1_ASM102211v1_genomic.fna	ftp://ftp.ncbi.nlm.nih.gov/genomes/all/GCA/001/022/115/GCA_001022115.1_ASM102211v1/GCA_001022115.1_ASM102211v1_genomic.fna.gz
1722	GCA_001022195.1	GCA_001022195.1_ASM102219v1_genomic.fna	ftp://ftp.ncbi.nlm.nih.gov/genomes/all/GCA/001/022/195/GCA_001022195.1_ASM102219v1/GCA_001022195.1_ASM102219v1_genomic.fna.gz
1723	GCA_001548355.1	GCA_001548355.1_ASM154835v1_genomic.fna	ftp://ftp.ncbi.nlm.nih.gov/genomes/all/GCA/001/548/355/GCA_001548355.1_ASM154835v1/GCA_001548355.1_ASM154835v1_genomic.fna.gz
1724	GCA_000714655.1	GCA_000714655.1_ASM71465v1_genomic.fna	ftp://ftp.ncbi.nlm.nih.gov/genomes/all/GCA/000/714/655/GCA_000714655.1_ASM71465v1/GCA_000714655.1_ASM71465v1_genomic.fna.gz
1725	GCA_001709275.1	GCA_001709275.1_ASM170927v1_genomic.fna	ftp://ftp.ncbi.nlm.nih.gov/genomes/all/GCA/001/709/275/GCA_001709275.1_ASM170927v1/GCA_001709275.1_ASM170927v1_genomic.fna.gz
1726	GCA_001709295.1	GCA_001709295.1_ASM170929v1_genomic.fna	ftp://ftp.ncbi.nlm.nih.gov/genomes/all/GCA/001/709/295/GCA_001709295.1_ASM170929v1/GCA_001709295.1_ASM170929v1_genomic.fna.gz
1727	GCA_000814805.1	GCA_000814805.1_ASM81480v1_genomic.fna	ftp://ftp.ncbi.nlm.nih.gov/genomes/all/GCA/000/814/805/GCA_000814805.1_ASM81480v1/GCA_000814805.1_ASM81480v1_genomic.fna.gz
1729	GCA_000814305.1	GCA_000814305.1_ASM81430v1_genomic.fna	ftp://ftp.ncbi.nlm.nih.gov/genomes/all/GCA/000/814/305/GCA_000814305.1_ASM81430v1/GCA_000814305.1_ASM81430v1_genomic.fna.gz
1731	GCA_000598005.1	GCA_000598005.1_ASM59800v1_genomic.fna	ftp://ftp.ncbi.nlm.nih.gov/genomes/all/GCA/000/598/005/GCA_000598005.1_ASM59800v1/GCA_000598005.1_ASM59800v1_genomic.fna.gz
1732	GCA_000597905.1	GCA_000597905.1_ASM59790v1_genomic.fna	ftp://ftp.ncbi.nlm.nih.gov/genomes/all/GCA/000/597/905/GCA_000597905.1_ASM59790v1/GCA_000597905.1_ASM59790v1_genomic.fna.gz
1733	GCA_001648215.1	GCA_001648215.1_ASM164821v1_genomic.fna	ftp://ftp.ncbi.nlm.nih.gov/genomes/all/GCA/001/648/215/GCA_001648215.1_ASM164821v1/GCA_001648215.1_ASM164821v1_genomic.fna.gz
1734	GCA_000742755.1	GCA_000742755.1_ASM74275v1_genomic.fna	ftp://ftp.ncbi.nlm.nih.gov/genomes/all/GCA/000/742/755/GCA_000742755.1_ASM74275v1/GCA_000742755.1_ASM74275v1_genomic.fna.gz
1735	GCA_000364385.3	GCA_000364385.3_ASM36438v3_genomic.fna	ftp://ftp.ncbi.nlm.nih.gov/genomes/all/GCA/000/364/385/GCA_000364385.3_ASM36438v3/GCA_000364385.3_ASM36438v3_genomic.fna.gz
1736	GCA_000739495.1	GCA_000739495.1_ASM73949v1_genomic.fna	ftp://ftp.ncbi.nlm.nih.gov/genomes/all/GCA/000/739/495/GCA_000739495.1_ASM73949v1/GCA_000739495.1_ASM73949v1_genomic.fna.gz
1737	GCA_001705385.1	GCA_001705385.1_ASM170538v1_genomic.fna	ftp://ftp.ncbi.nlm.nih.gov/genomes/all/GCA/001/705/385/GCA_001705385.1_ASM170538v1/GCA_001705385.1_ASM170538v1_genomic.fna.gz
1738	GCA_001663195.1	GCA_001663195.1_ASM166319v1_genomic.fna	ftp://ftp.ncbi.nlm.nih.gov/genomes/all/GCA/001/663/195/GCA_001663195.1_ASM166319v1/GCA_001663195.1_ASM166319v1_genomic.fna.gz
1739	GCA_001870165.1	GCA_001870165.1_ASM187016v1_genomic.fna	ftp://ftp.ncbi.nlm.nih.gov/genomes/all/GCA/001/870/165/GCA_001870165.1_ASM187016v1/GCA_001870165.1_ASM187016v1_genomic.fna.gz
1740	GCA_001456135.1	GCA_001456135.1_ASM145613v1_genomic.fna	ftp://ftp.ncbi.nlm.nih.gov/genomes/all/GCA/001/456/135/GCA_001456135.1_ASM145613v1/GCA_001456135.1_ASM145613v1_genomic.fna.gz
1741	GCA_001022175.1	GCA_001022175.1_ASM102217v1_genomic.fna	ftp://ftp.ncbi.nlm.nih.gov/genomes/all/GCA/001/022/175/GCA_001022175.1_ASM102217v1/GCA_001022175.1_ASM102217v1_genomic.fna.gz
1742	GCA_001022035.1	GCA_001022035.1_ASM102203v1_genomic.fna	ftp://ftp.ncbi.nlm.nih.gov/genomes/all/GCA/001/022/035/GCA_001022035.1_ASM102203v1/GCA_001022035.1_ASM102203v1_genomic.fna.gz
1743	GCA_001022235.1	GCA_001022235.1_ASM102223v1_genomic.fna	ftp://ftp.ncbi.nlm.nih.gov/genomes/all/GCA/001/022/235/GCA_001022235.1_ASM102223v1/GCA_001022235.1_ASM102223v1_genomic.fna.gz
1744	GCA_001704235.1	GCA_001704235.1_ASM170423v1_genomic.fna	ftp://ftp.ncbi.nlm.nih.gov/genomes/all/GCA/001/704/235/GCA_001704235.1_ASM170423v1/GCA_001704235.1_ASM170423v1_genomic.fna.gz
1745	GCA_001708245.1	GCA_001708245.1_ASM170824v1_genomic.fna	ftp://ftp.ncbi.nlm.nih.gov/genomes/all/GCA/001/708/245/GCA_001708245.1_ASM170824v1/GCA_001708245.1_ASM170824v1_genomic.fna.gz
1746	GCA_001708225.1	GCA_001708225.1_ASM170822v1_genomic.fna	ftp://ftp.ncbi.nlm.nih.gov/genomes/all/GCA/001/708/225/GCA_001708225.1_ASM170822v1/GCA_001708225.1_ASM170822v1_genomic.fna.gz
1747	GCA_000813205.1	GCA_000813205.1_ASM81320v1_genomic.fna	ftp://ftp.ncbi.nlm.nih.gov/genomes/all/GCA/000/813/205/GCA_000813205.1_ASM81320v1/GCA_000813205.1_ASM81320v1_genomic.fna.gz
1748	GCA_001280925.1	GCA_001280925.1_ASM128092v1_genomic.fna	ftp://ftp.ncbi.nlm.nih.gov/genomes/all/GCA/001/280/925/GCA_001280925.1_ASM128092v1/GCA_001280925.1_ASM128092v1_genomic.fna.gz
1749	GCA_001482345.1	GCA_001482345.1_ASM148234v1_genomic.fna	ftp://ftp.ncbi.nlm.nih.gov/genomes/all/GCA/001/482/345/GCA_001482345.1_ASM148234v1/GCA_001482345.1_ASM148234v1_genomic.fna.gz
1750	GCA_000512165.1	GCA_000512165.1_ASM51216v1_genomic.fna	ftp://ftp.ncbi.nlm.nih.gov/genomes/all/GCA/000/512/165/GCA_000512165.1_ASM51216v1/GCA_000512165.1_ASM51216v1_genomic.fna.gz
1752	GCA_001855315.1	GCA_001855315.1_ASM185531v1_genomic.fna	ftp://ftp.ncbi.nlm.nih.gov/genomes/all/GCA/001/855/315/GCA_001855315.1_ASM185531v1/GCA_001855315.1_ASM185531v1_genomic.fna.gz
1753	GCA_000968155.1	GCA_000968155.1_ASM96815v1_genomic.fna	ftp://ftp.ncbi.nlm.nih.gov/genomes/all/GCA/000/968/155/GCA_000968155.1_ASM96815v1/GCA_000968155.1_ASM96815v1_genomic.fna.gz
1754	GCA_001307175.1	GCA_001307175.1_ASM130717v1_genomic.fna	ftp://ftp.ncbi.nlm.nih.gov/genomes/all/GCA/001/307/175/GCA_001307175.1_ASM130717v1/GCA_001307175.1_ASM130717v1_genomic.fna.gz
1755	GCA_001456055.3	GCA_001456055.3_ASM145605v3_genomic.fna	ftp://ftp.ncbi.nlm.nih.gov/genomes/all/GCA/001/456/055/GCA_001456055.3_ASM145605v3/GCA_001456055.3_ASM145605v3_genomic.fna.gz
1756	GCA_001456095.3	GCA_001456095.3_ASM145609v3_genomic.fna	ftp://ftp.ncbi.nlm.nih.gov/genomes/all/GCA/001/456/095/GCA_001456095.3_ASM145609v3/GCA_001456095.3_ASM145609v3_genomic.fna.gz
1757	GCA_001663435.1	GCA_001663435.1_ASM166343v1_genomic.fna	ftp://ftp.ncbi.nlm.nih.gov/genomes/all/GCA/001/663/435/GCA_001663435.1_ASM166343v1/GCA_001663435.1_ASM166343v1_genomic.fna.gz
1758	GCA_001663455.1	GCA_001663455.1_ASM166345v1_genomic.fna	ftp://ftp.ncbi.nlm.nih.gov/genomes/all/GCA/001/663/455/GCA_001663455.1_ASM166345v1/GCA_001663455.1_ASM166345v1_genomic.fna.gz
1759	GCA_000714675.1	GCA_000714675.1_ASM71467v1_genomic.fna	ftp://ftp.ncbi.nlm.nih.gov/genomes/all/GCA/000/714/675/GCA_000714675.1_ASM71467v1/GCA_000714675.1_ASM71467v1_genomic.fna.gz
1760	GCA_000695935.1	GCA_000695935.1_ASM69593v1_genomic.fna	ftp://ftp.ncbi.nlm.nih.gov/genomes/all/GCA/000/695/935/GCA_000695935.1_ASM69593v1/GCA_000695935.1_ASM69593v1_genomic.fna.gz
1761	GCA_000784945.1	GCA_000784945.1_ASM78494v1_genomic.fna	ftp://ftp.ncbi.nlm.nih.gov/genomes/all/GCA/000/784/945/GCA_000784945.1_ASM78494v1/GCA_000784945.1_ASM78494v1_genomic.fna.gz
1762	GCA_000784985.1	GCA_000784985.1_ASM78498v1_genomic.fna	ftp://ftp.ncbi.nlm.nih.gov/genomes/all/GCA/000/784/985/GCA_000784985.1_ASM78498v1/GCA_000784985.1_ASM78498v1_genomic.fna.gz
1763	GCA_000785005.1	GCA_000785005.1_ASM78500v1_genomic.fna	ftp://ftp.ncbi.nlm.nih.gov/genomes/all/GCA/000/785/005/GCA_000785005.1_ASM78500v1/GCA_000785005.1_ASM78500v1_genomic.fna.gz
1764	GCA_000775395.1	GCA_000775395.1_ASM77539v1_genomic.fna	ftp://ftp.ncbi.nlm.nih.gov/genomes/all/GCA/000/775/395/GCA_000775395.1_ASM77539v1/GCA_000775395.1_ASM77539v1_genomic.fna.gz
1765	GCA_000775375.1	GCA_000775375.1_ASM77537v1_genomic.fna	ftp://ftp.ncbi.nlm.nih.gov/genomes/all/GCA/000/775/375/GCA_000775375.1_ASM77537v1/GCA_000775375.1_ASM77537v1_genomic.fna.gz
1766	GCA_001675125.1	GCA_001675125.1_ASM167512v1_genomic.fna	ftp://ftp.ncbi.nlm.nih.gov/genomes/all/GCA/001/675/125/GCA_001675125.1_ASM167512v1/GCA_001675125.1_ASM167512v1_genomic.fna.gz
1767	GCA_001663295.1	GCA_001663295.1_ASM166329v1_genomic.fna	ftp://ftp.ncbi.nlm.nih.gov/genomes/all/GCA/001/663/295/GCA_001663295.1_ASM166329v1/GCA_001663295.1_ASM166329v1_genomic.fna.gz
1768	GCA_000717515.1	GCA_000717515.1_ASM71751v1_genomic.fna	ftp://ftp.ncbi.nlm.nih.gov/genomes/all/GCA/000/717/515/GCA_000717515.1_ASM71751v1/GCA_000717515.1_ASM71751v1_genomic.fna.gz
1769	GCA_001455995.1	GCA_001455995.1_MS6671.v1_genomic.fna	ftp://ftp.ncbi.nlm.nih.gov/genomes/all/GCA/001/455/995/GCA_001455995.1_MS6671.v1/GCA_001455995.1_MS6671.v1_genomic.fna.gz
1770	GCA_001521895.1	GCA_001521895.1_ASM152189v1_genomic.fna	ftp://ftp.ncbi.nlm.nih.gov/genomes/all/GCA/001/521/895/GCA_001521895.1_ASM152189v1/GCA_001521895.1_ASM152189v1_genomic.fna.gz
1771	GCA_000733255.1	GCA_000733255.1_ASM73325v1_genomic.fna	ftp://ftp.ncbi.nlm.nih.gov/genomes/all/GCA/000/733/255/GCA_000733255.1_ASM73325v1/GCA_000733255.1_ASM73325v1_genomic.fna.gz
1772	GCA_000764615.1	GCA_000764615.1_ASM76461v1_genomic.fna	ftp://ftp.ncbi.nlm.nih.gov/genomes/all/GCA/000/764/615/GCA_000764615.1_ASM76461v1/GCA_000764615.1_ASM76461v1_genomic.fna.gz
1773	GCA_001530015.1	GCA_001530015.1_ASM153001v1_genomic.fna	ftp://ftp.ncbi.nlm.nih.gov/genomes/all/GCA/001/530/015/GCA_001530015.1_ASM153001v1/GCA_001530015.1_ASM153001v1_genomic.fna.gz
1774	GCA_001529935.1	GCA_001529935.1_ASM152993v1_genomic.fna	ftp://ftp.ncbi.nlm.nih.gov/genomes/all/GCA/001/529/935/GCA_001529935.1_ASM152993v1/GCA_001529935.1_ASM152993v1_genomic.fna.gz
1775	GCA_001644765.1	GCA_001644765.1_ASM164476v1_genomic.fna	ftp://ftp.ncbi.nlm.nih.gov/genomes/all/GCA/001/644/765/GCA_001644765.1_ASM164476v1/GCA_001644765.1_ASM164476v1_genomic.fna.gz
1776	GCA_001611095.1	GCA_001611095.1_ASM161109v1_genomic.fna	ftp://ftp.ncbi.nlm.nih.gov/genomes/all/GCA/001/611/095/GCA_001611095.1_ASM161109v1/GCA_001611095.1_ASM161109v1_genomic.fna.gz
1777	GCA_001746535.1	GCA_001746535.1_ASM174653v1_genomic.fna	ftp://ftp.ncbi.nlm.nih.gov/genomes/all/GCA/001/746/535/GCA_001746535.1_ASM174653v1/GCA_001746535.1_ASM174653v1_genomic.fna.gz
1778	GCA_001611055.1	GCA_001611055.1_ASM161105v1_genomic.fna	ftp://ftp.ncbi.nlm.nih.gov/genomes/all/GCA/001/611/055/GCA_001611055.1_ASM161105v1/GCA_001611055.1_ASM161105v1_genomic.fna.gz
1779	GCA_001676825.1	GCA_001676825.1_ASM167682v1_genomic.fna	ftp://ftp.ncbi.nlm.nih.gov/genomes/all/GCA/001/676/825/GCA_001676825.1_ASM167682v1/GCA_001676825.1_ASM167682v1_genomic.fna.gz
1780	GCA_001463165.1	GCA_001463165.1_ASM146316v1_genomic.fna	ftp://ftp.ncbi.nlm.nih.gov/genomes/all/GCA/001/463/165/GCA_001463165.1_ASM146316v1/GCA_001463165.1_ASM146316v1_genomic.fna.gz
1781	GCA_001721725.1	GCA_001721725.1_ASM172172v1_genomic.fna	ftp://ftp.ncbi.nlm.nih.gov/genomes/all/GCA/001/721/725/GCA_001721725.1_ASM172172v1/GCA_001721725.1_ASM172172v1_genomic.fna.gz
1782	GCA_001646625.1	GCA_001646625.1_ASM164662v1_genomic.fna	ftp://ftp.ncbi.nlm.nih.gov/genomes/all/GCA/001/646/625/GCA_001646625.1_ASM164662v1/GCA_001646625.1_ASM164662v1_genomic.fna.gz
1783	GCA_000775955.1	GCA_000775955.1_ASM77595v1_genomic.fna	ftp://ftp.ncbi.nlm.nih.gov/genomes/all/GCA/000/775/955/GCA_000775955.1_ASM77595v1/GCA_000775955.1_ASM77595v1_genomic.fna.gz
1784	GCA_001548315.1	GCA_001548315.1_ASM154831v1_genomic.fna	ftp://ftp.ncbi.nlm.nih.gov/genomes/all/GCA/001/548/315/GCA_001548315.1_ASM154831v1/GCA_001548315.1_ASM154831v1_genomic.fna.gz
1786	GCA_001278905.1	GCA_001278905.1_ASM127890v1_genomic.fna	ftp://ftp.ncbi.nlm.nih.gov/genomes/all/GCA/001/278/905/GCA_001278905.1_ASM127890v1/GCA_001278905.1_ASM127890v1_genomic.fna.gz
1787	GCA_001723565.1	GCA_001723565.1_ASM172356v1_genomic.fna	ftp://ftp.ncbi.nlm.nih.gov/genomes/all/GCA/001/723/565/GCA_001723565.1_ASM172356v1/GCA_001723565.1_ASM172356v1_genomic.fna.gz
1788	GCA_001700855.1	GCA_001700855.1_ASM170085v1_genomic.fna	ftp://ftp.ncbi.nlm.nih.gov/genomes/all/GCA/001/700/855/GCA_001700855.1_ASM170085v1/GCA_001700855.1_ASM170085v1_genomic.fna.gz
1789	GCA_000829965.1	GCA_000829965.1_ASM82996v1_genomic.fna	ftp://ftp.ncbi.nlm.nih.gov/genomes/all/GCA/000/829/965/GCA_000829965.1_ASM82996v1/GCA_000829965.1_ASM82996v1_genomic.fna.gz
1790	GCA_001455225.1	GCA_001455225.1_ASM145522v1_genomic.fna	ftp://ftp.ncbi.nlm.nih.gov/genomes/all/GCA/001/455/225/GCA_001455225.1_ASM145522v1/GCA_001455225.1_ASM145522v1_genomic.fna.gz
1791	GCA_001974865.1	GCA_001974865.1_ASM197486v1_genomic.fna	ftp://ftp.ncbi.nlm.nih.gov/genomes/all/GCA/001/974/865/GCA_001974865.1_ASM197486v1/GCA_001974865.1_ASM197486v1_genomic.fna.gz
1792	GCA_001939895.1	GCA_001939895.1_ASM193989v1_genomic.fna	ftp://ftp.ncbi.nlm.nih.gov/genomes/all/GCA/001/939/895/GCA_001939895.1_ASM193989v1/GCA_001939895.1_ASM193989v1_genomic.fna.gz
1794	GCA_900119335.1	GCA_900119335.1_IMG-taxon_2602042109_annotated_assembly_genomic.fna	ftp://ftp.ncbi.nlm.nih.gov/genomes/all/GCA/900/119/335/GCA_900119335.1_IMG-taxon_2602042109_annotated_assembly/GCA_900119335.1_IMG-taxon_2602042109_annotated_assembly_genomic.fna.gz
1795	GCA_001945455.1	GCA_001945455.1_ASM194545v1_genomic.fna	ftp://ftp.ncbi.nlm.nih.gov/genomes/all/GCA/001/945/455/GCA_001945455.1_ASM194545v1/GCA_001945455.1_ASM194545v1_genomic.fna.gz
1796	GCA_001938605.1	GCA_001938605.1_ASM193860v1_genomic.fna	ftp://ftp.ncbi.nlm.nih.gov/genomes/all/GCA/001/938/605/GCA_001938605.1_ASM193860v1/GCA_001938605.1_ASM193860v1_genomic.fna.gz
1797	GCA_001968755.1	GCA_001968755.1_ASM196875v1_genomic.fna	ftp://ftp.ncbi.nlm.nih.gov/genomes/all/GCA/001/968/755/GCA_001968755.1_ASM196875v1/GCA_001968755.1_ASM196875v1_genomic.fna.gz
1798	GCA_001968745.1	GCA_001968745.1_ASM196874v1_genomic.fna	ftp://ftp.ncbi.nlm.nih.gov/genomes/all/GCA/001/968/745/GCA_001968745.1_ASM196874v1/GCA_001968745.1_ASM196874v1_genomic.fna.gz
1799	GCA_001907955.1	GCA_001907955.1_ASM190795v1_genomic.fna	ftp://ftp.ncbi.nlm.nih.gov/genomes/all/GCA/001/907/955/GCA_001907955.1_ASM190795v1/GCA_001907955.1_ASM190795v1_genomic.fna.gz
1800	GCA_001906725.1	GCA_001906725.1_ASM190672v1_genomic.fna	ftp://ftp.ncbi.nlm.nih.gov/genomes/all/GCA/001/906/725/GCA_001906725.1_ASM190672v1/GCA_001906725.1_ASM190672v1_genomic.fna.gz
1801	GCA_001906715.1	GCA_001906715.1_ASM190671v1_genomic.fna	ftp://ftp.ncbi.nlm.nih.gov/genomes/all/GCA/001/906/715/GCA_001906715.1_ASM190671v1/GCA_001906715.1_ASM190671v1_genomic.fna.gz
1802	GCA_001905185.1	GCA_001905185.1_ASM190518v1_genomic.fna	ftp://ftp.ncbi.nlm.nih.gov/genomes/all/GCA/001/905/185/GCA_001905185.1_ASM190518v1/GCA_001905185.1_ASM190518v1_genomic.fna.gz
1803	GCA_001905315.1	GCA_001905315.1_ASM190531v1_genomic.fna	ftp://ftp.ncbi.nlm.nih.gov/genomes/all/GCA/001/905/315/GCA_001905315.1_ASM190531v1/GCA_001905315.1_ASM190531v1_genomic.fna.gz
1804	GCA_001906705.1	GCA_001906705.1_ASM190670v1_genomic.fna	ftp://ftp.ncbi.nlm.nih.gov/genomes/all/GCA/001/906/705/GCA_001906705.1_ASM190670v1/GCA_001906705.1_ASM190670v1_genomic.fna.gz
1805	GCA_001906685.1	GCA_001906685.1_ASM190668v1_genomic.fna	ftp://ftp.ncbi.nlm.nih.gov/genomes/all/GCA/001/906/685/GCA_001906685.1_ASM190668v1/GCA_001906685.1_ASM190668v1_genomic.fna.gz
1806	GCA_001906645.1	GCA_001906645.1_ASM190664v1_genomic.fna	ftp://ftp.ncbi.nlm.nih.gov/genomes/all/GCA/001/906/645/GCA_001906645.1_ASM190664v1/GCA_001906645.1_ASM190664v1_genomic.fna.gz
1807	GCA_001905195.1	GCA_001905195.1_ASM190519v1_genomic.fna	ftp://ftp.ncbi.nlm.nih.gov/genomes/all/GCA/001/905/195/GCA_001905195.1_ASM190519v1/GCA_001905195.1_ASM190519v1_genomic.fna.gz
1808	GCA_001905225.1	GCA_001905225.1_ASM190522v1_genomic.fna	ftp://ftp.ncbi.nlm.nih.gov/genomes/all/GCA/001/905/225/GCA_001905225.1_ASM190522v1/GCA_001905225.1_ASM190522v1_genomic.fna.gz
1809	GCA_001905235.1	GCA_001905235.1_ASM190523v1_genomic.fna	ftp://ftp.ncbi.nlm.nih.gov/genomes/all/GCA/001/905/235/GCA_001905235.1_ASM190523v1/GCA_001905235.1_ASM190523v1_genomic.fna.gz
1810	GCA_001931705.1	GCA_001931705.1_ASM193170v1_genomic.fna	ftp://ftp.ncbi.nlm.nih.gov/genomes/all/GCA/001/931/705/GCA_001931705.1_ASM193170v1/GCA_001931705.1_ASM193170v1_genomic.fna.gz
1811	GCA_001945475.1	GCA_001945475.1_ASM194547v1_genomic.fna	ftp://ftp.ncbi.nlm.nih.gov/genomes/all/GCA/001/945/475/GCA_001945475.1_ASM194547v1/GCA_001945475.1_ASM194547v1_genomic.fna.gz
1812	GCA_001929345.1	GCA_001929345.1_ASM192934v1_genomic.fna	ftp://ftp.ncbi.nlm.nih.gov/genomes/all/GCA/001/929/345/GCA_001929345.1_ASM192934v1/GCA_001929345.1_ASM192934v1_genomic.fna.gz
1815	GCA_001939855.1	GCA_001939855.1_ASM193985v1_genomic.fna	ftp://ftp.ncbi.nlm.nih.gov/genomes/all/GCA/001/939/855/GCA_001939855.1_ASM193985v1/GCA_001939855.1_ASM193985v1_genomic.fna.gz
1817	GCA_001938035.1	GCA_001938035.1_ASM193803v1_genomic.fna	ftp://ftp.ncbi.nlm.nih.gov/genomes/all/GCA/001/938/035/GCA_001938035.1_ASM193803v1/GCA_001938035.1_ASM193803v1_genomic.fna.gz
1818	GCA_001884765.1	GCA_001884765.1_ASM188476v1_genomic.fna	ftp://ftp.ncbi.nlm.nih.gov/genomes/all/GCA/001/884/765/GCA_001884765.1_ASM188476v1/GCA_001884765.1_ASM188476v1_genomic.fna.gz
1820	GCA_001984895.1	GCA_001984895.1_ASM198489v1_genomic.fna	ftp://ftp.ncbi.nlm.nih.gov/genomes/all/GCA/001/984/895/GCA_001984895.1_ASM198489v1/GCA_001984895.1_ASM198489v1_genomic.fna.gz
1821	GCA_001950635.1	GCA_001950635.1_ASM195063v1_genomic.fna	ftp://ftp.ncbi.nlm.nih.gov/genomes/all/GCA/001/950/635/GCA_001950635.1_ASM195063v1/GCA_001950635.1_ASM195063v1_genomic.fna.gz
1822	GCA_001950655.1	GCA_001950655.1_ASM195065v1_genomic.fna	ftp://ftp.ncbi.nlm.nih.gov/genomes/all/GCA/001/950/655/GCA_001950655.1_ASM195065v1/GCA_001950655.1_ASM195065v1_genomic.fna.gz
1823	GCA_001950675.1	GCA_001950675.1_ASM195067v1_genomic.fna	ftp://ftp.ncbi.nlm.nih.gov/genomes/all/GCA/001/950/675/GCA_001950675.1_ASM195067v1/GCA_001950675.1_ASM195067v1_genomic.fna.gz
1826	GCA_001901855.1	GCA_001901855.1_ASM190185v1_genomic.fna	ftp://ftp.ncbi.nlm.nih.gov/genomes/all/GCA/001/901/855/GCA_001901855.1_ASM190185v1/GCA_001901855.1_ASM190185v1_genomic.fna.gz
1832	GCA_900119545.1	GCA_900119545.1_IMG-taxon_2602042052_annotated_assembly_genomic.fna	ftp://ftp.ncbi.nlm.nih.gov/genomes/all/GCA/900/119/545/GCA_900119545.1_IMG-taxon_2602042052_annotated_assembly/GCA_900119545.1_IMG-taxon_2602042052_annotated_assembly_genomic.fna.gz
1833	GCA_900119465.1	GCA_900119465.1_IMG-taxon_2603880211_annotated_assembly_genomic.fna	ftp://ftp.ncbi.nlm.nih.gov/genomes/all/GCA/900/119/465/GCA_900119465.1_IMG-taxon_2603880211_annotated_assembly/GCA_900119465.1_IMG-taxon_2603880211_annotated_assembly_genomic.fna.gz
1834	GCA_900119605.1	GCA_900119605.1_IMG-taxon_2603880184_annotated_assembly_genomic.fna	ftp://ftp.ncbi.nlm.nih.gov/genomes/all/GCA/900/119/605/GCA_900119605.1_IMG-taxon_2603880184_annotated_assembly/GCA_900119605.1_IMG-taxon_2603880184_annotated_assembly_genomic.fna.gz
1835	GCA_900119505.1	GCA_900119505.1_IMG-taxon_2600255307_annotated_assembly_genomic.fna	ftp://ftp.ncbi.nlm.nih.gov/genomes/all/GCA/900/119/505/GCA_900119505.1_IMG-taxon_2600255307_annotated_assembly/GCA_900119505.1_IMG-taxon_2600255307_annotated_assembly_genomic.fna.gz
1836	GCA_900119585.1	GCA_900119585.1_IMG-taxon_2599185169_annotated_assembly_genomic.fna	ftp://ftp.ncbi.nlm.nih.gov/genomes/all/GCA/900/119/585/GCA_900119585.1_IMG-taxon_2599185169_annotated_assembly/GCA_900119585.1_IMG-taxon_2599185169_annotated_assembly_genomic.fna.gz
1837	GCA_900155375.1	GCA_900155375.1_PRJEB18670_genomic.fna	ftp://ftp.ncbi.nlm.nih.gov/genomes/all/GCA/900/155/375/GCA_900155375.1_PRJEB18670/GCA_900155375.1_PRJEB18670_genomic.fna.gz
1838	GCA_001975865.1	GCA_001975865.1_ASM197586v1_genomic.fna	ftp://ftp.ncbi.nlm.nih.gov/genomes/all/GCA/001/975/865/GCA_001975865.1_ASM197586v1/GCA_001975865.1_ASM197586v1_genomic.fna.gz
1840	GCA_002182075.1	GCA_002182075.1_ASM218207v1_genomic.fna	ftp://ftp.ncbi.nlm.nih.gov/genomes/all/GCA/002/182/075/GCA_002182075.1_ASM218207v1/GCA_002182075.1_ASM218207v1_genomic.fna.gz
1841	GCA_002152895.1	GCA_002152895.1_ASM215289v1_genomic.fna	ftp://ftp.ncbi.nlm.nih.gov/genomes/all/GCA/002/152/895/GCA_002152895.1_ASM215289v1/GCA_002152895.1_ASM215289v1_genomic.fna.gz
1842	GCA_002152915.1	GCA_002152915.1_ASM215291v1_genomic.fna	ftp://ftp.ncbi.nlm.nih.gov/genomes/all/GCA/002/152/915/GCA_002152915.1_ASM215291v1/GCA_002152915.1_ASM215291v1_genomic.fna.gz
1843	GCA_002152925.1	GCA_002152925.1_ASM215292v1_genomic.fna	ftp://ftp.ncbi.nlm.nih.gov/genomes/all/GCA/002/152/925/GCA_002152925.1_ASM215292v1/GCA_002152925.1_ASM215292v1_genomic.fna.gz
1844	GCA_002204605.1	GCA_002204605.1_ASM220460v1_genomic.fna	ftp://ftp.ncbi.nlm.nih.gov/genomes/all/GCA/002/204/605/GCA_002204605.1_ASM220460v1/GCA_002204605.1_ASM220460v1_genomic.fna.gz
1845	GCA_002119875.1	GCA_002119875.1_ASM211987v1_genomic.fna	ftp://ftp.ncbi.nlm.nih.gov/genomes/all/GCA/002/119/875/GCA_002119875.1_ASM211987v1/GCA_002119875.1_ASM211987v1_genomic.fna.gz
1846	GCA_002192755.1	GCA_002192755.1_ASM219275v1_genomic.fna	ftp://ftp.ncbi.nlm.nih.gov/genomes/all/GCA/002/192/755/GCA_002192755.1_ASM219275v1/GCA_002192755.1_ASM219275v1_genomic.fna.gz
1847	GCA_002186735.1	GCA_002186735.1_ASM218673v1_genomic.fna	ftp://ftp.ncbi.nlm.nih.gov/genomes/all/GCA/002/186/735/GCA_002186735.1_ASM218673v1/GCA_002186735.1_ASM218673v1_genomic.fna.gz
1848	GCA_002152315.1	GCA_002152315.1_ASM215231v1_genomic.fna	ftp://ftp.ncbi.nlm.nih.gov/genomes/all/GCA/002/152/315/GCA_002152315.1_ASM215231v1/GCA_002152315.1_ASM215231v1_genomic.fna.gz
1849	GCA_002152325.1	GCA_002152325.1_ASM215232v1_genomic.fna	ftp://ftp.ncbi.nlm.nih.gov/genomes/all/GCA/002/152/325/GCA_002152325.1_ASM215232v1/GCA_002152325.1_ASM215232v1_genomic.fna.gz
1850	GCA_002265195.1	GCA_002265195.1_ASM226519v1_genomic.fna	ftp://ftp.ncbi.nlm.nih.gov/genomes/all/GCA/002/265/195/GCA_002265195.1_ASM226519v1/GCA_002265195.1_ASM226519v1_genomic.fna.gz
1851	GCA_002111445.1	GCA_002111445.1_ASM211144v1_genomic.fna	ftp://ftp.ncbi.nlm.nih.gov/genomes/all/GCA/002/111/445/GCA_002111445.1_ASM211144v1/GCA_002111445.1_ASM211144v1_genomic.fna.gz
1852	GCA_002080105.1	GCA_002080105.1_ASM208010v1_genomic.fna	ftp://ftp.ncbi.nlm.nih.gov/genomes/all/GCA/002/080/105/GCA_002080105.1_ASM208010v1/GCA_002080105.1_ASM208010v1_genomic.fna.gz
1853	GCA_002265085.1	GCA_002265085.1_ASM226508v1_genomic.fna	ftp://ftp.ncbi.nlm.nih.gov/genomes/all/GCA/002/265/085/GCA_002265085.1_ASM226508v1/GCA_002265085.1_ASM226508v1_genomic.fna.gz
1854	GCA_002260905.1	GCA_002260905.1_ASM226090v1_genomic.fna	ftp://ftp.ncbi.nlm.nih.gov/genomes/all/GCA/002/260/905/GCA_002260905.1_ASM226090v1/GCA_002260905.1_ASM226090v1_genomic.fna.gz
1855	GCA_002260885.1	GCA_002260885.1_ASM226088v1_genomic.fna	ftp://ftp.ncbi.nlm.nih.gov/genomes/all/GCA/002/260/885/GCA_002260885.1_ASM226088v1/GCA_002260885.1_ASM226088v1_genomic.fna.gz
1856	GCA_002260725.1	GCA_002260725.1_ASM226072v1_genomic.fna	ftp://ftp.ncbi.nlm.nih.gov/genomes/all/GCA/002/260/725/GCA_002260725.1_ASM226072v1/GCA_002260725.1_ASM226072v1_genomic.fna.gz
1857	GCA_900091645.1	GCA_900091645.1_KP-BJ-STC-a_assembly_genomic.fna	ftp://ftp.ncbi.nlm.nih.gov/genomes/all/GCA/900/091/645/GCA_900091645.1_KP-BJ-STC-a_assembly/GCA_900091645.1_KP-BJ-STC-a_assembly_genomic.fna.gz
1858	GCA_900091665.1	GCA_900091665.1_KP-BJ-STC-b_assembly_genomic.fna	ftp://ftp.ncbi.nlm.nih.gov/genomes/all/GCA/900/091/665/GCA_900091665.1_KP-BJ-STC-b_assembly/GCA_900091665.1_KP-BJ-STC-b_assembly_genomic.fna.gz
1859	GCA_900091635.1	GCA_900091635.1_KP-BJ-STC-c_assembly_genomic.fna	ftp://ftp.ncbi.nlm.nih.gov/genomes/all/GCA/900/091/635/GCA_900091635.1_KP-BJ-STC-c_assembly/GCA_900091635.1_KP-BJ-STC-c_assembly_genomic.fna.gz
1860	GCA_900172065.1	GCA_900172065.1_16189_8_2_genomic.fna	ftp://ftp.ncbi.nlm.nih.gov/genomes/all/GCA/900/172/065/GCA_900172065.1_16189_8_2/GCA_900172065.1_16189_8_2_genomic.fna.gz
1861	GCA_900171875.1	GCA_900171875.1_16189_8_17_genomic.fna	ftp://ftp.ncbi.nlm.nih.gov/genomes/all/GCA/900/171/875/GCA_900171875.1_16189_8_17/GCA_900171875.1_16189_8_17_genomic.fna.gz
1862	GCA_900172115.1	GCA_900172115.1_16189_8_19_genomic.fna	ftp://ftp.ncbi.nlm.nih.gov/genomes/all/GCA/900/172/115/GCA_900172115.1_16189_8_19/GCA_900172115.1_16189_8_19_genomic.fna.gz
1863	GCA_900171945.1	GCA_900171945.1_16189_8_22_genomic.fna	ftp://ftp.ncbi.nlm.nih.gov/genomes/all/GCA/900/171/945/GCA_900171945.1_16189_8_22/GCA_900171945.1_16189_8_22_genomic.fna.gz
1864	GCA_900172035.1	GCA_900172035.1_16189_8_20_genomic.fna	ftp://ftp.ncbi.nlm.nih.gov/genomes/all/GCA/900/172/035/GCA_900172035.1_16189_8_20/GCA_900172035.1_16189_8_20_genomic.fna.gz
1865	GCA_900171975.1	GCA_900171975.1_16189_8_29_genomic.fna	ftp://ftp.ncbi.nlm.nih.gov/genomes/all/GCA/900/171/975/GCA_900171975.1_16189_8_29/GCA_900171975.1_16189_8_29_genomic.fna.gz
1866	GCA_900172185.1	GCA_900172185.1_16189_8_12_genomic.fna	ftp://ftp.ncbi.nlm.nih.gov/genomes/all/GCA/900/172/185/GCA_900172185.1_16189_8_12/GCA_900172185.1_16189_8_12_genomic.fna.gz
1867	GCA_900172165.1	GCA_900172165.1_16189_8_18_genomic.fna	ftp://ftp.ncbi.nlm.nih.gov/genomes/all/GCA/900/172/165/GCA_900172165.1_16189_8_18/GCA_900172165.1_16189_8_18_genomic.fna.gz
1868	GCA_900171905.1	GCA_900171905.1_16189_8_25_genomic.fna	ftp://ftp.ncbi.nlm.nih.gov/genomes/all/GCA/900/171/905/GCA_900171905.1_16189_8_25/GCA_900171905.1_16189_8_25_genomic.fna.gz
1869	GCA_900172085.1	GCA_900172085.1_16189_8_28_genomic.fna	ftp://ftp.ncbi.nlm.nih.gov/genomes/all/GCA/900/172/085/GCA_900172085.1_16189_8_28/GCA_900172085.1_16189_8_28_genomic.fna.gz
1870	GCA_900172025.1	GCA_900172025.1_16189_8_1_genomic.fna	ftp://ftp.ncbi.nlm.nih.gov/genomes/all/GCA/900/172/025/GCA_900172025.1_16189_8_1/GCA_900172025.1_16189_8_1_genomic.fna.gz
1871	GCA_900172095.1	GCA_900172095.1_16404_3_33_genomic.fna	ftp://ftp.ncbi.nlm.nih.gov/genomes/all/GCA/900/172/095/GCA_900172095.1_16404_3_33/GCA_900172095.1_16404_3_33_genomic.fna.gz
1872	GCA_900171735.1	GCA_900171735.1_16404_3_34_genomic.fna	ftp://ftp.ncbi.nlm.nih.gov/genomes/all/GCA/900/171/735/GCA_900171735.1_16404_3_34/GCA_900171735.1_16404_3_34_genomic.fna.gz
1873	GCA_900171705.1	GCA_900171705.1_16404_3_30_genomic.fna	ftp://ftp.ncbi.nlm.nih.gov/genomes/all/GCA/900/171/705/GCA_900171705.1_16404_3_30/GCA_900171705.1_16404_3_30_genomic.fna.gz
1874	GCA_900171825.1	GCA_900171825.1_16404_3_32_genomic.fna	ftp://ftp.ncbi.nlm.nih.gov/genomes/all/GCA/900/171/825/GCA_900171825.1_16404_3_32/GCA_900171825.1_16404_3_32_genomic.fna.gz
1875	GCA_900172135.1	GCA_900172135.1_17870_4_71_genomic.fna	ftp://ftp.ncbi.nlm.nih.gov/genomes/all/GCA/900/172/135/GCA_900172135.1_17870_4_71/GCA_900172135.1_17870_4_71_genomic.fna.gz
1876	GCA_900172105.1	GCA_900172105.1_17261_7_2_genomic.fna	ftp://ftp.ncbi.nlm.nih.gov/genomes/all/GCA/900/172/105/GCA_900172105.1_17261_7_2/GCA_900172105.1_17261_7_2_genomic.fna.gz
1877	GCA_900171775.1	GCA_900171775.1_17870_6_15_genomic.fna	ftp://ftp.ncbi.nlm.nih.gov/genomes/all/GCA/900/171/775/GCA_900171775.1_17870_6_15/GCA_900171775.1_17870_6_15_genomic.fna.gz
1878	GCA_900172125.1	GCA_900172125.1_17870_6_17_genomic.fna	ftp://ftp.ncbi.nlm.nih.gov/genomes/all/GCA/900/172/125/GCA_900172125.1_17870_6_17/GCA_900172125.1_17870_6_17_genomic.fna.gz
1879	GCA_900171985.1	GCA_900171985.1_16189_8_6_genomic.fna	ftp://ftp.ncbi.nlm.nih.gov/genomes/all/GCA/900/171/985/GCA_900171985.1_16189_8_6/GCA_900171985.1_16189_8_6_genomic.fna.gz
1880	GCA_900171805.1	GCA_900171805.1_17870_4_72_genomic.fna	ftp://ftp.ncbi.nlm.nih.gov/genomes/all/GCA/900/171/805/GCA_900171805.1_17870_4_72/GCA_900171805.1_17870_4_72_genomic.fna.gz
1881	GCA_900171965.1	GCA_900171965.1_16404_3_25_genomic.fna	ftp://ftp.ncbi.nlm.nih.gov/genomes/all/GCA/900/171/965/GCA_900171965.1_16404_3_25/GCA_900171965.1_16404_3_25_genomic.fna.gz
1882	GCA_900171835.1	GCA_900171835.1_16404_3_29_genomic.fna	ftp://ftp.ncbi.nlm.nih.gov/genomes/all/GCA/900/171/835/GCA_900171835.1_16404_3_29/GCA_900171835.1_16404_3_29_genomic.fna.gz
1883	GCA_900172005.1	GCA_900172005.1_16404_3_35_genomic.fna	ftp://ftp.ncbi.nlm.nih.gov/genomes/all/GCA/900/172/005/GCA_900172005.1_16404_3_35/GCA_900172005.1_16404_3_35_genomic.fna.gz
1884	GCA_900171915.1	GCA_900171915.1_16404_3_31_genomic.fna	ftp://ftp.ncbi.nlm.nih.gov/genomes/all/GCA/900/171/915/GCA_900171915.1_16404_3_31/GCA_900171915.1_16404_3_31_genomic.fna.gz
1885	GCA_900171845.1	GCA_900171845.1_16404_3_28_genomic.fna	ftp://ftp.ncbi.nlm.nih.gov/genomes/all/GCA/900/171/845/GCA_900171845.1_16404_3_28/GCA_900171845.1_16404_3_28_genomic.fna.gz
1886	GCA_900171815.1	GCA_900171815.1_17261_7_1_genomic.fna	ftp://ftp.ncbi.nlm.nih.gov/genomes/all/GCA/900/171/815/GCA_900171815.1_17261_7_1/GCA_900171815.1_17261_7_1_genomic.fna.gz
1887	GCA_900172175.1	GCA_900172175.1_17870_6_16_genomic.fna	ftp://ftp.ncbi.nlm.nih.gov/genomes/all/GCA/900/172/175/GCA_900172175.1_17870_6_16/GCA_900172175.1_17870_6_16_genomic.fna.gz
1888	GCA_900172075.1	GCA_900172075.1_16404_3_26_genomic.fna	ftp://ftp.ncbi.nlm.nih.gov/genomes/all/GCA/900/172/075/GCA_900172075.1_16404_3_26/GCA_900172075.1_16404_3_26_genomic.fna.gz
1889	GCA_900171785.1	GCA_900171785.1_16189_8_4_genomic.fna	ftp://ftp.ncbi.nlm.nih.gov/genomes/all/GCA/900/171/785/GCA_900171785.1_16189_8_4/GCA_900171785.1_16189_8_4_genomic.fna.gz
1890	GCA_900171925.1	GCA_900171925.1_16404_3_27_genomic.fna	ftp://ftp.ncbi.nlm.nih.gov/genomes/all/GCA/900/171/925/GCA_900171925.1_16404_3_27/GCA_900171925.1_16404_3_27_genomic.fna.gz
1891	GCA_900171895.1	GCA_900171895.1_17870_6_18_genomic.fna	ftp://ftp.ncbi.nlm.nih.gov/genomes/all/GCA/900/171/895/GCA_900171895.1_17870_6_18/GCA_900171895.1_17870_6_18_genomic.fna.gz
1892	GCA_900172045.1	GCA_900172045.1_17870_6_19_genomic.fna	ftp://ftp.ncbi.nlm.nih.gov/genomes/all/GCA/900/172/045/GCA_900172045.1_17870_6_19/GCA_900172045.1_17870_6_19_genomic.fna.gz
1893	GCA_900171715.1	GCA_900171715.1_17870_6_25_genomic.fna	ftp://ftp.ncbi.nlm.nih.gov/genomes/all/GCA/900/171/715/GCA_900171715.1_17870_6_25/GCA_900171715.1_17870_6_25_genomic.fna.gz
1894	GCA_900171935.1	GCA_900171935.1_17870_6_20_genomic.fna	ftp://ftp.ncbi.nlm.nih.gov/genomes/all/GCA/900/171/935/GCA_900171935.1_17870_6_20/GCA_900171935.1_17870_6_20_genomic.fna.gz
1895	GCA_900171995.1	GCA_900171995.1_17870_6_23_genomic.fna	ftp://ftp.ncbi.nlm.nih.gov/genomes/all/GCA/900/171/995/GCA_900171995.1_17870_6_23/GCA_900171995.1_17870_6_23_genomic.fna.gz
1896	GCA_900172145.1	GCA_900172145.1_17870_6_30_genomic.fna	ftp://ftp.ncbi.nlm.nih.gov/genomes/all/GCA/900/172/145/GCA_900172145.1_17870_6_30/GCA_900172145.1_17870_6_30_genomic.fna.gz
1897	GCA_900171745.1	GCA_900171745.1_17870_6_32_genomic.fna	ftp://ftp.ncbi.nlm.nih.gov/genomes/all/GCA/900/171/745/GCA_900171745.1_17870_6_32/GCA_900171745.1_17870_6_32_genomic.fna.gz
1898	GCA_900171725.1	GCA_900171725.1_17870_6_28_genomic.fna	ftp://ftp.ncbi.nlm.nih.gov/genomes/all/GCA/900/171/725/GCA_900171725.1_17870_6_28/GCA_900171725.1_17870_6_28_genomic.fna.gz
1899	GCA_900172155.1	GCA_900172155.1_17870_6_27_genomic.fna	ftp://ftp.ncbi.nlm.nih.gov/genomes/all/GCA/900/172/155/GCA_900172155.1_17870_6_27/GCA_900172155.1_17870_6_27_genomic.fna.gz
1900	GCA_900171885.1	GCA_900171885.1_17870_6_29_genomic.fna	ftp://ftp.ncbi.nlm.nih.gov/genomes/all/GCA/900/171/885/GCA_900171885.1_17870_6_29/GCA_900171885.1_17870_6_29_genomic.fna.gz
1901	GCA_900171755.1	GCA_900171755.1_17870_6_33_genomic.fna	ftp://ftp.ncbi.nlm.nih.gov/genomes/all/GCA/900/171/755/GCA_900171755.1_17870_6_33/GCA_900171755.1_17870_6_33_genomic.fna.gz
1902	GCA_900172055.1	GCA_900172055.1_17870_6_34_genomic.fna	ftp://ftp.ncbi.nlm.nih.gov/genomes/all/GCA/900/172/055/GCA_900172055.1_17870_6_34/GCA_900172055.1_17870_6_34_genomic.fna.gz
1903	GCA_900171955.1	GCA_900171955.1_17870_6_26_genomic.fna	ftp://ftp.ncbi.nlm.nih.gov/genomes/all/GCA/900/171/955/GCA_900171955.1_17870_6_26/GCA_900171955.1_17870_6_26_genomic.fna.gz
1904	GCA_900171765.1	GCA_900171765.1_17870_6_37_genomic.fna	ftp://ftp.ncbi.nlm.nih.gov/genomes/all/GCA/900/171/765/GCA_900171765.1_17870_6_37/GCA_900171765.1_17870_6_37_genomic.fna.gz
1905	GCA_900172015.1	GCA_900172015.1_17870_6_35_genomic.fna	ftp://ftp.ncbi.nlm.nih.gov/genomes/all/GCA/900/172/015/GCA_900172015.1_17870_6_35/GCA_900172015.1_17870_6_35_genomic.fna.gz
1906	GCA_900171865.1	GCA_900171865.1_17870_6_31_genomic.fna	ftp://ftp.ncbi.nlm.nih.gov/genomes/all/GCA/900/171/865/GCA_900171865.1_17870_6_31/GCA_900171865.1_17870_6_31_genomic.fna.gz
1907	GCA_900172435.1	GCA_900172435.1_17870_6_39_genomic.fna	ftp://ftp.ncbi.nlm.nih.gov/genomes/all/GCA/900/172/435/GCA_900172435.1_17870_6_39/GCA_900172435.1_17870_6_39_genomic.fna.gz
1908	GCA_900172425.1	GCA_900172425.1_17870_6_38_genomic.fna	ftp://ftp.ncbi.nlm.nih.gov/genomes/all/GCA/900/172/425/GCA_900172425.1_17870_6_38/GCA_900172425.1_17870_6_38_genomic.fna.gz
1909	GCA_900171855.1	GCA_900171855.1_17870_6_36_genomic.fna	ftp://ftp.ncbi.nlm.nih.gov/genomes/all/GCA/900/171/855/GCA_900171855.1_17870_6_36/GCA_900171855.1_17870_6_36_genomic.fna.gz
1910	GCA_900172465.1	GCA_900172465.1_17966_3_10_genomic.fna	ftp://ftp.ncbi.nlm.nih.gov/genomes/all/GCA/900/172/465/GCA_900172465.1_17966_3_10/GCA_900172465.1_17966_3_10_genomic.fna.gz
1911	GCA_900172445.1	GCA_900172445.1_17870_6_40_genomic.fna	ftp://ftp.ncbi.nlm.nih.gov/genomes/all/GCA/900/172/445/GCA_900172445.1_17870_6_40/GCA_900172445.1_17870_6_40_genomic.fna.gz
1912	GCA_900172455.1	GCA_900172455.1_17870_6_41_genomic.fna	ftp://ftp.ncbi.nlm.nih.gov/genomes/all/GCA/900/172/455/GCA_900172455.1_17870_6_41/GCA_900172455.1_17870_6_41_genomic.fna.gz
1913	GCA_900172485.1	GCA_900172485.1_17966_3_7_genomic.fna	ftp://ftp.ncbi.nlm.nih.gov/genomes/all/GCA/900/172/485/GCA_900172485.1_17966_3_7/GCA_900172485.1_17966_3_7_genomic.fna.gz
1914	GCA_900172475.1	GCA_900172475.1_17870_6_42_genomic.fna	ftp://ftp.ncbi.nlm.nih.gov/genomes/all/GCA/900/172/475/GCA_900172475.1_17870_6_42/GCA_900172475.1_17870_6_42_genomic.fna.gz
1915	GCA_900172505.1	GCA_900172505.1_18090_4_53_genomic.fna	ftp://ftp.ncbi.nlm.nih.gov/genomes/all/GCA/900/172/505/GCA_900172505.1_18090_4_53/GCA_900172505.1_18090_4_53_genomic.fna.gz
1916	GCA_900172515.1	GCA_900172515.1_18090_4_54_genomic.fna	ftp://ftp.ncbi.nlm.nih.gov/genomes/all/GCA/900/172/515/GCA_900172515.1_18090_4_54/GCA_900172515.1_18090_4_54_genomic.fna.gz
1917	GCA_900172525.1	GCA_900172525.1_18090_4_55_genomic.fna	ftp://ftp.ncbi.nlm.nih.gov/genomes/all/GCA/900/172/525/GCA_900172525.1_18090_4_55/GCA_900172525.1_18090_4_55_genomic.fna.gz
1918	GCA_900172535.1	GCA_900172535.1_18090_4_56_genomic.fna	ftp://ftp.ncbi.nlm.nih.gov/genomes/all/GCA/900/172/535/GCA_900172535.1_18090_4_56/GCA_900172535.1_18090_4_56_genomic.fna.gz
1919	GCA_900172495.1	GCA_900172495.1_17966_3_9_genomic.fna	ftp://ftp.ncbi.nlm.nih.gov/genomes/all/GCA/900/172/495/GCA_900172495.1_17966_3_9/GCA_900172495.1_17966_3_9_genomic.fna.gz
1920	GCA_900172545.1	GCA_900172545.1_20794_7_104_genomic.fna	ftp://ftp.ncbi.nlm.nih.gov/genomes/all/GCA/900/172/545/GCA_900172545.1_20794_7_104/GCA_900172545.1_20794_7_104_genomic.fna.gz
1921	GCA_900172595.1	GCA_900172595.1_18090_6_32_genomic.fna	ftp://ftp.ncbi.nlm.nih.gov/genomes/all/GCA/900/172/595/GCA_900172595.1_18090_6_32/GCA_900172595.1_18090_6_32_genomic.fna.gz
1922	GCA_900172585.1	GCA_900172585.1_20794_7_107_genomic.fna	ftp://ftp.ncbi.nlm.nih.gov/genomes/all/GCA/900/172/585/GCA_900172585.1_20794_7_107/GCA_900172585.1_20794_7_107_genomic.fna.gz
1923	GCA_900172605.1	GCA_900172605.1_18090_6_31_genomic.fna	ftp://ftp.ncbi.nlm.nih.gov/genomes/all/GCA/900/172/605/GCA_900172605.1_18090_6_31/GCA_900172605.1_18090_6_31_genomic.fna.gz
1924	GCA_900172645.1	GCA_900172645.1_20794_7_108_genomic.fna	ftp://ftp.ncbi.nlm.nih.gov/genomes/all/GCA/900/172/645/GCA_900172645.1_20794_7_108/GCA_900172645.1_20794_7_108_genomic.fna.gz
1925	GCA_900172735.1	GCA_900172735.1_20794_7_102_genomic.fna	ftp://ftp.ncbi.nlm.nih.gov/genomes/all/GCA/900/172/735/GCA_900172735.1_20794_7_102/GCA_900172735.1_20794_7_102_genomic.fna.gz
1926	GCA_900172755.1	GCA_900172755.1_20794_7_114_genomic.fna	ftp://ftp.ncbi.nlm.nih.gov/genomes/all/GCA/900/172/755/GCA_900172755.1_20794_7_114/GCA_900172755.1_20794_7_114_genomic.fna.gz
1927	GCA_900172565.1	GCA_900172565.1_18090_4_63_genomic.fna	ftp://ftp.ncbi.nlm.nih.gov/genomes/all/GCA/900/172/565/GCA_900172565.1_18090_4_63/GCA_900172565.1_18090_4_63_genomic.fna.gz
1928	GCA_900172615.1	GCA_900172615.1_20794_7_109_genomic.fna	ftp://ftp.ncbi.nlm.nih.gov/genomes/all/GCA/900/172/615/GCA_900172615.1_20794_7_109/GCA_900172615.1_20794_7_109_genomic.fna.gz
1929	GCA_900172745.1	GCA_900172745.1_20794_7_103_genomic.fna	ftp://ftp.ncbi.nlm.nih.gov/genomes/all/GCA/900/172/745/GCA_900172745.1_20794_7_103/GCA_900172745.1_20794_7_103_genomic.fna.gz
1930	GCA_900172685.1	GCA_900172685.1_20794_7_105_genomic.fna	ftp://ftp.ncbi.nlm.nih.gov/genomes/all/GCA/900/172/685/GCA_900172685.1_20794_7_105/GCA_900172685.1_20794_7_105_genomic.fna.gz
1931	GCA_900172625.1	GCA_900172625.1_18090_4_66_genomic.fna	ftp://ftp.ncbi.nlm.nih.gov/genomes/all/GCA/900/172/625/GCA_900172625.1_18090_4_66/GCA_900172625.1_18090_4_66_genomic.fna.gz
1932	GCA_900172715.1	GCA_900172715.1_18090_4_65_genomic.fna	ftp://ftp.ncbi.nlm.nih.gov/genomes/all/GCA/900/172/715/GCA_900172715.1_18090_4_65/GCA_900172715.1_18090_4_65_genomic.fna.gz
1933	GCA_900172635.1	GCA_900172635.1_18090_4_64_genomic.fna	ftp://ftp.ncbi.nlm.nih.gov/genomes/all/GCA/900/172/635/GCA_900172635.1_18090_4_64/GCA_900172635.1_18090_4_64_genomic.fna.gz
1934	GCA_900172665.1	GCA_900172665.1_18090_4_61_genomic.fna	ftp://ftp.ncbi.nlm.nih.gov/genomes/all/GCA/900/172/665/GCA_900172665.1_18090_4_61/GCA_900172665.1_18090_4_61_genomic.fna.gz
1935	GCA_900172575.1	GCA_900172575.1_20794_7_112_genomic.fna	ftp://ftp.ncbi.nlm.nih.gov/genomes/all/GCA/900/172/575/GCA_900172575.1_20794_7_112/GCA_900172575.1_20794_7_112_genomic.fna.gz
1936	GCA_900172725.1	GCA_900172725.1_20794_7_111_genomic.fna	ftp://ftp.ncbi.nlm.nih.gov/genomes/all/GCA/900/172/725/GCA_900172725.1_20794_7_111/GCA_900172725.1_20794_7_111_genomic.fna.gz
1937	GCA_900172705.1	GCA_900172705.1_20794_7_110_genomic.fna	ftp://ftp.ncbi.nlm.nih.gov/genomes/all/GCA/900/172/705/GCA_900172705.1_20794_7_110/GCA_900172705.1_20794_7_110_genomic.fna.gz
1938	GCA_900172675.1	GCA_900172675.1_18090_4_62_genomic.fna	ftp://ftp.ncbi.nlm.nih.gov/genomes/all/GCA/900/172/675/GCA_900172675.1_18090_4_62/GCA_900172675.1_18090_4_62_genomic.fna.gz
1939	GCA_900172655.1	GCA_900172655.1_20794_7_106_genomic.fna	ftp://ftp.ncbi.nlm.nih.gov/genomes/all/GCA/900/172/655/GCA_900172655.1_20794_7_106/GCA_900172655.1_20794_7_106_genomic.fna.gz
1940	GCA_900172555.1	GCA_900172555.1_20794_7_100_genomic.fna	ftp://ftp.ncbi.nlm.nih.gov/genomes/all/GCA/900/172/555/GCA_900172555.1_20794_7_100/GCA_900172555.1_20794_7_100_genomic.fna.gz
1941	GCA_900172695.1	GCA_900172695.1_20794_7_113_genomic.fna	ftp://ftp.ncbi.nlm.nih.gov/genomes/all/GCA/900/172/695/GCA_900172695.1_20794_7_113/GCA_900172695.1_20794_7_113_genomic.fna.gz
1942	GCA_900172765.1	GCA_900172765.1_20794_7_115_genomic.fna	ftp://ftp.ncbi.nlm.nih.gov/genomes/all/GCA/900/172/765/GCA_900172765.1_20794_7_115/GCA_900172765.1_20794_7_115_genomic.fna.gz
1943	GCA_900172795.1	GCA_900172795.1_20794_7_118_genomic.fna	ftp://ftp.ncbi.nlm.nih.gov/genomes/all/GCA/900/172/795/GCA_900172795.1_20794_7_118/GCA_900172795.1_20794_7_118_genomic.fna.gz
1944	GCA_900172785.1	GCA_900172785.1_20794_7_117_genomic.fna	ftp://ftp.ncbi.nlm.nih.gov/genomes/all/GCA/900/172/785/GCA_900172785.1_20794_7_117/GCA_900172785.1_20794_7_117_genomic.fna.gz
1945	GCA_900172805.1	GCA_900172805.1_20794_7_120_genomic.fna	ftp://ftp.ncbi.nlm.nih.gov/genomes/all/GCA/900/172/805/GCA_900172805.1_20794_7_120/GCA_900172805.1_20794_7_120_genomic.fna.gz
1946	GCA_900172815.1	GCA_900172815.1_20794_7_101_genomic.fna	ftp://ftp.ncbi.nlm.nih.gov/genomes/all/GCA/900/172/815/GCA_900172815.1_20794_7_101/GCA_900172815.1_20794_7_101_genomic.fna.gz
1947	GCA_900172835.1	GCA_900172835.1_20794_7_121_genomic.fna	ftp://ftp.ncbi.nlm.nih.gov/genomes/all/GCA/900/172/835/GCA_900172835.1_20794_7_121/GCA_900172835.1_20794_7_121_genomic.fna.gz
1948	GCA_900172825.1	GCA_900172825.1_20794_7_119_genomic.fna	ftp://ftp.ncbi.nlm.nih.gov/genomes/all/GCA/900/172/825/GCA_900172825.1_20794_7_119/GCA_900172825.1_20794_7_119_genomic.fna.gz
1949	GCA_900172885.1	GCA_900172885.1_20794_7_127_genomic.fna	ftp://ftp.ncbi.nlm.nih.gov/genomes/all/GCA/900/172/885/GCA_900172885.1_20794_7_127/GCA_900172885.1_20794_7_127_genomic.fna.gz
1950	GCA_900172915.1	GCA_900172915.1_20794_7_125_genomic.fna	ftp://ftp.ncbi.nlm.nih.gov/genomes/all/GCA/900/172/915/GCA_900172915.1_20794_7_125/GCA_900172915.1_20794_7_125_genomic.fna.gz
1951	GCA_900172855.1	GCA_900172855.1_20794_7_123_genomic.fna	ftp://ftp.ncbi.nlm.nih.gov/genomes/all/GCA/900/172/855/GCA_900172855.1_20794_7_123/GCA_900172855.1_20794_7_123_genomic.fna.gz
1952	GCA_900172875.1	GCA_900172875.1_20794_7_128_genomic.fna	ftp://ftp.ncbi.nlm.nih.gov/genomes/all/GCA/900/172/875/GCA_900172875.1_20794_7_128/GCA_900172875.1_20794_7_128_genomic.fna.gz
1953	GCA_900172905.1	GCA_900172905.1_20794_7_129_genomic.fna	ftp://ftp.ncbi.nlm.nih.gov/genomes/all/GCA/900/172/905/GCA_900172905.1_20794_7_129/GCA_900172905.1_20794_7_129_genomic.fna.gz
1954	GCA_900172895.1	GCA_900172895.1_20794_7_132_genomic.fna	ftp://ftp.ncbi.nlm.nih.gov/genomes/all/GCA/900/172/895/GCA_900172895.1_20794_7_132/GCA_900172895.1_20794_7_132_genomic.fna.gz
1955	GCA_900172845.1	GCA_900172845.1_20794_7_122_genomic.fna	ftp://ftp.ncbi.nlm.nih.gov/genomes/all/GCA/900/172/845/GCA_900172845.1_20794_7_122/GCA_900172845.1_20794_7_122_genomic.fna.gz
1956	GCA_900172965.1	GCA_900172965.1_20794_7_135_genomic.fna	ftp://ftp.ncbi.nlm.nih.gov/genomes/all/GCA/900/172/965/GCA_900172965.1_20794_7_135/GCA_900172965.1_20794_7_135_genomic.fna.gz
1957	GCA_900172955.1	GCA_900172955.1_20794_7_134_genomic.fna	ftp://ftp.ncbi.nlm.nih.gov/genomes/all/GCA/900/172/955/GCA_900172955.1_20794_7_134/GCA_900172955.1_20794_7_134_genomic.fna.gz
1958	GCA_900172975.1	GCA_900172975.1_20794_7_130_genomic.fna	ftp://ftp.ncbi.nlm.nih.gov/genomes/all/GCA/900/172/975/GCA_900172975.1_20794_7_130/GCA_900172975.1_20794_7_130_genomic.fna.gz
1959	GCA_900172865.1	GCA_900172865.1_20794_7_124_genomic.fna	ftp://ftp.ncbi.nlm.nih.gov/genomes/all/GCA/900/172/865/GCA_900172865.1_20794_7_124/GCA_900172865.1_20794_7_124_genomic.fna.gz
1960	GCA_900172925.1	GCA_900172925.1_20794_7_131_genomic.fna	ftp://ftp.ncbi.nlm.nih.gov/genomes/all/GCA/900/172/925/GCA_900172925.1_20794_7_131/GCA_900172925.1_20794_7_131_genomic.fna.gz
1961	GCA_900172945.1	GCA_900172945.1_20794_7_126_genomic.fna	ftp://ftp.ncbi.nlm.nih.gov/genomes/all/GCA/900/172/945/GCA_900172945.1_20794_7_126/GCA_900172945.1_20794_7_126_genomic.fna.gz
1962	GCA_900172935.1	GCA_900172935.1_20794_7_133_genomic.fna	ftp://ftp.ncbi.nlm.nih.gov/genomes/all/GCA/900/172/935/GCA_900172935.1_20794_7_133/GCA_900172935.1_20794_7_133_genomic.fna.gz
1963	GCA_900172985.1	GCA_900172985.1_20794_7_136_genomic.fna	ftp://ftp.ncbi.nlm.nih.gov/genomes/all/GCA/900/172/985/GCA_900172985.1_20794_7_136/GCA_900172985.1_20794_7_136_genomic.fna.gz
1964	GCA_900172995.1	GCA_900172995.1_20794_7_138_genomic.fna	ftp://ftp.ncbi.nlm.nih.gov/genomes/all/GCA/900/172/995/GCA_900172995.1_20794_7_138/GCA_900172995.1_20794_7_138_genomic.fna.gz
1965	GCA_900173005.1	GCA_900173005.1_20794_7_137_genomic.fna	ftp://ftp.ncbi.nlm.nih.gov/genomes/all/GCA/900/173/005/GCA_900173005.1_20794_7_137/GCA_900173005.1_20794_7_137_genomic.fna.gz
1966	GCA_900173015.1	GCA_900173015.1_20794_7_139_genomic.fna	ftp://ftp.ncbi.nlm.nih.gov/genomes/all/GCA/900/173/015/GCA_900173015.1_20794_7_139/GCA_900173015.1_20794_7_139_genomic.fna.gz
1967	GCA_900173025.1	GCA_900173025.1_20794_7_140_genomic.fna	ftp://ftp.ncbi.nlm.nih.gov/genomes/all/GCA/900/173/025/GCA_900173025.1_20794_7_140/GCA_900173025.1_20794_7_140_genomic.fna.gz
1968	GCA_900172775.1	GCA_900172775.1_20794_7_116_genomic.fna	ftp://ftp.ncbi.nlm.nih.gov/genomes/all/GCA/900/172/775/GCA_900172775.1_20794_7_116/GCA_900172775.1_20794_7_116_genomic.fna.gz
1969	GCA_900173055.1	GCA_900173055.1_20794_7_147_genomic.fna	ftp://ftp.ncbi.nlm.nih.gov/genomes/all/GCA/900/173/055/GCA_900173055.1_20794_7_147/GCA_900173055.1_20794_7_147_genomic.fna.gz
1970	GCA_900173045.1	GCA_900173045.1_20794_7_143_genomic.fna	ftp://ftp.ncbi.nlm.nih.gov/genomes/all/GCA/900/173/045/GCA_900173045.1_20794_7_143/GCA_900173045.1_20794_7_143_genomic.fna.gz
1971	GCA_900173065.1	GCA_900173065.1_20794_7_142_genomic.fna	ftp://ftp.ncbi.nlm.nih.gov/genomes/all/GCA/900/173/065/GCA_900173065.1_20794_7_142/GCA_900173065.1_20794_7_142_genomic.fna.gz
1972	GCA_900173035.1	GCA_900173035.1_20794_7_145_genomic.fna	ftp://ftp.ncbi.nlm.nih.gov/genomes/all/GCA/900/173/035/GCA_900173035.1_20794_7_145/GCA_900173035.1_20794_7_145_genomic.fna.gz
1973	GCA_900173085.1	GCA_900173085.1_20794_7_144_genomic.fna	ftp://ftp.ncbi.nlm.nih.gov/genomes/all/GCA/900/173/085/GCA_900173085.1_20794_7_144/GCA_900173085.1_20794_7_144_genomic.fna.gz
1974	GCA_900173115.1	GCA_900173115.1_20794_7_149_genomic.fna	ftp://ftp.ncbi.nlm.nih.gov/genomes/all/GCA/900/173/115/GCA_900173115.1_20794_7_149/GCA_900173115.1_20794_7_149_genomic.fna.gz
1975	GCA_900173075.1	GCA_900173075.1_20794_7_148_genomic.fna	ftp://ftp.ncbi.nlm.nih.gov/genomes/all/GCA/900/173/075/GCA_900173075.1_20794_7_148/GCA_900173075.1_20794_7_148_genomic.fna.gz
1976	GCA_900173105.1	GCA_900173105.1_20794_7_150_genomic.fna	ftp://ftp.ncbi.nlm.nih.gov/genomes/all/GCA/900/173/105/GCA_900173105.1_20794_7_150/GCA_900173105.1_20794_7_150_genomic.fna.gz
1977	GCA_900173095.1	GCA_900173095.1_20794_7_146_genomic.fna	ftp://ftp.ncbi.nlm.nih.gov/genomes/all/GCA/900/173/095/GCA_900173095.1_20794_7_146/GCA_900173095.1_20794_7_146_genomic.fna.gz
1978	GCA_900173155.1	GCA_900173155.1_20794_7_154_genomic.fna	ftp://ftp.ncbi.nlm.nih.gov/genomes/all/GCA/900/173/155/GCA_900173155.1_20794_7_154/GCA_900173155.1_20794_7_154_genomic.fna.gz
1979	GCA_900173125.1	GCA_900173125.1_20794_7_152_genomic.fna	ftp://ftp.ncbi.nlm.nih.gov/genomes/all/GCA/900/173/125/GCA_900173125.1_20794_7_152/GCA_900173125.1_20794_7_152_genomic.fna.gz
1980	GCA_900173175.1	GCA_900173175.1_20794_7_155_genomic.fna	ftp://ftp.ncbi.nlm.nih.gov/genomes/all/GCA/900/173/175/GCA_900173175.1_20794_7_155/GCA_900173175.1_20794_7_155_genomic.fna.gz
1981	GCA_900173185.1	GCA_900173185.1_20794_7_157_genomic.fna	ftp://ftp.ncbi.nlm.nih.gov/genomes/all/GCA/900/173/185/GCA_900173185.1_20794_7_157/GCA_900173185.1_20794_7_157_genomic.fna.gz
1982	GCA_900173145.1	GCA_900173145.1_20794_7_156_genomic.fna	ftp://ftp.ncbi.nlm.nih.gov/genomes/all/GCA/900/173/145/GCA_900173145.1_20794_7_156/GCA_900173145.1_20794_7_156_genomic.fna.gz
1983	GCA_900173165.1	GCA_900173165.1_20794_7_153_genomic.fna	ftp://ftp.ncbi.nlm.nih.gov/genomes/all/GCA/900/173/165/GCA_900173165.1_20794_7_153/GCA_900173165.1_20794_7_153_genomic.fna.gz
1984	GCA_900173225.1	GCA_900173225.1_20794_7_160_genomic.fna	ftp://ftp.ncbi.nlm.nih.gov/genomes/all/GCA/900/173/225/GCA_900173225.1_20794_7_160/GCA_900173225.1_20794_7_160_genomic.fna.gz
1985	GCA_900173205.1	GCA_900173205.1_20794_7_161_genomic.fna	ftp://ftp.ncbi.nlm.nih.gov/genomes/all/GCA/900/173/205/GCA_900173205.1_20794_7_161/GCA_900173205.1_20794_7_161_genomic.fna.gz
1986	GCA_900173195.1	GCA_900173195.1_20794_7_159_genomic.fna	ftp://ftp.ncbi.nlm.nih.gov/genomes/all/GCA/900/173/195/GCA_900173195.1_20794_7_159/GCA_900173195.1_20794_7_159_genomic.fna.gz
1987	GCA_900173235.1	GCA_900173235.1_20794_7_164_genomic.fna	ftp://ftp.ncbi.nlm.nih.gov/genomes/all/GCA/900/173/235/GCA_900173235.1_20794_7_164/GCA_900173235.1_20794_7_164_genomic.fna.gz
1988	GCA_900173255.1	GCA_900173255.1_20794_7_163_genomic.fna	ftp://ftp.ncbi.nlm.nih.gov/genomes/all/GCA/900/173/255/GCA_900173255.1_20794_7_163/GCA_900173255.1_20794_7_163_genomic.fna.gz
1989	GCA_900173245.1	GCA_900173245.1_20794_7_158_genomic.fna	ftp://ftp.ncbi.nlm.nih.gov/genomes/all/GCA/900/173/245/GCA_900173245.1_20794_7_158/GCA_900173245.1_20794_7_158_genomic.fna.gz
1990	GCA_900173265.1	GCA_900173265.1_20794_7_165_genomic.fna	ftp://ftp.ncbi.nlm.nih.gov/genomes/all/GCA/900/173/265/GCA_900173265.1_20794_7_165/GCA_900173265.1_20794_7_165_genomic.fna.gz
1991	GCA_900173135.1	GCA_900173135.1_20794_7_151_genomic.fna	ftp://ftp.ncbi.nlm.nih.gov/genomes/all/GCA/900/173/135/GCA_900173135.1_20794_7_151/GCA_900173135.1_20794_7_151_genomic.fna.gz
1992	GCA_900173215.1	GCA_900173215.1_20794_7_162_genomic.fna	ftp://ftp.ncbi.nlm.nih.gov/genomes/all/GCA/900/173/215/GCA_900173215.1_20794_7_162/GCA_900173215.1_20794_7_162_genomic.fna.gz
1993	GCA_900173285.1	GCA_900173285.1_20794_7_168_genomic.fna	ftp://ftp.ncbi.nlm.nih.gov/genomes/all/GCA/900/173/285/GCA_900173285.1_20794_7_168/GCA_900173285.1_20794_7_168_genomic.fna.gz
1994	GCA_900173295.1	GCA_900173295.1_20794_7_166_genomic.fna	ftp://ftp.ncbi.nlm.nih.gov/genomes/all/GCA/900/173/295/GCA_900173295.1_20794_7_166/GCA_900173295.1_20794_7_166_genomic.fna.gz
1995	GCA_900173275.1	GCA_900173275.1_20794_7_167_genomic.fna	ftp://ftp.ncbi.nlm.nih.gov/genomes/all/GCA/900/173/275/GCA_900173275.1_20794_7_167/GCA_900173275.1_20794_7_167_genomic.fna.gz
1996	GCA_900173315.1	GCA_900173315.1_20794_7_169_genomic.fna	ftp://ftp.ncbi.nlm.nih.gov/genomes/all/GCA/900/173/315/GCA_900173315.1_20794_7_169/GCA_900173315.1_20794_7_169_genomic.fna.gz
1997	GCA_900173305.1	GCA_900173305.1_20794_7_170_genomic.fna	ftp://ftp.ncbi.nlm.nih.gov/genomes/all/GCA/900/173/305/GCA_900173305.1_20794_7_170/GCA_900173305.1_20794_7_170_genomic.fna.gz
1998	GCA_900173325.1	GCA_900173325.1_20794_7_174_genomic.fna	ftp://ftp.ncbi.nlm.nih.gov/genomes/all/GCA/900/173/325/GCA_900173325.1_20794_7_174/GCA_900173325.1_20794_7_174_genomic.fna.gz
1999	GCA_900173345.1	GCA_900173345.1_20794_7_171_genomic.fna	ftp://ftp.ncbi.nlm.nih.gov/genomes/all/GCA/900/173/345/GCA_900173345.1_20794_7_171/GCA_900173345.1_20794_7_171_genomic.fna.gz
2000	GCA_900173385.1	GCA_900173385.1_20794_7_176_genomic.fna	ftp://ftp.ncbi.nlm.nih.gov/genomes/all/GCA/900/173/385/GCA_900173385.1_20794_7_176/GCA_900173385.1_20794_7_176_genomic.fna.gz
2001	GCA_900173335.1	GCA_900173335.1_20794_7_172_genomic.fna	ftp://ftp.ncbi.nlm.nih.gov/genomes/all/GCA/900/173/335/GCA_900173335.1_20794_7_172/GCA_900173335.1_20794_7_172_genomic.fna.gz
2002	GCA_900173365.1	GCA_900173365.1_20794_7_173_genomic.fna	ftp://ftp.ncbi.nlm.nih.gov/genomes/all/GCA/900/173/365/GCA_900173365.1_20794_7_173/GCA_900173365.1_20794_7_173_genomic.fna.gz
2003	GCA_900173355.1	GCA_900173355.1_20794_7_175_genomic.fna	ftp://ftp.ncbi.nlm.nih.gov/genomes/all/GCA/900/173/355/GCA_900173355.1_20794_7_175/GCA_900173355.1_20794_7_175_genomic.fna.gz
2004	GCA_900173375.1	GCA_900173375.1_20794_7_177_genomic.fna	ftp://ftp.ncbi.nlm.nih.gov/genomes/all/GCA/900/173/375/GCA_900173375.1_20794_7_177/GCA_900173375.1_20794_7_177_genomic.fna.gz
2005	GCA_900173415.1	GCA_900173415.1_20794_7_178_genomic.fna	ftp://ftp.ncbi.nlm.nih.gov/genomes/all/GCA/900/173/415/GCA_900173415.1_20794_7_178/GCA_900173415.1_20794_7_178_genomic.fna.gz
2006	GCA_900173395.1	GCA_900173395.1_20794_7_180_genomic.fna	ftp://ftp.ncbi.nlm.nih.gov/genomes/all/GCA/900/173/395/GCA_900173395.1_20794_7_180/GCA_900173395.1_20794_7_180_genomic.fna.gz
2007	GCA_900173425.1	GCA_900173425.1_20794_7_181_genomic.fna	ftp://ftp.ncbi.nlm.nih.gov/genomes/all/GCA/900/173/425/GCA_900173425.1_20794_7_181/GCA_900173425.1_20794_7_181_genomic.fna.gz
2008	GCA_900173435.1	GCA_900173435.1_20794_7_182_genomic.fna	ftp://ftp.ncbi.nlm.nih.gov/genomes/all/GCA/900/173/435/GCA_900173435.1_20794_7_182/GCA_900173435.1_20794_7_182_genomic.fna.gz
2009	GCA_900173405.1	GCA_900173405.1_20794_7_179_genomic.fna	ftp://ftp.ncbi.nlm.nih.gov/genomes/all/GCA/900/173/405/GCA_900173405.1_20794_7_179/GCA_900173405.1_20794_7_179_genomic.fna.gz
2010	GCA_900173465.1	GCA_900173465.1_20794_7_186_genomic.fna	ftp://ftp.ncbi.nlm.nih.gov/genomes/all/GCA/900/173/465/GCA_900173465.1_20794_7_186/GCA_900173465.1_20794_7_186_genomic.fna.gz
2011	GCA_900173475.1	GCA_900173475.1_20794_7_185_genomic.fna	ftp://ftp.ncbi.nlm.nih.gov/genomes/all/GCA/900/173/475/GCA_900173475.1_20794_7_185/GCA_900173475.1_20794_7_185_genomic.fna.gz
2012	GCA_900173495.1	GCA_900173495.1_20794_7_188_genomic.fna	ftp://ftp.ncbi.nlm.nih.gov/genomes/all/GCA/900/173/495/GCA_900173495.1_20794_7_188/GCA_900173495.1_20794_7_188_genomic.fna.gz
2013	GCA_900173455.1	GCA_900173455.1_20794_7_184_genomic.fna	ftp://ftp.ncbi.nlm.nih.gov/genomes/all/GCA/900/173/455/GCA_900173455.1_20794_7_184/GCA_900173455.1_20794_7_184_genomic.fna.gz
2014	GCA_900173445.1	GCA_900173445.1_20794_7_183_genomic.fna	ftp://ftp.ncbi.nlm.nih.gov/genomes/all/GCA/900/173/445/GCA_900173445.1_20794_7_183/GCA_900173445.1_20794_7_183_genomic.fna.gz
2015	GCA_900173505.1	GCA_900173505.1_20794_7_96_genomic.fna	ftp://ftp.ncbi.nlm.nih.gov/genomes/all/GCA/900/173/505/GCA_900173505.1_20794_7_96/GCA_900173505.1_20794_7_96_genomic.fna.gz
2016	GCA_900173485.1	GCA_900173485.1_20794_7_187_genomic.fna	ftp://ftp.ncbi.nlm.nih.gov/genomes/all/GCA/900/173/485/GCA_900173485.1_20794_7_187/GCA_900173485.1_20794_7_187_genomic.fna.gz
2017	GCA_900173525.1	GCA_900173525.1_20794_7_98_genomic.fna	ftp://ftp.ncbi.nlm.nih.gov/genomes/all/GCA/900/173/525/GCA_900173525.1_20794_7_98/GCA_900173525.1_20794_7_98_genomic.fna.gz
2018	GCA_900173545.1	GCA_900173545.1_20794_7_99_genomic.fna	ftp://ftp.ncbi.nlm.nih.gov/genomes/all/GCA/900/173/545/GCA_900173545.1_20794_7_99/GCA_900173545.1_20794_7_99_genomic.fna.gz
2019	GCA_900173535.1	GCA_900173535.1_20925_2_100_genomic.fna	ftp://ftp.ncbi.nlm.nih.gov/genomes/all/GCA/900/173/535/GCA_900173535.1_20925_2_100/GCA_900173535.1_20925_2_100_genomic.fna.gz
2020	GCA_900173575.1	GCA_900173575.1_20925_2_104_genomic.fna	ftp://ftp.ncbi.nlm.nih.gov/genomes/all/GCA/900/173/575/GCA_900173575.1_20925_2_104/GCA_900173575.1_20925_2_104_genomic.fna.gz
2021	GCA_900173595.1	GCA_900173595.1_20925_2_106_genomic.fna	ftp://ftp.ncbi.nlm.nih.gov/genomes/all/GCA/900/173/595/GCA_900173595.1_20925_2_106/GCA_900173595.1_20925_2_106_genomic.fna.gz
2022	GCA_900173605.1	GCA_900173605.1_20925_2_107_genomic.fna	ftp://ftp.ncbi.nlm.nih.gov/genomes/all/GCA/900/173/605/GCA_900173605.1_20925_2_107/GCA_900173605.1_20925_2_107_genomic.fna.gz
2023	GCA_900173565.1	GCA_900173565.1_20925_2_102_genomic.fna	ftp://ftp.ncbi.nlm.nih.gov/genomes/all/GCA/900/173/565/GCA_900173565.1_20925_2_102/GCA_900173565.1_20925_2_102_genomic.fna.gz
2024	GCA_900173555.1	GCA_900173555.1_20925_2_101_genomic.fna	ftp://ftp.ncbi.nlm.nih.gov/genomes/all/GCA/900/173/555/GCA_900173555.1_20925_2_101/GCA_900173555.1_20925_2_101_genomic.fna.gz
2025	GCA_900173685.1	GCA_900173685.1_20925_2_112_genomic.fna	ftp://ftp.ncbi.nlm.nih.gov/genomes/all/GCA/900/173/685/GCA_900173685.1_20925_2_112/GCA_900173685.1_20925_2_112_genomic.fna.gz
2026	GCA_900173625.1	GCA_900173625.1_20925_2_108_genomic.fna	ftp://ftp.ncbi.nlm.nih.gov/genomes/all/GCA/900/173/625/GCA_900173625.1_20925_2_108/GCA_900173625.1_20925_2_108_genomic.fna.gz
2027	GCA_900173665.1	GCA_900173665.1_20925_2_114_genomic.fna	ftp://ftp.ncbi.nlm.nih.gov/genomes/all/GCA/900/173/665/GCA_900173665.1_20925_2_114/GCA_900173665.1_20925_2_114_genomic.fna.gz
2028	GCA_900173585.1	GCA_900173585.1_20925_2_103_genomic.fna	ftp://ftp.ncbi.nlm.nih.gov/genomes/all/GCA/900/173/585/GCA_900173585.1_20925_2_103/GCA_900173585.1_20925_2_103_genomic.fna.gz
2029	GCA_900173635.1	GCA_900173635.1_20925_2_110_genomic.fna	ftp://ftp.ncbi.nlm.nih.gov/genomes/all/GCA/900/173/635/GCA_900173635.1_20925_2_110/GCA_900173635.1_20925_2_110_genomic.fna.gz
2030	GCA_900173695.1	GCA_900173695.1_20925_2_115_genomic.fna	ftp://ftp.ncbi.nlm.nih.gov/genomes/all/GCA/900/173/695/GCA_900173695.1_20925_2_115/GCA_900173695.1_20925_2_115_genomic.fna.gz
2031	GCA_900173615.1	GCA_900173615.1_20925_2_105_genomic.fna	ftp://ftp.ncbi.nlm.nih.gov/genomes/all/GCA/900/173/615/GCA_900173615.1_20925_2_105/GCA_900173615.1_20925_2_105_genomic.fna.gz
2032	GCA_900173675.1	GCA_900173675.1_20925_2_111_genomic.fna	ftp://ftp.ncbi.nlm.nih.gov/genomes/all/GCA/900/173/675/GCA_900173675.1_20925_2_111/GCA_900173675.1_20925_2_111_genomic.fna.gz
2033	GCA_900173645.1	GCA_900173645.1_20925_2_113_genomic.fna	ftp://ftp.ncbi.nlm.nih.gov/genomes/all/GCA/900/173/645/GCA_900173645.1_20925_2_113/GCA_900173645.1_20925_2_113_genomic.fna.gz
2034	GCA_900173655.1	GCA_900173655.1_20925_2_109_genomic.fna	ftp://ftp.ncbi.nlm.nih.gov/genomes/all/GCA/900/173/655/GCA_900173655.1_20925_2_109/GCA_900173655.1_20925_2_109_genomic.fna.gz
2035	GCA_900173705.1	GCA_900173705.1_20925_2_117_genomic.fna	ftp://ftp.ncbi.nlm.nih.gov/genomes/all/GCA/900/173/705/GCA_900173705.1_20925_2_117/GCA_900173705.1_20925_2_117_genomic.fna.gz
2036	GCA_900173735.1	GCA_900173735.1_20925_2_116_genomic.fna	ftp://ftp.ncbi.nlm.nih.gov/genomes/all/GCA/900/173/735/GCA_900173735.1_20925_2_116/GCA_900173735.1_20925_2_116_genomic.fna.gz
2037	GCA_900173715.1	GCA_900173715.1_20925_2_118_genomic.fna	ftp://ftp.ncbi.nlm.nih.gov/genomes/all/GCA/900/173/715/GCA_900173715.1_20925_2_118/GCA_900173715.1_20925_2_118_genomic.fna.gz
2038	GCA_900173745.1	GCA_900173745.1_20925_2_121_genomic.fna	ftp://ftp.ncbi.nlm.nih.gov/genomes/all/GCA/900/173/745/GCA_900173745.1_20925_2_121/GCA_900173745.1_20925_2_121_genomic.fna.gz
2039	GCA_900173795.1	GCA_900173795.1_20925_2_124_genomic.fna	ftp://ftp.ncbi.nlm.nih.gov/genomes/all/GCA/900/173/795/GCA_900173795.1_20925_2_124/GCA_900173795.1_20925_2_124_genomic.fna.gz
2040	GCA_900173775.1	GCA_900173775.1_20925_2_123_genomic.fna	ftp://ftp.ncbi.nlm.nih.gov/genomes/all/GCA/900/173/775/GCA_900173775.1_20925_2_123/GCA_900173775.1_20925_2_123_genomic.fna.gz
2041	GCA_900173755.1	GCA_900173755.1_20925_2_120_genomic.fna	ftp://ftp.ncbi.nlm.nih.gov/genomes/all/GCA/900/173/755/GCA_900173755.1_20925_2_120/GCA_900173755.1_20925_2_120_genomic.fna.gz
2042	GCA_900173765.1	GCA_900173765.1_20925_2_122_genomic.fna	ftp://ftp.ncbi.nlm.nih.gov/genomes/all/GCA/900/173/765/GCA_900173765.1_20925_2_122/GCA_900173765.1_20925_2_122_genomic.fna.gz
2043	GCA_900173725.1	GCA_900173725.1_20925_2_119_genomic.fna	ftp://ftp.ncbi.nlm.nih.gov/genomes/all/GCA/900/173/725/GCA_900173725.1_20925_2_119/GCA_900173725.1_20925_2_119_genomic.fna.gz
2044	GCA_900173785.1	GCA_900173785.1_20925_2_125_genomic.fna	ftp://ftp.ncbi.nlm.nih.gov/genomes/all/GCA/900/173/785/GCA_900173785.1_20925_2_125/GCA_900173785.1_20925_2_125_genomic.fna.gz
2045	GCA_900173835.1	GCA_900173835.1_20925_2_127_genomic.fna	ftp://ftp.ncbi.nlm.nih.gov/genomes/all/GCA/900/173/835/GCA_900173835.1_20925_2_127/GCA_900173835.1_20925_2_127_genomic.fna.gz
2046	GCA_900173805.1	GCA_900173805.1_20925_2_126_genomic.fna	ftp://ftp.ncbi.nlm.nih.gov/genomes/all/GCA/900/173/805/GCA_900173805.1_20925_2_126/GCA_900173805.1_20925_2_126_genomic.fna.gz
2047	GCA_900173865.1	GCA_900173865.1_20925_2_131_genomic.fna	ftp://ftp.ncbi.nlm.nih.gov/genomes/all/GCA/900/173/865/GCA_900173865.1_20925_2_131/GCA_900173865.1_20925_2_131_genomic.fna.gz
2048	GCA_900173815.1	GCA_900173815.1_20925_2_129_genomic.fna	ftp://ftp.ncbi.nlm.nih.gov/genomes/all/GCA/900/173/815/GCA_900173815.1_20925_2_129/GCA_900173815.1_20925_2_129_genomic.fna.gz
2049	GCA_900173855.1	GCA_900173855.1_20925_2_132_genomic.fna	ftp://ftp.ncbi.nlm.nih.gov/genomes/all/GCA/900/173/855/GCA_900173855.1_20925_2_132/GCA_900173855.1_20925_2_132_genomic.fna.gz
2050	GCA_900173825.1	GCA_900173825.1_20925_2_128_genomic.fna	ftp://ftp.ncbi.nlm.nih.gov/genomes/all/GCA/900/173/825/GCA_900173825.1_20925_2_128/GCA_900173825.1_20925_2_128_genomic.fna.gz
2051	GCA_900173845.1	GCA_900173845.1_20925_2_130_genomic.fna	ftp://ftp.ncbi.nlm.nih.gov/genomes/all/GCA/900/173/845/GCA_900173845.1_20925_2_130/GCA_900173845.1_20925_2_130_genomic.fna.gz
2052	GCA_900173875.1	GCA_900173875.1_20925_2_133_genomic.fna	ftp://ftp.ncbi.nlm.nih.gov/genomes/all/GCA/900/173/875/GCA_900173875.1_20925_2_133/GCA_900173875.1_20925_2_133_genomic.fna.gz
2053	GCA_900173895.1	GCA_900173895.1_20925_2_135_genomic.fna	ftp://ftp.ncbi.nlm.nih.gov/genomes/all/GCA/900/173/895/GCA_900173895.1_20925_2_135/GCA_900173895.1_20925_2_135_genomic.fna.gz
2054	GCA_900173915.1	GCA_900173915.1_20925_2_138_genomic.fna	ftp://ftp.ncbi.nlm.nih.gov/genomes/all/GCA/900/173/915/GCA_900173915.1_20925_2_138/GCA_900173915.1_20925_2_138_genomic.fna.gz
2055	GCA_900173885.1	GCA_900173885.1_20925_2_134_genomic.fna	ftp://ftp.ncbi.nlm.nih.gov/genomes/all/GCA/900/173/885/GCA_900173885.1_20925_2_134/GCA_900173885.1_20925_2_134_genomic.fna.gz
2056	GCA_900173905.1	GCA_900173905.1_20925_2_139_genomic.fna	ftp://ftp.ncbi.nlm.nih.gov/genomes/all/GCA/900/173/905/GCA_900173905.1_20925_2_139/GCA_900173905.1_20925_2_139_genomic.fna.gz
2057	GCA_900173925.1	GCA_900173925.1_20925_2_136_genomic.fna	ftp://ftp.ncbi.nlm.nih.gov/genomes/all/GCA/900/173/925/GCA_900173925.1_20925_2_136/GCA_900173925.1_20925_2_136_genomic.fna.gz
2058	GCA_900173935.1	GCA_900173935.1_20925_2_137_genomic.fna	ftp://ftp.ncbi.nlm.nih.gov/genomes/all/GCA/900/173/935/GCA_900173935.1_20925_2_137/GCA_900173935.1_20925_2_137_genomic.fna.gz
2059	GCA_900173965.1	GCA_900173965.1_20925_2_141_genomic.fna	ftp://ftp.ncbi.nlm.nih.gov/genomes/all/GCA/900/173/965/GCA_900173965.1_20925_2_141/GCA_900173965.1_20925_2_141_genomic.fna.gz
2060	GCA_900173955.1	GCA_900173955.1_20925_2_142_genomic.fna	ftp://ftp.ncbi.nlm.nih.gov/genomes/all/GCA/900/173/955/GCA_900173955.1_20925_2_142/GCA_900173955.1_20925_2_142_genomic.fna.gz
2061	GCA_900173975.1	GCA_900173975.1_20925_2_143_genomic.fna	ftp://ftp.ncbi.nlm.nih.gov/genomes/all/GCA/900/173/975/GCA_900173975.1_20925_2_143/GCA_900173975.1_20925_2_143_genomic.fna.gz
2062	GCA_900173945.1	GCA_900173945.1_20925_2_140_genomic.fna	ftp://ftp.ncbi.nlm.nih.gov/genomes/all/GCA/900/173/945/GCA_900173945.1_20925_2_140/GCA_900173945.1_20925_2_140_genomic.fna.gz
2063	GCA_900173995.1	GCA_900173995.1_20925_2_145_genomic.fna	ftp://ftp.ncbi.nlm.nih.gov/genomes/all/GCA/900/173/995/GCA_900173995.1_20925_2_145/GCA_900173995.1_20925_2_145_genomic.fna.gz
2064	GCA_900173985.1	GCA_900173985.1_20925_2_144_genomic.fna	ftp://ftp.ncbi.nlm.nih.gov/genomes/all/GCA/900/173/985/GCA_900173985.1_20925_2_144/GCA_900173985.1_20925_2_144_genomic.fna.gz
2065	GCA_900174005.1	GCA_900174005.1_20925_2_146_genomic.fna	ftp://ftp.ncbi.nlm.nih.gov/genomes/all/GCA/900/174/005/GCA_900174005.1_20925_2_146/GCA_900174005.1_20925_2_146_genomic.fna.gz
2066	GCA_900174025.1	GCA_900174025.1_20925_2_148_genomic.fna	ftp://ftp.ncbi.nlm.nih.gov/genomes/all/GCA/900/174/025/GCA_900174025.1_20925_2_148/GCA_900174025.1_20925_2_148_genomic.fna.gz
2067	GCA_900174015.1	GCA_900174015.1_20925_2_151_genomic.fna	ftp://ftp.ncbi.nlm.nih.gov/genomes/all/GCA/900/174/015/GCA_900174015.1_20925_2_151/GCA_900174015.1_20925_2_151_genomic.fna.gz
2068	GCA_900174035.1	GCA_900174035.1_20925_2_149_genomic.fna	ftp://ftp.ncbi.nlm.nih.gov/genomes/all/GCA/900/174/035/GCA_900174035.1_20925_2_149/GCA_900174035.1_20925_2_149_genomic.fna.gz
2069	GCA_900174045.1	GCA_900174045.1_20925_2_150_genomic.fna	ftp://ftp.ncbi.nlm.nih.gov/genomes/all/GCA/900/174/045/GCA_900174045.1_20925_2_150/GCA_900174045.1_20925_2_150_genomic.fna.gz
2070	GCA_900174065.1	GCA_900174065.1_20925_2_153_genomic.fna	ftp://ftp.ncbi.nlm.nih.gov/genomes/all/GCA/900/174/065/GCA_900174065.1_20925_2_153/GCA_900174065.1_20925_2_153_genomic.fna.gz
2071	GCA_900174055.1	GCA_900174055.1_20925_2_152_genomic.fna	ftp://ftp.ncbi.nlm.nih.gov/genomes/all/GCA/900/174/055/GCA_900174055.1_20925_2_152/GCA_900174055.1_20925_2_152_genomic.fna.gz
2072	GCA_900174095.1	GCA_900174095.1_20925_2_160_genomic.fna	ftp://ftp.ncbi.nlm.nih.gov/genomes/all/GCA/900/174/095/GCA_900174095.1_20925_2_160/GCA_900174095.1_20925_2_160_genomic.fna.gz
2073	GCA_900174105.1	GCA_900174105.1_20925_2_161_genomic.fna	ftp://ftp.ncbi.nlm.nih.gov/genomes/all/GCA/900/174/105/GCA_900174105.1_20925_2_161/GCA_900174105.1_20925_2_161_genomic.fna.gz
2074	GCA_900174085.1	GCA_900174085.1_20925_2_154_genomic.fna	ftp://ftp.ncbi.nlm.nih.gov/genomes/all/GCA/900/174/085/GCA_900174085.1_20925_2_154/GCA_900174085.1_20925_2_154_genomic.fna.gz
2075	GCA_900174115.1	GCA_900174115.1_20925_2_162_genomic.fna	ftp://ftp.ncbi.nlm.nih.gov/genomes/all/GCA/900/174/115/GCA_900174115.1_20925_2_162/GCA_900174115.1_20925_2_162_genomic.fna.gz
2076	GCA_900174225.1	GCA_900174225.1_20925_2_168_genomic.fna	ftp://ftp.ncbi.nlm.nih.gov/genomes/all/GCA/900/174/225/GCA_900174225.1_20925_2_168/GCA_900174225.1_20925_2_168_genomic.fna.gz
2077	GCA_900174075.1	GCA_900174075.1_20925_2_155_genomic.fna	ftp://ftp.ncbi.nlm.nih.gov/genomes/all/GCA/900/174/075/GCA_900174075.1_20925_2_155/GCA_900174075.1_20925_2_155_genomic.fna.gz
2078	GCA_900174155.1	GCA_900174155.1_20925_2_156_genomic.fna	ftp://ftp.ncbi.nlm.nih.gov/genomes/all/GCA/900/174/155/GCA_900174155.1_20925_2_156/GCA_900174155.1_20925_2_156_genomic.fna.gz
2079	GCA_900174125.1	GCA_900174125.1_20925_2_157_genomic.fna	ftp://ftp.ncbi.nlm.nih.gov/genomes/all/GCA/900/174/125/GCA_900174125.1_20925_2_157/GCA_900174125.1_20925_2_157_genomic.fna.gz
2080	GCA_900174255.1	GCA_900174255.1_20925_2_172_genomic.fna	ftp://ftp.ncbi.nlm.nih.gov/genomes/all/GCA/900/174/255/GCA_900174255.1_20925_2_172/GCA_900174255.1_20925_2_172_genomic.fna.gz
2081	GCA_900174145.1	GCA_900174145.1_20925_2_158_genomic.fna	ftp://ftp.ncbi.nlm.nih.gov/genomes/all/GCA/900/174/145/GCA_900174145.1_20925_2_158/GCA_900174145.1_20925_2_158_genomic.fna.gz
2082	GCA_900174215.1	GCA_900174215.1_20925_2_171_genomic.fna	ftp://ftp.ncbi.nlm.nih.gov/genomes/all/GCA/900/174/215/GCA_900174215.1_20925_2_171/GCA_900174215.1_20925_2_171_genomic.fna.gz
2083	GCA_900174175.1	GCA_900174175.1_20925_2_164_genomic.fna	ftp://ftp.ncbi.nlm.nih.gov/genomes/all/GCA/900/174/175/GCA_900174175.1_20925_2_164/GCA_900174175.1_20925_2_164_genomic.fna.gz
2084	GCA_900174185.1	GCA_900174185.1_20925_2_169_genomic.fna	ftp://ftp.ncbi.nlm.nih.gov/genomes/all/GCA/900/174/185/GCA_900174185.1_20925_2_169/GCA_900174185.1_20925_2_169_genomic.fna.gz
2085	GCA_900174205.1	GCA_900174205.1_20925_2_170_genomic.fna	ftp://ftp.ncbi.nlm.nih.gov/genomes/all/GCA/900/174/205/GCA_900174205.1_20925_2_170/GCA_900174205.1_20925_2_170_genomic.fna.gz
2086	GCA_900174135.1	GCA_900174135.1_20925_2_159_genomic.fna	ftp://ftp.ncbi.nlm.nih.gov/genomes/all/GCA/900/174/135/GCA_900174135.1_20925_2_159/GCA_900174135.1_20925_2_159_genomic.fna.gz
2087	GCA_900174195.1	GCA_900174195.1_20925_2_167_genomic.fna	ftp://ftp.ncbi.nlm.nih.gov/genomes/all/GCA/900/174/195/GCA_900174195.1_20925_2_167/GCA_900174195.1_20925_2_167_genomic.fna.gz
2088	GCA_900174325.1	GCA_900174325.1_20925_2_180_genomic.fna	ftp://ftp.ncbi.nlm.nih.gov/genomes/all/GCA/900/174/325/GCA_900174325.1_20925_2_180/GCA_900174325.1_20925_2_180_genomic.fna.gz
2089	GCA_900174235.1	GCA_900174235.1_20925_2_166_genomic.fna	ftp://ftp.ncbi.nlm.nih.gov/genomes/all/GCA/900/174/235/GCA_900174235.1_20925_2_166/GCA_900174235.1_20925_2_166_genomic.fna.gz
2090	GCA_900174245.1	GCA_900174245.1_20925_2_173_genomic.fna	ftp://ftp.ncbi.nlm.nih.gov/genomes/all/GCA/900/174/245/GCA_900174245.1_20925_2_173/GCA_900174245.1_20925_2_173_genomic.fna.gz
2091	GCA_900174165.1	GCA_900174165.1_20925_2_165_genomic.fna	ftp://ftp.ncbi.nlm.nih.gov/genomes/all/GCA/900/174/165/GCA_900174165.1_20925_2_165/GCA_900174165.1_20925_2_165_genomic.fna.gz
2092	GCA_900174265.1	GCA_900174265.1_20925_2_175_genomic.fna	ftp://ftp.ncbi.nlm.nih.gov/genomes/all/GCA/900/174/265/GCA_900174265.1_20925_2_175/GCA_900174265.1_20925_2_175_genomic.fna.gz
2093	GCA_900174305.1	GCA_900174305.1_20925_2_178_genomic.fna	ftp://ftp.ncbi.nlm.nih.gov/genomes/all/GCA/900/174/305/GCA_900174305.1_20925_2_178/GCA_900174305.1_20925_2_178_genomic.fna.gz
2094	GCA_900174275.1	GCA_900174275.1_20925_2_176_genomic.fna	ftp://ftp.ncbi.nlm.nih.gov/genomes/all/GCA/900/174/275/GCA_900174275.1_20925_2_176/GCA_900174275.1_20925_2_176_genomic.fna.gz
2095	GCA_900174285.1	GCA_900174285.1_20925_2_177_genomic.fna	ftp://ftp.ncbi.nlm.nih.gov/genomes/all/GCA/900/174/285/GCA_900174285.1_20925_2_177/GCA_900174285.1_20925_2_177_genomic.fna.gz
2096	GCA_900174295.1	GCA_900174295.1_20925_2_179_genomic.fna	ftp://ftp.ncbi.nlm.nih.gov/genomes/all/GCA/900/174/295/GCA_900174295.1_20925_2_179/GCA_900174295.1_20925_2_179_genomic.fna.gz
2097	GCA_900174365.1	GCA_900174365.1_20925_2_187_genomic.fna	ftp://ftp.ncbi.nlm.nih.gov/genomes/all/GCA/900/174/365/GCA_900174365.1_20925_2_187/GCA_900174365.1_20925_2_187_genomic.fna.gz
2098	GCA_900174345.1	GCA_900174345.1_20925_2_183_genomic.fna	ftp://ftp.ncbi.nlm.nih.gov/genomes/all/GCA/900/174/345/GCA_900174345.1_20925_2_183/GCA_900174345.1_20925_2_183_genomic.fna.gz
2099	GCA_900174335.1	GCA_900174335.1_20925_2_182_genomic.fna	ftp://ftp.ncbi.nlm.nih.gov/genomes/all/GCA/900/174/335/GCA_900174335.1_20925_2_182/GCA_900174335.1_20925_2_182_genomic.fna.gz
2100	GCA_900174315.1	GCA_900174315.1_20925_2_174_genomic.fna	ftp://ftp.ncbi.nlm.nih.gov/genomes/all/GCA/900/174/315/GCA_900174315.1_20925_2_174/GCA_900174315.1_20925_2_174_genomic.fna.gz
2101	GCA_900174355.1	GCA_900174355.1_20925_2_184_genomic.fna	ftp://ftp.ncbi.nlm.nih.gov/genomes/all/GCA/900/174/355/GCA_900174355.1_20925_2_184/GCA_900174355.1_20925_2_184_genomic.fna.gz
2102	GCA_900174375.1	GCA_900174375.1_20925_2_185_genomic.fna	ftp://ftp.ncbi.nlm.nih.gov/genomes/all/GCA/900/174/375/GCA_900174375.1_20925_2_185/GCA_900174375.1_20925_2_185_genomic.fna.gz
2103	GCA_900174435.1	GCA_900174435.1_Acinetobacter_baumannii_genomic.fna	ftp://ftp.ncbi.nlm.nih.gov/genomes/all/GCA/900/174/435/GCA_900174435.1_Acinetobacter_baumannii/GCA_900174435.1_Acinetobacter_baumannii_genomic.fna.gz
2104	GCA_900174405.1	GCA_900174405.1_20925_2_96_genomic.fna	ftp://ftp.ncbi.nlm.nih.gov/genomes/all/GCA/900/174/405/GCA_900174405.1_20925_2_96/GCA_900174405.1_20925_2_96_genomic.fna.gz
2105	GCA_900174385.1	GCA_900174385.1_20925_2_97_genomic.fna	ftp://ftp.ncbi.nlm.nih.gov/genomes/all/GCA/900/174/385/GCA_900174385.1_20925_2_97/GCA_900174385.1_20925_2_97_genomic.fna.gz
2106	GCA_900174395.1	GCA_900174395.1_20925_2_99_genomic.fna	ftp://ftp.ncbi.nlm.nih.gov/genomes/all/GCA/900/174/395/GCA_900174395.1_20925_2_99/GCA_900174395.1_20925_2_99_genomic.fna.gz
2107	GCA_900174425.1	GCA_900174425.1_20925_2_98_genomic.fna	ftp://ftp.ncbi.nlm.nih.gov/genomes/all/GCA/900/174/425/GCA_900174425.1_20925_2_98/GCA_900174425.1_20925_2_98_genomic.fna.gz
2108	GCA_900174415.1	GCA_900174415.1_20925_2_188_genomic.fna	ftp://ftp.ncbi.nlm.nih.gov/genomes/all/GCA/900/174/415/GCA_900174415.1_20925_2_188/GCA_900174415.1_20925_2_188_genomic.fna.gz
2109	GCA_900175095.1	GCA_900175095.1_20794_7_97_genomic.fna	ftp://ftp.ncbi.nlm.nih.gov/genomes/all/GCA/900/175/095/GCA_900175095.1_20794_7_97/GCA_900175095.1_20794_7_97_genomic.fna.gz
2110	GCA_900175125.1	GCA_900175125.1_20794_7_141_genomic.fna	ftp://ftp.ncbi.nlm.nih.gov/genomes/all/GCA/900/175/125/GCA_900175125.1_20794_7_141/GCA_900175125.1_20794_7_141_genomic.fna.gz
[truncated: 9,840 more rows]

## Sheet: ScanResults
Isolate Identifier	isolate	Species	NCBI Assembly Identifier	Contigs	Total Length	Species in Source Database (if different from species field)	Dataset Status (Type Strain 17, Dataset 89)	OrthoANI Match ID	OrthoANI Match Species	OrthoANI Species Match?	OrthoANI Sequence Identity	OrthoANI Traffic Light	OrthoANI query_coverage	OrthoANI subject_coverage		rMLST NI Profile Identifier	rMLST NI Match Species	rMLST NI Species Match?	rMLST NI Sequence Identity (%)	rMLST NI Traffic Light	rMLST Nucleotide Overlap (%)	rMLST NI Nucleotide Overlap Fraction		Kleborate species	Kleborate species_match	Kleborate species (Modified)	Kleborate Species Match?		FastANI Match ID	FastANI Match Species	FastANI Species Match?	FastANI Sequence Identity	FastANI Traffic Light	FastANI Query Overlap
23	KCTC 2190	Klebsiella aerogenes	GCA_000215745.1	1	5280350		Type Strain 17	23	Klebsiella aerogenes	MATCH	100	Green	1	1		ISOLATE_23	Klebsiella aerogenes	MATCH	100	Green	100	20862/20862		Klebsiella aerogenes	strong	Klebsiella aerogenes	MATCH		23	Klebsiella aerogenes	MATCH	100	Green	99.8864
116	DSM 30104	Klebsiella pneumoniae	GCA_000281755.1	27	5512347		Type Strain 17	116	Klebsiella pneumoniae	MATCH	100	Green	0.999629	0.999629		ISOLATE_116	Klebsiella pneumoniae	MATCH	100	Green	100	20862/20862		Klebsiella pneumoniae	strong	Klebsiella pneumoniae	MATCH		116	Klebsiella pneumoniae	MATCH	100	Green	99.8356
331	DSM 15968	Klebsiella variicola	GCA_000828055.2	1	5521203		Type Strain 17	331	Klebsiella variicola	MATCH	100	Green	1	1		ISOLATE_331	Klebsiella variicola	MATCH	100	Green	100	20862/20862		Klebsiella variicola subsp. variicola	strong	Klebsiella variicola	MATCH		331	Klebsiella variicola	MATCH	100	Green	100
874	NBRC 105695	Klebsiella oxytoca	GCA_001598695.1	43	5793098		Type Strain 17	874	Klebsiella oxytoca	MATCH	100	Green	1	1		ISOLATE_874	Klebsiella oxytoca	MATCH	100	Green	100	20865/20865		Klebsiella oxytoca	strong	Klebsiella oxytoca	MATCH		874	Klebsiella oxytoca	MATCH	100	Green	99.8954
1472	01A030	Klebsiella quasipneumoniae	GCA_000751755.1	65	5465736		Type Strain 17	1472	Klebsiella quasipneumoniae	MATCH	100	Green	1	1		ISOLATE_1472	Klebsiella quasipneumoniae	MATCH	100	Green	100	20862/20862		Klebsiella quasipneumoniae subsp. quasipneumoniae	strong	Klebsiella quasipneumoniae	MATCH		1472	Klebsiella quasipneumoniae	MATCH	100	Green	99.8881
1486	NBRC 105727	Raoultella ornithinolytica	GCA_001598295.1	35	5533930		Type Strain 17	1486	Raoultella ornithinolytica	MATCH	100	Green	1	1		ISOLATE_1486	Raoultella ornithinolytica	MATCH	100	Green	100	20862/20862		Klebsiella (Raoultella) ornithinolytica	strong	Raoultella ornithinolytica	MATCH		1486	Raoultella ornithinolytica	MATCH	100	Green	99.9452
1489	ATCC 33531	Raoultella planticola	GCA_000735435.1	83	5668028		Type Strain 17	1489	Raoultella planticola	MATCH	100	Green	1	1		ISOLATE_1489	Raoultella planticola	MATCH	100	Green	100	20862/20862		Klebsiella (Raoultella) planticola	strong	Raoultella planticola	MATCH		1489	Raoultella planticola	MATCH	100	Green	99.784
2990	06D021	Klebsiella grimontii	GCA_900200035.1	54	6168876		Type Strain 17	2990	Klebsiella grimontii	MATCH	100	Green	1	1		ISOLATE_2990	Klebsiella grimontii	MATCH	100	Green	100	20862/20862		Klebsiella grimontii	strong	Klebsiella grimontii	MATCH		2990	Klebsiella grimontii	MATCH	100	Green	99.8523
3288	KPN1705	Klebsiella quasivariicola	GCA_002269255.1	4	5946706		Type Strain 17	3288	Klebsiella quasivariicola	MATCH	100	Green	1	1		ISOLATE_3288	Klebsiella quasivariicola	MATCH	100	Green	100	20862/20862		Klebsiella quasivariicola	strong	Klebsiella quasivariicola	MATCH		3288	Klebsiella quasivariicola	MATCH	100	Green	98.8384
4277	DSM 25444	Klebsiella michiganensis	GCA_002925905.1	32	6193009		Type Strain 17	4277	Klebsiella michiganensis	MATCH	100	Green	1	1		ISOLATE_4277	Klebsiella michiganensis	MATCH	100	Green	100	20862/20862		Klebsiella michiganensis	strong	Klebsiella michiganensis	MATCH		4277	Klebsiella michiganensis	MATCH	100	Green	99.9023
8556	SB5857	Klebsiella africana	GCA_900978845.1	50	5156720		Type Strain 17	8556	Klebsiella africana	MATCH	100	Green	1	1		ISOLATE_8556	Klebsiella africana	MATCH	100	Green	100	20862/20862		Klebsiella africana	strong	Klebsiella africana	MATCH		8556	Klebsiella africana	MATCH	100	Green	99.9411
8579	WCHKl090001	Klebsiella huaxiensis	GCA_003261575.2	2	6300829		Type Strain 17	8579	Klebsiella huaxiensis	MATCH	100	Green	1	1		ISOLATE_8579	Klebsiella huaxiensis	MATCH	100	Green	100	20865/20865		Klebsiella huaxiensis	strong	Klebsiella huaxiensis	MATCH		8579	Klebsiella huaxiensis	MATCH	100	Green	100
8628	NCTC13038	Raoultella terrigena	GCA_900706855.1	2	5590442		Type Strain 17	8628	Raoultella terrigena	MATCH	100	Green	1	1		ISOLATE_8628	Raoultella terrigena	MATCH	99.9904	Green	100	20862/20862		Klebsiella (Raoultella) terrigena	strong	Raoultella terrigena	MATCH		8628	Raoultella terrigena	MATCH	100	Green	100
9164	TOUT106	Klebsiella indica	GCA_005860775.1	86	5244638		Type Strain 17	9164	Klebsiella indica	MATCH	100	Green	1	1		ISOLATE_9164	Klebsiella indica	MATCH	100	Green	100	20865/20865		Klebsiella indica	strong	Klebsiella indica	MATCH		9164	Klebsiella indica	MATCH	100	Green	99.8826
9178	DSM 102253	Raoultella electrica	GCA_006711645.1	6	5785203		Type Strain 17	9178	Raoultella electrica	MATCH	100	Green	1	1		ISOLATE_9178	Raoultella electrica	MATCH	100	Green	100	20862/20862		Klebsiella (Raoultella) electrica	strong	Raoultella electrica	MATCH		9178	Raoultella electrica	MATCH	100	Green	99.9481
9214	SB6412	Klebsiella pasteurii	GCA_902158725.1	23	6006767		Type Strain 17	9214	Klebsiella pasteurii	MATCH	100	Green	1	1		ISOLATE_9214	Klebsiella pasteurii	MATCH	100	Green	100	20862/20862		Klebsiella pasteurii	strong	Klebsiella pasteurii	MATCH		9214	Klebsiella pasteurii	MATCH	100	Green	100
9231	SB6411	Klebsiella spallanzanii	GCA_902158555.1	47	6186380		Type Strain 17	9231	Klebsiella spallanzanii	MATCH	100	Green	1	1		ISOLATE_9231	Klebsiella spallanzanii	MATCH	100	Green	100	20862/20862		Klebsiella spallanzanii	strong	Klebsiella spallanzanii	MATCH		9231	Klebsiella spallanzanii	MATCH	100	Green	99.9022
47	10-5250	Klebsiella pasteurii	GCA_000247915.1	3	6121536	Klebsiella michiganensis	Dataset 89	9214	Klebsiella pasteurii	MATCH	99.4006	Green	0.694782	0.708254		ISOLATE_9214	Klebsiella pasteurii	MATCH	99.9521	Green	100	20862/20862		Klebsiella pasteurii	strong	Klebsiella pasteurii	MATCH		9214	Klebsiella pasteurii	MATCH	99.4303	Green	91.5154
52	SA2	Klebsiella grimontii	GCA_000427015.1	72	5762085	Klebsiella michiganensis	Dataset 89	2990	Klebsiella grimontii	MATCH	99.4213	Green	0.673056	0.628655		ISOLATE_2990	Klebsiella grimontii	MATCH	99.9712	Green	100	20862/20862		Klebsiella grimontii	strong	Klebsiella grimontii	MATCH		2990	Klebsiella grimontii	MATCH	99.3345	Green	93.2525
337	1169_SBOY	Klebsiella grimontii	GCA_001060405.1	637	6184830	Klebsiella michiganensis	Dataset 89	2990	Klebsiella grimontii	MATCH	99.2381	Green	0.650996	0.622871		ISOLATE_2990	Klebsiella grimontii	MATCH	99.9664	Green	99.976	20857/20862		Klebsiella grimontii	strong	Klebsiella grimontii	MATCH		2990	Klebsiella grimontii	MATCH	99.2026	Green	89.3401
412	1037_KOXY	Klebsiella grimontii	GCA_001053665.1	351	6187924	Klebsiella michiganensis	Dataset 89	2990	Klebsiella grimontii	MATCH	99.2465	Green	0.647768	0.634852		ISOLATE_2990	Klebsiella grimontii	MATCH	99.9664	Green	100	20862/20862		Klebsiella grimontii	strong	Klebsiella grimontii	MATCH		2990	Klebsiella grimontii	MATCH	99.1682	Green	89.765
420	1148_KOXY	Klebsiella grimontii	GCA_001052235.1	256	6247497	Klebsiella oxytoca	Dataset 89	2990	Klebsiella grimontii	MATCH	99.1894	Green	0.657195	0.654792		ISOLATE_2990	Klebsiella grimontii	MATCH	99.9664	Green	100	20862/20862		Klebsiella grimontii	strong	Klebsiella grimontii	MATCH		2990	Klebsiella grimontii	MATCH	99.1266	Green	90.0356
421	1154_KOXY	Klebsiella grimontii	GCA_001052825.1	164	6248470	Klebsiella michiganensis	Dataset 89	2990	Klebsiella grimontii	MATCH	99.2237	Green	0.655657	0.65849		ISOLATE_2990	Klebsiella grimontii	MATCH	99.9664	Green	100	20862/20862		Klebsiella grimontii	strong	Klebsiella grimontii	MATCH		2990	Klebsiella grimontii	MATCH	99.0848	Green	88.9552
431	371_KOXY	Klebsiella grimontii	GCA_001054995.1	220	6006839	Klebsiella michiganensis	Dataset 89	2990	Klebsiella grimontii	MATCH	99.2702	Green	0.677414	0.650962		ISOLATE_2990	Klebsiella grimontii	MATCH	99.9617	Green	100	20862/20862		Klebsiella grimontii	strong	Klebsiella grimontii	MATCH		2990	Klebsiella grimontii	MATCH	99.2046	Green	92.7559
432	375_KOXY	Klebsiella grimontii	GCA_001070955.1	603	6011681	Klebsiella michiganensis	Dataset 89	2990	Klebsiella grimontii	MATCH	99.2725	Green	0.671956	0.624948		ISOLATE_2990	Klebsiella grimontii	MATCH	99.9617	Green	100	20862/20862		Klebsiella grimontii	strong	Klebsiella grimontii	MATCH		2990	Klebsiella grimontii	MATCH	99.1673	Green	92.5158
433	397_KOXY	Klebsiella grimontii	GCA_001072735.1	241	6153203	Klebsiella michiganensis	Dataset 89	2990	Klebsiella grimontii	MATCH	99.2522	Green	0.667558	0.655688		ISOLATE_2990	Klebsiella grimontii	MATCH	99.9617	Green	100	20862/20862		Klebsiella grimontii	strong	Klebsiella grimontii	MATCH		2990	Klebsiella grimontii	MATCH	99.1508	Green	90.984
434	409_KOXY	Klebsiella grimontii	GCA_001072835.1	685	6031126	Klebsiella michiganensis	Dataset 89	2990	Klebsiella grimontii	MATCH	99.2196	Green	0.667568	0.617317		ISOLATE_2990	Klebsiella grimontii	MATCH	99.9617	Green	100	20862/20862		Klebsiella grimontii	strong	Klebsiella grimontii	MATCH		2990	Klebsiella grimontii	MATCH	99.1533	Green	91.8776
438	625_KOXY	Klebsiella pasteurii	GCA_001057685.1	344	5894686	Klebsiella michiganensis	Dataset 89	9214	Klebsiella pasteurii	MATCH	99.5228	Green	0.713101	0.680715		ISOLATE_9214	Klebsiella pasteurii	MATCH	99.9712	Green	100	20862/20862		Klebsiella pasteurii	strong	Klebsiella pasteurii	MATCH		9214	Klebsiella pasteurii	MATCH	99.5026	Green	94.8266
439	628_KOXY	Klebsiella pasteurii	GCA_001065705.1	567	5884344	Klebsiella michiganensis	Dataset 89	9214	Klebsiella pasteurii	MATCH	99.5428	Green	0.689607	0.645033		ISOLATE_9214	Klebsiella pasteurii	MATCH	99.9712	Green	100	20862/20862		Klebsiella pasteurii	strong	Klebsiella pasteurii	MATCH		9214	Klebsiella pasteurii	MATCH	99.4698	Green	94.8075
441	636_KOXY	Klebsiella grimontii	GCA_001065765.1	275	6017432	Klebsiella michiganensis	Dataset 89	2990	Klebsiella grimontii	MATCH	98.8893	Amber	0.698665	0.669989		ISOLATE_2990	Klebsiella grimontii	MATCH	99.9617	Green	100	20862/20862		Klebsiella grimontii	strong	Klebsiella grimontii	MATCH		2990	Klebsiella grimontii	MATCH	98.9064	Amber	91.7597
442	649_KOXY	Klebsiella grimontii	GCA_001066775.1	264	5738874	Klebsiella michiganensis	Dataset 89	2990	Klebsiella grimontii	MATCH	99.4005	Green	0.667928	0.610214		ISOLATE_2990	Klebsiella grimontii	MATCH	99.9617	Green	100	20862/20862		Klebsiella grimontii	strong	Klebsiella grimontii	MATCH		2990	Klebsiella grimontii	MATCH	99.311	Green	93.4335
775	452_SSON	Klebsiella grimontii	GCA_001076805.1	140	6089467	Klebsiella michiganensis	Dataset 89	2990	Klebsiella grimontii	MATCH	99.2249	Green	0.674712	0.660809		ISOLATE_2990	Klebsiella grimontii	MATCH	99.9617	Green	100	20862/20862		Klebsiella grimontii	strong	Klebsiella grimontii	MATCH		2990	Klebsiella grimontii	MATCH	99.1637	Green	91.5902
819	M5al	Klebsiella grimontii	GCA_001633115.1	6	5779851	Klebsiella michiganensis	Dataset 89	2990	Klebsiella grimontii	MATCH	99.4848	Green	0.67105	0.631465		ISOLATE_2990	Klebsiella grimontii	MATCH	99.9377	Green	100	20862/20862		Klebsiella grimontii	strong	Klebsiella grimontii	MATCH		2990	Klebsiella grimontii	MATCH	99.3956	Green	92.8237
820	SA2	Klebsiella grimontii	GCA_000733495.1	5	6073239	Klebsiella michiganensis	Dataset 89	2990	Klebsiella grimontii	MATCH	99.3948	Green	0.618228	0.611345		ISOLATE_2990	Klebsiella grimontii	MATCH	99.9712	Green	100	20862/20862		Klebsiella grimontii	strong	Klebsiella grimontii	MATCH		2990	Klebsiella grimontii	MATCH	99.3508	Green	87.5865
1722	CAV1374	Klebsiella michiganensis	GCA_001022195.1	12	7227285	Klebsiella oxytoca	Dataset 89	4277	Klebsiella michiganensis	MATCH	98.873	Green	0.551564	0.644843		ISOLATE_4277	Klebsiella michiganensis	MATCH	99.9425	Green	100	20862/20862		Klebsiella michiganensis	strong	Klebsiella michiganensis	MATCH		4277	Klebsiella michiganensis	MATCH	98.5962	Green	77.1857
1723	JKo3	Klebsiella grimontii	GCA_001548355.1	5	6343376	Klebsiella oxytoca	Dataset 89	2990	Klebsiella grimontii	MATCH	99.1649	Green	0.606193	0.626137		ISOLATE_2990	Klebsiella grimontii	MATCH	99.9712	Green	100	20862/20862		Klebsiella grimontii	strong	Klebsiella grimontii	MATCH		2990	Klebsiella grimontii	MATCH	99.0339	Green	86.3163
1724	KONIH1	Klebsiella michiganensis	GCA_000714655.1	4	6684898	Klebsiella oxytoca	Dataset 89	4277	Klebsiella michiganensis	MATCH	98.5354	Green	0.593278	0.641877		ISOLATE_4277	Klebsiella michiganensis	MATCH	99.9377	Green	99.9904	20860/20862		Klebsiella michiganensis	strong	Klebsiella michiganensis	MATCH		4277	Klebsiella michiganensis	MATCH	98.4007	Green	83.4681
[truncated: 11,802 more rows]

## Sheet: AlleleResults
Database Identifier	Isolate Name	NCBI Assembly Identifier	Number of Contigs	Total Genome Length	Species	Number of Exclusively Non-Klebsiella/Raoultella rMLST Alleles	Allele Identifier(s) and Associated Species (linked to PubMLST Multi-Species DB genomes on 26th April 2021)
[truncated: 48 more rows]
